# Supplementary material for: An iTRAQ-based proteomic analysis reveals dysregulation of neocortical synaptopodin in Lewy body dementias
Source: Mol Brain. 2017 Aug 11;10:36. doi: 10.1186/s13041-017-0316-9 (PMC5553757; doi:10.1186/s13041-017-0316-9)
Supplement: Supplementary file 1 — Complete information of the full list of the qualified proteins (Unused prot score > 2) obtained from the bias corrected iTRAQ data set. (XLSX 555 kb) [file 13041_2017_316_MOESM1_ESM.xlsx]

## Sheet: FDR=0%
Datta et al. Supplementary Table 1. Complete information of the full list of the qualified proteins (Unused prot score > 2) obtained from the bias corrected iTRAQ data set.
Control (label: 113, 116), DLB (label: 114, 117), PDD (label: 115, 118), LBD (label: 119)
Accession	N	Unused	Total	%Cov(95)	Name	Peptides(95%)	114:113	PVal 114:113	EF 114:113	115:113	PVal 115:113	EF 115:113	116:113	PVal 116:113	EF 116:113	117:113	PVal 117:113	EF 117:113	118:113	PVal 118:113	EF 118:113	119:113	PVal 119:113	EF 119:113
Q13813	1	213.9	213.9	48.5	SPTA2_HUMAN Spectrin alpha chain, brain OS=Homo sapiens GN=SPTAN1 PE=1 SV=3	149	0.96339	0.114589	1.04776	0.883419	0.00273401	1.08219	0.893356	0.000667816	1.06442	1.00947	0.687385	1.04787	0.971066	0.202826	1.04677	0.890635	5.04e-05	1.05385
Q14204	2	160.41	160.41	18.34	DYHC1_HUMAN Cytoplasmic dynein 1 heavy chain 1 OS=Homo sapiens GN=DYNC1H1 PE=1 SV=5	79	1.02959	0.116339	1.03721	0.961657	0.0444765	1.03884	1.0054	0.796548	1.04228	0.998365	0.923953	1.03456	0.973404	0.117744	1.03449	0.988029	0.498415	1.03584
Q01082	3	159.45	159.45	42.17	SPTB2_HUMAN Spectrin beta chain, brain 1 OS=Homo sapiens GN=SPTBN1 PE=1 SV=2	137	0.971318	0.132396	1.03886	0.89172	5.27e-05	1.05453	0.953298	0.0280962	1.04346	0.99238	0.690328	1.03886	0.938277	0.00132158	1.03872	0.898952	4.28e-07	1.03887
Q8IZ29	4	131.26	131.27	72.13	Q8IZ29_HUMAN Tubulin, beta 2C OS=Homo sapiens GN=TUBB2C PE=2 SV=1	251
Q15149	5	123.52	123.55	14.97	PLEC1_HUMAN Plectin-1 OS=Homo sapiens GN=PLEC1 PE=1 SV=3	66	1.08464	9.48e-05	1.03965	1.00448	0.851178	1.04862	1.00693	0.723669	1.03966	1.08782	5.6e-05	1.03963	1.01006	0.608191	1.03959	1.01191	0.54548	1.03971
Q00610	6	112	112.03	42.21	CLH1_HUMAN Clathrin heavy chain 1 OS=Homo sapiens GN=CLTC PE=1 SV=5	102	1.04069	0.186464	1.06214	0.978729	0.705399	1.12206	1.00282	0.927934	1.06514	1.02475	0.412908	1.06203	0.977681	0.448058	1.06186	0.97683	0.433271	1.06218
P68363	7	98.66	98.66	64.97	TBA1B_HUMAN Tubulin alpha-1B chain OS=Homo sapiens GN=TUBA1B PE=1 SV=1	168
P14136	8	85.53	85.55	68.29	GFAP_HUMAN Glial fibrillary acidic protein OS=Homo sapiens GN=GFAP PE=1 SV=1	97	1.02784	0.398019	1.06809	0.978681	0.60786	1.08931	0.907555	0.00536319	1.06759	1.17764	3.21e-05	1.06838	0.995781	0.89601	1.06829	1.0096	0.77419	1.07033
B7Z401	9	78.17	78.2	39.65	B7Z401_HUMAN cDNA FLJ54717, highly similar to Sodium/potassium-transporting ATPase alpha-3 chain (EC 3.6.3.9) OS=Homo sapiens PE=2 SV=1	79	0.969112	0.563683	1.13027	0.988881	0.880636	1.18506	0.938061	0.337709	1.1583	0.972947	0.612274	1.1301	0.997597	0.964262	1.13037	0.90801	0.105412	1.13064
Q01484	10	73.78	73.81	12.1	ANK2_HUMAN Ankyrin-2 OS=Homo sapiens GN=ANK2 PE=1 SV=3	40	1.00789	0.852047	1.09329	0.926199	0.0854092	1.09303	1.03196	0.462438	1.09388	1.03034	0.482557	1.09342	0.939013	0.163574	1.09641	0.943592	0.183232	1.09331
Q59FD4	11	72.47	72.47	38.88	Q59FD4_HUMAN Hexokinase 1 isoform HKI variant (Fragment) OS=Homo sapiens PE=2 SV=1	54	1.01143	0.699311	1.06107	0.974437	0.5495	1.09094	0.976584	0.509565	1.07491	1.01124	0.690368	1.05818	1.00479	0.86908	1.06018	0.950674	0.146131	1.07155
P14618	12	70.39	70.41	67.42	KPYM_HUMAN Pyruvate kinase isozymes M1/M2 OS=Homo sapiens GN=PKM2 PE=1 SV=4	61	0.993396	0.917158	1.16853	1.02728	0.73707	1.21521	0.915544	0.205028	1.16854	1.04899	0.466845	1.16907	1.11245	0.140825	1.16966	1.01344	0.835422	1.16986
Q59GB4	13	69.13	69.13	57.64	Q59GB4_HUMAN Dihydropyrimidinase-like 2 variant (Fragment) OS=Homo sapiens PE=2 SV=1	103	1.02432	0.64507	1.11463	1.0641	0.291825	1.12844	0.92124	0.20284	1.13993	1.05253	0.189828	1.08249	1.08307	0.188633	1.13111	1.01324	0.827821	1.13438
B4DK06	14	68.52	68.54	42.19	B4DK06_HUMAN cDNA FLJ60610, highly similar to Dynamin-1 (EC 3.6.5.5) OS=Homo sapiens PE=2 SV=1	52	0.976032	0.573307	1.09443	0.903898	0.0775624	1.12051	0.97417	0.762701	1.2	0.988531	0.787939	1.09443	0.984128	0.717648	1.09747	0.916397	0.0567685	1.09439
B4E3A4	15	65.86	65.86	65.45	B4E3A4_HUMAN cDNA FLJ57283, highly similar to Actin, cytoplasmic 2 OS=Homo sapiens PE=2 SV=1	136
P11142	16	62	62	50.62	HSP7C_HUMAN Heat shock cognate 71 kDa protein OS=Homo sapiens GN=HSPA8 PE=1 SV=1	55	0.938456	0.526314	1.24056	0.89713	0.339872	1.27293	0.906299	0.304514	1.2245	1.01678	0.773723	1.13375	1.05358	0.417886	1.14755	0.919006	0.232074	1.15941
P46821	17	61.6	61.6	17.22	MAP1B_HUMAN Microtubule-associated protein 1B OS=Homo sapiens GN=MAP1B PE=1 SV=1	39	0.889109	0.000308115	1.06044	0.788038	2.54e-07	1.0757	0.883644	0.000168648	1.06036	0.923599	0.00977855	1.06053	0.896915	0.000714483	1.06054	0.827236	1.08e-06	1.06518
P25705	18	61.41	61.43	52.26	ATPA_HUMAN ATP synthase subunit alpha, mitochondrial OS=Homo sapiens GN=ATP5A1 PE=1 SV=1	75	0.951753	0.199875	1.08014	0.940276	0.217038	1.10495	0.900819	0.0118425	1.08278	0.99329	0.817518	1.06091	1.00662	0.820516	1.06075	0.927313	0.18522	1.12043
P06576	19	60.9	60.91	58.41	ATPB_HUMAN ATP synthase subunit beta, mitochondrial OS=Homo sapiens GN=ATP5B PE=1 SV=3	96	0.960329	0.292983	1.08104	0.946965	0.31839	1.11706	0.88579	0.00830492	1.0906	1.02595	0.559184	1.09373	1.01871	0.592609	1.07337	0.934531	0.117533	1.09003
P04406	20	59.38	59.38	61.49	G3P_HUMAN Glyceraldehyde-3-phosphate dehydrogenase OS=Homo sapiens GN=GAPDH PE=1 SV=3	67	0.992922	0.856903	1.085	1.03753	0.465582	1.10942	0.917644	0.0766928	1.10093	1.07218	0.0892933	1.08494	1.05428	0.188237	1.08459	0.984376	0.709932	1.0915
P02768	21	59.3	59.31	43.19	ALBU_HUMAN Serum albumin OS=Homo sapiens GN=ALB PE=1 SV=2	41	1.03882	0.363348	1.0879	0.947426	0.204635	1.08877	0.947654	0.209923	1.08947	1.02468	0.423401	1.06327	0.987902	0.686997	1.06299	0.983005	0.576843	1.06401
Q68CM6	22	56.74	56.75	48.82	Q68CM6_HUMAN Syntaxin binding protein 1 OS=Homo sapiens GN=stxbp1 PE=2 SV=1	41	1.02602	0.849963	1.39307	1.09633	0.764219	2.10957	0.956618	0.718206	1.3479	1.00482	0.972418	1.40552	1.04071	0.615103	1.21107	0.963692	0.64129	1.21157
P08133	23	54.4	54.4	45.91	ANXA6_HUMAN Annexin A6 OS=Homo sapiens GN=ANXA6 PE=1 SV=3	34	1.00698	0.870918	1.09077	1.02952	0.510318	1.09347	0.937413	0.0412645	1.06382	1.01865	0.65309	1.08685	1.09662	0.0177534	1.07786	1.01992	0.614695	1.08256
B7Z3K9	24	53.55	53.55	51.44	B7Z3K9_HUMAN Fructose-bisphosphate aldolase OS=Homo sapiens PE=2 SV=1	61	0.962322	0.533486	1.13943	1.00507	0.927048	1.12507	0.89712	0.0636295	1.12275	1.01057	0.831297	1.11101	1.01399	0.760692	1.10207	0.970307	0.522014	1.10472
P00367	25	53.48	53.48	51.43	DHE3_HUMAN Glutamate dehydrogenase 1, mitochondrial OS=Homo sapiens GN=GLUD1 PE=1 SV=2	43	0.997435	0.932431	1.06372	0.946907	0.120554	1.07242	0.883025	0.00120792	1.07272	1.04056	0.197322	1.0638	0.983741	0.590053	1.06383	0.95044	0.102612	1.06375
P06733	26	52.39	52.39	64.29	ENOA_HUMAN Alpha-enolase OS=Homo sapiens GN=ENO1 PE=1 SV=2	57	0.969546	0.584695	1.12473	0.909785	0.122699	1.13088	0.80317	0.00115157	1.12491	1.05973	0.185355	1.09293	1.05381	0.228525	1.0928	0.971456	0.548446	1.10533
O95782	27	52.05	52.12	29.38	AP2A1_HUMAN AP-2 complex subunit alpha-1 OS=Homo sapiens GN=AP2A1 PE=1 SV=3	27	0.957568	0.327609	1.09644	1.01457	0.807674	1.13404	0.94697	0.246764	1.1019	0.959034	0.343833	1.09633	0.974993	0.577029	1.10034	0.92923	0.108819	1.09646
P07197	28	51.73	54.58	34.06	NFM_HUMAN Neurofilament medium polypeptide OS=Homo sapiens GN=NEFM PE=1 SV=3	44	1.08543	0.0361398	1.07903	1.02719	0.618008	1.11746	0.900654	0.0235882	1.09296	1.1584	0.00072355	1.07892	1.08978	0.029032	1.07912	1.04263	0.445055	1.11889
P12277	29	51.5	51.5	70.87	KCRB_HUMAN Creatine kinase B-type OS=Homo sapiens GN=CKB PE=1 SV=1	81	0.944497	0.309957	1.12168	0.952059	0.40834	1.12967	0.899349	0.0303775	1.09948	1.01631	0.724899	1.09974	1.01795	0.641877	1.08221	0.941503	0.288695	1.12282
P78357	30	51.12	51.14	21.32	CNTP1_HUMAN Contactin-associated protein 1 OS=Homo sapiens GN=CNTNAP1 PE=1 SV=1	29	1.09856	0.0052329	1.06545	1.07121	0.0342164	1.06532	1.0526	0.108357	1.06543	1.07047	0.0363001	1.06548	1.02569	0.416986	1.06528	1.06867	0.0402462	1.06529
A8K916	31	50.29	50.3	27.13	A8K916_HUMAN cDNA FLJ78481, highly similar to Homo sapiens adaptor-related protein complex 2, beta 1 subunit, mRNA OS=Homo sapiens PE=2 SV=1	27	0.920124	0.139327	1.12406	0.961303	0.546912	1.15569	0.916504	0.124143	1.12416	0.96712	0.528562	1.12416	0.981678	0.72549	1.12439	0.923663	0.158397	1.12492
P07900	32	50.03	50.03	31.15	HS90A_HUMAN Heat shock protein HSP 90-alpha OS=Homo sapiens GN=HSP90AA1 PE=1 SV=5	34	1.02438	0.822823	1.27772	1.11015	0.639422	1.65671	0.961569	0.714266	1.27513	0.994055	0.943777	1.2128	0.985482	0.809164	1.14786	0.968357	0.600369	1.1487
P55072	33	49.42	49.43	38.59	TERA_HUMAN Transitional endoplasmic reticulum ATPase OS=Homo sapiens GN=VCP PE=1 SV=4	25	1.0282	0.460713	1.08037	0.960627	0.420719	1.10756	0.947942	0.265903	1.10254	1.03204	0.402093	1.08006	1.03184	0.407119	1.08046	0.972627	0.522247	1.0932
O75746	34	49.4	49.4	45.28	CMC1_HUMAN Calcium-binding mitochondrial carrier protein Aralar1 OS=Homo sapiens GN=SLC25A12 PE=1 SV=2	30	1.01582	0.640064	1.07125	1.05956	0.0941582	1.07105	0.973547	0.426239	1.07114	0.991416	0.797017	1.07126	1.09719	0.0105902	1.07118	1.02597	0.447434	1.0713
P10809	35	49.06	49.06	49.91	CH60_HUMAN 60 kDa heat shock protein, mitochondrial OS=Homo sapiens GN=HSPD1 PE=1 SV=2	47	0.895321	0.00278047	1.0707	0.826551	0.00012899	1.08964	0.813164	0.000158754	1.09958	0.987343	0.705067	1.07119	0.989254	0.748457	1.0713	0.863864	0.00396548	1.09919
B7TY16	36	48.67	49.84	31.4	B7TY16_HUMAN Actinin alpha 1 isoform 3 OS=Homo sapiens GN=ACTN1 PE=2 SV=1	32	0.886145	0.0524159	1.1303	0.818362	0.00868807	1.14335	0.904492	0.150383	1.15666	0.889811	0.323001	1.29125	0.869768	0.0245195	1.12345	0.798924	0.00807057	1.15937
Q12860	37	48.49	48.52	31.63	CNTN1_HUMAN Contactin-1 OS=Homo sapiens GN=CNTN1 PE=1 SV=1	31	0.982252	0.590122	1.07004	0.920663	0.0776083	1.09695	0.950857	0.1387	1.07027	0.99807	0.953585	1.07016	0.973809	0.425692	1.06993	0.926896	0.0297696	1.07017
P46459	38	47.57	48.83	27.69	NSF_HUMAN Vesicle-fusing ATPase OS=Homo sapiens GN=NSF PE=1 SV=3	31	1.00901	0.772123	1.06538	1.01261	0.740817	1.0805	0.952093	0.123708	1.06563	0.970354	0.336299	1.06546	1.08139	0.017609	1.06535	1.0373	0.244335	1.06548
P07196	39	46.53	52.54	45.86	NFL_HUMAN Neurofilament light polypeptide OS=Homo sapiens GN=NEFL PE=1 SV=3	42	1.15177	0.0170031	1.11904	1.14762	0.0195638	1.11909	0.950644	0.374887	1.12474	1.17557	0.00065254	1.08468	1.20893	0.00220693	1.11686	1.13682	0.0409734	1.13009
P68871	40	46.45	46.45	78.91	HBB_HUMAN Hemoglobin subunit beta OS=Homo sapiens GN=HBB PE=1 SV=2	74	1.24493	0.149921	1.51132	1.15025	0.243009	1.44431	1.31305	0.0850857	1.44138	1.15849	0.225541	1.44147	1.19443	0.172042	1.44218	1.26236	0.324673	2.16883
Q92752	41	46.19	46.2	21.72	TENR_HUMAN Tenascin-R OS=Homo sapiens GN=TNR PE=1 SV=2	29	1.04163	0.213911	1.06815	0.869792	0.00514491	1.09804	0.995519	0.9029	1.07807	0.988926	0.730022	1.06804	0.895196	0.00196751	1.068	0.900806	0.00841642	1.078
P09543	42	45.33	45.5	52.26	CN37_HUMAN 2',3'-cyclic-nucleotide 3'-phosphodiesterase OS=Homo sapiens GN=CNP PE=1 SV=2	29	1.07424	0.030463	1.06639	1.02367	0.584883	1.09113	0.843664	8.07e-05	1.07685	1.1597	7.61e-05	1.06633	1.1624	6.18e-05	1.06623	1.08591	0.0165468	1.06824
Q59GM9	43	45.09	45.1	31.1	Q59GM9_HUMAN Phosphorylase (Fragment) OS=Homo sapiens PE=2 SV=1	24	1.06203	0.158826	1.08982	1.03333	0.552999	1.12067	0.982586	0.694896	1.09703	1.07161	0.133812	1.09697	1.07323	0.183053	1.11318	1.04004	0.327218	1.08534
Q2TB59	44	44.9	45.09	23.94	Q2TB59_HUMAN Nicotinamide nucleotide transhydrogenase OS=Homo sapiens GN=NNT PE=2 SV=1	26	0.94991	0.0920438	1.06226	0.93061	0.141652	1.10246	0.953633	0.276654	1.09182	0.939793	0.0441989	1.06223	0.962408	0.203183	1.06221	0.906485	0.00251372	1.06222
B4DJA0	45	43.37	43.37	37.92	B4DJA0_HUMAN NADH-ubiquinone oxidoreductase 75 kDa subunit OS=Homo sapiens GN=NDUFS1 PE=2 SV=1	25	0.956928	0.194184	1.07049	0.976922	0.497703	1.07263	0.989112	0.74367	1.07083	0.939956	0.0723943	1.0704	0.976729	0.481128	1.0704	0.956326	0.323696	1.09594
P17600	46	43.04	43.04	46.67	SYN1_HUMAN Synapsin-1 OS=Homo sapiens GN=SYN1 PE=1 SV=3	40	1.04704	0.333321	1.10262	1.06608	0.431313	1.18296	0.914703	0.171356	1.14108	1.04179	0.38705	1.10252	1.05457	0.259419	1.10112	0.98675	0.773342	1.10135
Q9Y2J2	47	43.01	43.01	26.49	E41L3_HUMAN Band 4.1-like protein 3 OS=Homo sapiens GN=EPB41L3 PE=1 SV=2	23	1.10809			0.704533			0.87057			0.819435			1.00965			0.71598
Q4LE45	48	40.49	40.5	12.34	Q4LE45_HUMAN MYH10 variant protein (Fragment) OS=Homo sapiens GN=MYH10 variant protein PE=2 SV=1	19	0.960051	0.441074	1.11989	0.923697	0.134554	1.11473	0.983299	0.848098	1.21032	1.01887	0.716127	1.11778	0.902372	0.0491004	1.10764	0.862192	0.0389157	1.14921
P38606	49	40.26	40.26	39.87	VATA_HUMAN V-type proton ATPase catalytic subunit A OS=Homo sapiens GN=ATP6V1A PE=1 SV=2	39	0.995731	0.946751	1.14193	0.984046	0.699831	1.09008	0.985091	0.841344	1.16812	0.992627	0.848816	1.08371	1.03293	0.408374	1.08374	0.997097	0.940574	1.08414
O94856	50	39.87	39.87	14.63	NFASC_HUMAN Neurofascin OS=Homo sapiens GN=NFASC PE=1 SV=4	25	1.11285	0.480584	3.58983	1.02943	0.821105	3.5848	1.02107	0.869683	3.58312	1.02337	0.857125	3.61854	1.0265	0.838661	3.6071	1.02644	0.838596	3.59628
P22314	51	39.82	39.82	22.21	UBA1_HUMAN Ubiquitin-like modifier-activating enzyme 1 OS=Homo sapiens GN=UBA1 PE=1 SV=3	31	1.01992	0.557687	1.07144	0.994913	0.888052	1.07747	0.937132	0.0650245	1.07184	1.00997	0.767916	1.07163	1.01467	0.663664	1.07125	0.964629	0.289526	1.07148
P48735	52	39.66	39.66	39.38	IDHP_HUMAN Isocitrate dehydrogenase [NADP], mitochondrial OS=Homo sapiens GN=IDH2 PE=1 SV=2	18	0.864548	0.00959209	1.1113	0.762007	1.79e-05	1.10394	0.845832	0.000567537	1.08789	0.893022	0.00563045	1.07858	0.914462	0.118587	1.12146	0.840231	0.000994805	1.09769
P31150	53	39.33	39.33	48.99	GDIA_HUMAN Rab GDP dissociation inhibitor alpha OS=Homo sapiens GN=GDI1 PE=1 SV=2	35	0.98579	0.778304	1.12001	0.99037	0.894189	1.17648	0.928424	0.17071	1.12051	0.990953	0.857474	1.11963	1.095	0.101974	1.11999	1.0197	0.726211	1.13203
Q6FHZ0	54	38.87	38.87	60.36	Q6FHZ0_HUMAN Malate dehydrogenase OS=Homo sapiens GN=MDH2 PE=2 SV=1	40	0.875702	0.0056328	1.09109	0.935346	0.158561	1.10105	0.890367	0.0127893	1.09125	0.965454	0.401208	1.09101	0.987936	0.768643	1.09069	0.9589	0.317338	1.0907
Q86VP6	55	38.45	38.47	19.02	CAND1_HUMAN Cullin-associated NEDD8-dissociated protein 1 OS=Homo sapiens GN=CAND1 PE=1 SV=2	20	1.05321	0.116945	1.06801	1.05218	0.288147	1.10148	1.06911	0.0464073	1.06788	1.03868	0.275481	1.07271	1.01885	0.56262	1.06786	1.06756	0.0850395	1.07801
P08670	56	37.97	42.32	43.56	VIME_HUMAN Vimentin OS=Homo sapiens GN=VIM PE=1 SV=4	26	1.11953	0.00783286	1.08227	0.811869	0.000454745	1.1069	0.88821	0.0104664	1.09084	1.22506	3.29e-05	1.07971	0.816709	3.31e-05	1.07955	0.965343	0.438722	1.0984
Q99798	57	37.97	37.97	29.36	ACON_HUMAN Aconitate hydratase, mitochondrial OS=Homo sapiens GN=ACO2 PE=1 SV=2	28	0.946005	0.116093	1.07298	0.941016	0.256382	1.11447	0.928381	0.107617	1.09632	0.959769	0.22113	1.07008	0.995377	0.887873	1.06987	0.921823	0.0296164	1.07524
Q7LDD5	58	37.91	37.92	36.19	Q7LDD5_HUMAN Calmodulin-dependent protein kinase II alpha OS=Homo sapiens GN=CAMK2A PE=2 SV=1	35	1.06632	0.480915	1.22633	1.05428	0.566091	1.23077	1.04875	0.752595	1.40967	1.03633	0.581026	1.15707	1.03257	0.619053	1.15691	0.996807	0.960277	1.15784
Q9Y4I1	59	37.62	37.66	9.272	MYO5A_HUMAN Myosin-Va OS=Homo sapiens GN=MYO5A PE=1 SV=1	16	1.00875	0.801819	1.0737	0.964488	0.301785	1.07349	1.01613	0.647458	1.07419	0.988843	0.747227	1.0739	0.96741	0.34714	1.07415	1.0174	0.645352	1.07967
Q6FHV6	60	37.33	46.36	67.05	Q6FHV6_HUMAN Enolase OS=Homo sapiens GN=ENO2 PE=2 SV=1	62	1.0055	0.903112	1.10093	1.0441	0.45862	1.13065	0.894315	0.030249	1.10417	1.06123	0.204097	1.10122	1.06293	0.191632	1.10088	0.958209	0.352344	1.10091
P00505	61	36.8	36.83	42.79	AATM_HUMAN Aspartate aminotransferase, mitochondrial OS=Homo sapiens GN=GOT2 PE=1 SV=2	32	0.906627	0.472715	1.32965	0.913032	0.493921	1.32027	0.888811	0.0917334	1.14987	0.961434	0.372564	1.0959	0.97692	0.818131	1.23832	0.938758	0.619173	1.30565
P60174	62	36.55	36.55	71.08	TPIS_HUMAN Triosephosphate isomerase OS=Homo sapiens GN=TPI1 PE=1 SV=2	42	0.823259	0.00042122	1.09517	0.865089	0.0422297	1.14922	0.782455	0.000905245	1.13376	0.966166	0.431342	1.0954	1.00028	0.994788	1.09506	0.908138	0.0393434	1.09522
P09471	63	35.99	35.99	39.27	GNAO_HUMAN Guanine nucleotide-binding protein G(o) subunit alpha OS=Homo sapiens GN=GNAO1 PE=1 SV=4	52	0.895368	0.122192	1.157	0.91097	0.239909	1.18088	0.900869	0.131619	1.15217	0.976086	0.65235	1.12315	0.970747	0.537922	1.10928	0.909077	0.219382	1.17596
P20020	64	35.88	36.45	13.51	AT2B1_HUMAN Plasma membrane calcium-transporting ATPase 1 OS=Homo sapiens GN=ATP2B1 PE=1 SV=3	26	0.914342	0.175666	1.15344	0.907964	0.146933	1.15244	0.941447	0.342262	1.15395	0.982969	0.808479	1.1805	0.919264	0.200243	1.15392	0.832811	0.0200192	1.15314
P38646	65	35.58	35.59	35.05	GRP75_HUMAN Stress-70 protein, mitochondrial OS=Homo sapiens GN=HSPA9 PE=1 SV=2	22	0.952081	0.486105	1.19463	0.911603	0.221742	1.19446	0.950599	0.471506	1.19371	0.948647	0.456564	1.19452	0.992677	0.913862	1.19383	0.948661	0.455699	1.19402
P17174	66	35.12	35.42	49.39	AATC_HUMAN Aspartate aminotransferase, cytoplasmic OS=Homo sapiens GN=GOT1 PE=1 SV=3	21	0.930508	0.101616	1.09167	0.979509	0.626898	1.09194	0.937521	0.140199	1.09181	1.01146	0.788905	1.09209	1.03409	0.433851	1.09196	0.977411	0.590935	1.09168
Q01813	67	34.86	34.87	22.32	K6PP_HUMAN 6-phosphofructokinase type C OS=Homo sapiens GN=PFKP PE=1 SV=2	17	0.967841	0.412599	1.08657	0.949753	0.306207	1.10974	0.934545	0.101469	1.08636	0.992485	0.848115	1.08647	1.00937	0.812777	1.08642	0.943644	0.156017	1.08653
Q93050	68	33.59	33.59	22.22	VPP1_HUMAN V-type proton ATPase 116 kDa subunit a isoform 1 OS=Homo sapiens GN=ATP6V0A1 PE=1 SV=3	27	0.998578	0.9756	1.10194	0.999959	0.999233	1.09671	0.969041	0.401398	1.08041	1.0078	0.83327	1.08007	0.983301	0.664029	1.08402	0.968173	0.546982	1.11788
O43301	69	33.01	33.01	24.15	HS12A_HUMAN Heat shock 70 kDa protein 12A OS=Homo sapiens GN=HSPA12A PE=1 SV=2	18	0.999979	1	1.07719	1.00683	0.879327	1.09704	0.931889	0.111672	1.09254	0.996452	0.926333	1.08263	1.03327	0.385773	1.08021	0.981652	0.636635	1.08408
P05023	70	32.7	72.53	33.92	AT1A1_HUMAN Sodium/potassium-transporting ATPase subunit alpha-1 OS=Homo sapiens GN=ATP1A1 PE=1 SV=1	78	1.00032	0.99528	1.12165	0.995298	0.952166	1.18255	1.00773	0.904123	1.14615	0.990234	0.82746	1.10075	1.00391	0.944449	1.12699	0.981266	0.719227	1.11846
P00558	71	32.15	32.15	43.65	PGK1_HUMAN Phosphoglycerate kinase 1 OS=Homo sapiens GN=PGK1 PE=1 SV=3	25	0.906172	0.0249376	1.08847	0.859318	0.0201227	1.13343	0.804009	0.000227288	1.10682	1.00003	1	1.07792	1.04953	0.195249	1.07815	0.91359	0.119808	1.12301
O15020	72	32.13	46.87	12.76	SPTN2_HUMAN Spectrin beta chain, brain 2 OS=Homo sapiens GN=SPTBN2 PE=1 SV=2	22	0.879548	0.00576099	1.08874	0.890577	0.0533979	1.12501	0.989485	0.833758	1.11123	0.919877	0.0541969	1.08894	0.862147	0.00206311	1.08874	0.872144	0.00399585	1.08965
P04075	73	32.13	41.28	56.87	ALDOA_HUMAN Fructose-bisphosphate aldolase A OS=Homo sapiens GN=ALDOA PE=1 SV=2	40	0.99265	0.877032	1.10908	0.915488	0.085174	1.10848	0.871823	0.0139414	1.10821	1.04706	0.347291	1.10949	1.08441	0.113423	1.10968	1.00698	0.884378	1.1094
P08107	74	31.97	43.73	39.47	HSP71_HUMAN Heat shock 70 kDa protein 1A/1B OS=Homo sapiens GN=HSPA1A PE=1 SV=5	28	0.976464	0.879664	1.5844	0.88198	0.498775	1.68342	0.753293	0.0984975	1.4628	0.99882	0.993893	1.57191	1.10973	0.503996	1.54893	0.965978	0.817188	1.54767
P40925	75	31.83	31.83	38.92	MDHC_HUMAN Malate dehydrogenase, cytoplasmic OS=Homo sapiens GN=MDH1 PE=1 SV=4	18	0.898943	0.0927741	1.13554	0.914744	0.0985876	1.11453	0.848229	0.0354135	1.16341	1.00434	0.926319	1.10509	1.06741	0.235995	1.12068	0.95965	0.556497	1.15993
P49327	76	31.01	31.05	5.536	FAS_HUMAN Fatty acid synthase OS=Homo sapiens GN=FASN PE=1 SV=3	13	1.07374	0.180281	1.11299	0.991962	0.83674	1.08422	1.00549	0.925391	1.12827	1.04094	0.321341	1.08598	0.986973	0.810608	1.11957	1.00113	0.977784	1.08765
Q16352	77	30.96	38.57	45.29	AINX_HUMAN Alpha-internexin OS=Homo sapiens GN=INA PE=1 SV=2	29	1.02103	0.623685	1.09305	1.01333	0.782918	1.1064	0.914479	0.0482829	1.09268	1.05104	0.250672	1.0932	1.06716	0.1388	1.09289	0.991989	0.849051	1.09307
Q9Y4G6	78	30.89	30.97	7.671	TLN2_HUMAN Talin-2 OS=Homo sapiens GN=TLN2 PE=1 SV=4	17	0.931382	0.448133	1.2391	0.894806	0.275074	1.2542	1.00752	0.94501	1.29018	0.951222	0.430032	1.15564	0.89779	0.115958	1.1545	0.848363	0.0508771	1.17977
P62873	79	30.54	30.54	45	GBB1_HUMAN Guanine nucleotide-binding protein G(I)/G(S)/G(T) subunit beta-1 OS=Homo sapiens GN=GNB1 PE=1 SV=3	21	0.995187	0.951361	1.26087	1.04448	0.592704	1.26118	0.928046	0.383256	1.26264	1.05917	0.488775	1.2617	1.07474	0.398041	1.26276	1.03678	0.654758	1.26151
P21281	80	30.08	30.08	34.25	VATB2_HUMAN V-type proton ATPase subunit B, brain isoform OS=Homo sapiens GN=ATP6V1B2 PE=1 SV=3	23	0.976953	0.65627	1.12338	0.979717	0.730201	1.14145	0.910852	0.101896	1.12362	0.984192	0.759918	1.12321	1.0051	0.922154	1.12336	0.923325	0.15258	1.12341
P11137	81	29.85	29.87	11.88	MAP2_HUMAN Microtubule-associated protein 2 OS=Homo sapiens GN=MAP2 PE=1 SV=4	16	0.762195	0.00123986	1.14883	0.661717	0.000116035	1.16904	0.890553	0.054753	1.12606	0.764782	6.49e-05	1.09947	0.688814	2.99e-06	1.09915	0.71108	3.3e-05	1.11821
Q9ULU8	82	29.6	29.62	12.34	CAPS1_HUMAN Calcium-dependent secretion activator 1 OS=Homo sapiens GN=CADPS PE=1 SV=3	13	0.957584	0.388836	1.11315	1.01725	0.839947	1.20177	0.978694	0.691075	1.12444	0.949539	0.306226	1.11292	0.941741	0.238016	1.11245	0.932945	0.261145	1.13865
Q6ZTT1	83	29.47	33.17	21.97	Q6ZTT1_HUMAN cDNA FLJ44241 fis, clone THYMU3008436, highly similar to 6-phosphofructokinase, muscle type (EC 2.7.1.11) OS=Homo sapiens PE=1 SV=1	18	0.950194	0.276222	1.10251	0.916205	0.0742875	1.10246	0.934194	0.217732	1.12078	0.960721	0.38965	1.10277	1.01874	0.684322	1.10197	0.975417	0.589357	1.10273
P22695	84	29.39	29.39	40.4	QCR2_HUMAN Cytochrome b-c1 complex subunit 2, mitochondrial OS=Homo sapiens GN=UQCRC2 PE=1 SV=3	20	0.942136	0.174023	1.09404	1.01139	0.788492	1.09411	0.924472	0.0815188	1.09417	0.956025	0.296792	1.094	0.996329	0.930363	1.09394	0.969369	0.465175	1.09402
P26232	85	29.26	29.27	18.99	CTNA2_HUMAN Catenin alpha-2 OS=Homo sapiens GN=CTNNA2 PE=1 SV=5	14	0.947826	0.336551	1.12298	0.932117	0.177505	1.11238	1.0302	0.624503	1.13677	0.928058	0.102041	1.096	0.910548	0.0453049	1.09573	0.946817	0.230044	1.09827
Q6AI31	86	29.11	29.11	38.39	Q6AI31_HUMAN Putative uncharacterized protein DKFZp781D2042 OS=Homo sapiens GN=DKFZp781D2042 PE=2 SV=1	20	0.953505	0.359809	1.11808	0.924371	0.293646	1.17293	0.933056	0.21284	1.124	0.927962	0.209185	1.13318	1.02305	0.715086	1.14662	0.977859	0.670766	1.12218
P49419	87	29.09	29.09	34.05	AL7A1_HUMAN Alpha-aminoadipic semialdehyde dehydrogenase OS=Homo sapiens GN=ALDH7A1 PE=1 SV=4	19	0.984173	0.702033	1.09158	0.979282	0.668727	1.10821	0.883619	0.0111131	1.09503	1.02864	0.531421	1.09899	1.01623	0.736636	1.10587	0.975112	0.546793	1.09149
O75390	88	29.01	29.01	34.98	CISY_HUMAN Citrate synthase, mitochondrial OS=Homo sapiens GN=CS PE=1 SV=2	18	0.899671	0.0632293	1.11936	0.926855	0.241036	1.14543	0.86082	0.052772	1.1642	0.984036	0.755153	1.11835	1.02331	0.656523	1.11855	0.953432	0.372979	1.12067
Q53G92	89	28.92	90.92	64.22	Q53G92_HUMAN Tubulin, beta, 4 variant (Fragment) OS=Homo sapiens PE=2 SV=1	149	0.891814	0.426477	1.64478	0.899617	0.644572	2.33139	0.842328	0.397932	1.99844	0.925314	0.503875	1.51184	0.998864	0.991592	1.50891	0.844603	0.218321	1.50683
P55786	90	28.92	28.92	16.76	PSA_HUMAN Puromycin-sensitive aminopeptidase OS=Homo sapiens GN=NPEPPS PE=1 SV=2	14	1.01591	0.676986	1.08173	1.01831	0.631257	1.08149	0.950272	0.221022	1.0884	1.03434	0.376013	1.08153	1.06677	0.0980787	1.08104	0.997495	0.947008	1.08162
P05141	91	28.71	28.71	39.26	ADT2_HUMAN ADP/ATP translocase 2 OS=Homo sapiens GN=SLC25A5 PE=1 SV=6	24	0.812632			0.980966			0.907638			0.839581			0.999002			0.93821
P40939	92	28.7	28.7	23.33	ECHA_HUMAN Trifunctional enzyme subunit alpha, mitochondrial OS=Homo sapiens GN=HADHA PE=1 SV=2	13	0.988539	0.798969	1.09896	1.00083	0.988392	1.12663	0.972906	0.538675	1.09711	1.00947	0.800457	1.08089	1.03991	0.299782	1.08049	0.989584	0.778553	1.08071
A0EJG6	93	28.43	46.3	39.21	A0EJG6_HUMAN Long form collapsin response mediator protein 1 OS=Homo sapiens PE=2 SV=1	41	0.927426	0.159144	1.11742	0.896156	0.149149	1.17026	0.889735	0.0556449	1.12784	0.938788	0.228589	1.11695	0.937575	0.219969	1.11695	0.910143	0.0875017	1.11752
Q2VPS2	94	28.37	28.4	47.65	Q2VPS2_HUMAN Syntaxin 1B alternative isoform deltaTM OS=Homo sapiens GN=STX1B PE=2 SV=1	20	0.840932	0.0152978	1.1371	0.861141	0.0660285	1.17643	0.807369	0.0149563	1.17103	0.950728	0.384635	1.13754	0.945775	0.338059	1.13682	0.860967	0.028332	1.13717
Q16795	95	27.84	27.84	37.4	NDUA9_HUMAN NADH dehydrogenase [ubiquinone] 1 alpha subcomplex subunit 9, mitochondrial OS=Homo sapiens GN=NDUFA9 PE=1 SV=2	13	0.889276	0.0569981	1.12904	0.984511	0.801946	1.14077	0.931183	0.400664	1.19392	0.955932	0.446002	1.13186	0.940462	0.245958	1.1153	0.947479	0.213745	1.09323
P16615	96	27.74	27.75	17.27	AT2A2_HUMAN Sarcoplasmic/endoplasmic reticulum calcium ATPase 2 OS=Homo sapiens GN=ATP2A2 PE=1 SV=1	14	0.992468	0.868888	1.10126	0.904311	0.0187915	1.08461	0.988141	0.778366	1.09328	0.986197	0.719243	1.08467	0.955763	0.251057	1.08443	0.941247	0.13288	1.0848
P80404	97	27.6	27.6	31.6	GABT_HUMAN 4-aminobutyrate aminotransferase, mitochondrial OS=Homo sapiens GN=ABAT PE=1 SV=3	13	1.0264	0.55132	1.09589	1.08514	0.196662	1.13801	0.977482	0.648812	1.11068	1.01064	0.808398	1.0962	1.0788	0.0962018	1.09552	1.03198	0.554481	1.11794
P21796	98	27.42	27.42	50.53	VDAC1_HUMAN Voltage-dependent anion-selective channel protein 1 OS=Homo sapiens GN=VDAC1 PE=1 SV=2	18	0.844213	0.0065077	1.11494	0.855518	0.0099666	1.11465	0.837989	0.00498634	1.11439	0.9263	0.14611	1.115	0.961236	0.432853	1.11508	0.913738	0.0932493	1.11484
Q9H2X9	99	27.38	27.39	10.62	S12A5_HUMAN Solute carrier family 12 member 5 OS=Homo sapiens GN=SLC12A5 PE=2 SV=3	14	1.00976	0.858534	1.12934	1.02894	0.630575	1.14065	1.04839	0.395593	1.12907	0.991116	0.869028	1.12846	0.941899	0.287128	1.12867	0.953153	0.387803	1.12879
P62258	100	27.04	27.04	50.2	1433E_HUMAN 14-3-3 protein epsilon OS=Homo sapiens GN=YWHAE PE=1 SV=1	18	0.913628	0.106349	1.12009	0.933144	0.391554	1.18786	0.873767	0.180431	1.23218	0.975317	0.634809	1.12039	1.00962	0.854824	1.12033	0.966202	0.534932	1.1266
P08195	101	26.97	26.99	25.24	4F2_HUMAN 4F2 cell-surface antigen heavy chain OS=Homo sapiens GN=SLC3A2 PE=1 SV=3	18	0.90912	0.0323515	1.08991	0.881455	0.0970684	1.16408	0.961738	0.348545	1.08971	0.962332	0.357255	1.08996	0.993355	0.894845	1.11147	0.92294	0.0657353	1.0899
Q53FB6	102	26.79	26.79	33.85	Q53FB6_HUMAN Mitochondrial aldehyde dehydrogenase 2 variant (Fragment) OS=Homo sapiens PE=2 SV=1	23	0.969836	0.478255	1.09484	0.937876	0.23524	1.11774	0.887613	0.0144482	1.09559	0.99847	0.973454	1.10237	0.996422	0.933177	1.09479	0.982736	0.684902	1.09487
P34932	103	26.24	27.29	20.24	HSP74_HUMAN Heat shock 70 kDa protein 4 OS=Homo sapiens GN=HSPA4 PE=1 SV=4	15	1.01492	0.727469	1.09464	0.985781	0.736144	1.0947	1.013	0.761634	1.09493	0.998215	0.966335	1.09454	0.985142	0.724141	1.09448	0.974079	0.538452	1.09458
P06744	104	26.08	26.09	30.65	G6PI_HUMAN Glucose-6-phosphate isomerase OS=Homo sapiens GN=GPI PE=1 SV=4	21	1.04672	0.294498	1.09449	1.05259	0.405659	1.13747	0.932795	0.18437	1.11315	1.07813	0.0948776	1.0944	1.11933	0.0256006	1.10144	1.03796	0.499045	1.12269
P78559	105	25.99	29.73	5.918	MAP1A_HUMAN Microtubule-associated protein 1A OS=Homo sapiens GN=MAP1A PE=1 SV=5	16	0.919056	0.0856955	1.103	0.889913	0.10169	1.15378	0.973038	0.609569	1.11943	0.963497	0.42584	1.10263	0.918199	0.0823322	1.10287	0.889558	0.0236921	1.10374
B5MDD8	106	25.84	48.26	28.74	B5MDD8_HUMAN Putative uncharacterized protein DNM3 OS=Homo sapiens GN=DNM3 PE=3 SV=1	30	1.01886	0.828973	1.2093	0.991385	0.897271	1.15878	0.997581	0.965824	1.13243	0.998028	0.983351	1.23141	0.974075	0.667754	1.1433	0.957387	0.417106	1.12279
O43426	107	25.62	25.63	8.837	SYNJ1_HUMAN Synaptojanin-1 OS=Homo sapiens GN=SYNJ1 PE=1 SV=2	15	0.968018	0.375296	1.07801	0.963061	0.37315	1.09044	0.979146	0.582064	1.0822	0.961021	0.280384	1.07795	0.995721	0.905568	1.07776	0.962006	0.292947	1.07801
Q92823	108	25.6	26.3	14.19	NRCAM_HUMAN Neuronal cell adhesion molecule OS=Homo sapiens GN=NRCAM PE=1 SV=3	15	0.908708	0.263336	1.19901	0.839807	0.127768	1.26544	0.891342	0.209309	1.21218	0.922249	0.234698	1.1546	0.931535	0.22586	1.13133	0.887107	0.267003	1.25733
P49418	109	25.24	25.24	23.88	AMPH_HUMAN Amphiphysin OS=Homo sapiens GN=AMPH PE=1 SV=1	13	0.910421	0.0899352	1.11725	0.899154	0.045209	1.1092	0.880054	0.0143408	1.10223	0.967418	0.460987	1.0994	1.01788	0.692799	1.10012	0.917274	0.125006	1.12085
P01024	110	25.04	25.09	9.862	CO3_HUMAN Complement C3 OS=Homo sapiens GN=C3 PE=1 SV=2	13	1.12101	0.140345	1.17075	0.912622	0.318468	1.21096	1.04507	0.590808	1.18991	1.05875	0.310167	1.12456	0.98344	0.79406	1.14605	1.02074	0.787188	1.17585
P11498	111	24.74	24.77	12.99	PYC_HUMAN Pyruvate carboxylase, mitochondrial OS=Homo sapiens GN=PC PE=1 SV=2	13	1.05285	0.186399	1.08229	1.04255	0.303775	1.08669	1.03477	0.372221	1.08214	1.03083	0.429252	1.0826	1.02252	0.561175	1.08281	0.949172	0.182649	1.08262
P30041	112	24.45	24.46	61.16	PRDX6_HUMAN Peroxiredoxin-6 OS=Homo sapiens GN=PRDX6 PE=1 SV=3	13	0.955658	0.610424	1.2097	0.989389	0.912151	1.23119	0.961493	0.473525	1.1235	1.05124	0.495595	1.1689	1.01077	0.872982	1.15497	1.0062	0.930671	1.16514
Q6LEU2	113	23.99	23.99	32.67	Q6LEU2_HUMAN ATP1B1 protein (Fragment) OS=Homo sapiens GN=ATP1B1 PE=2 SV=1	28	0.895609	0.165623	1.17973	0.917069	0.239971	1.1684	0.860679	0.0410367	1.15307	0.9673	0.576866	1.13873	1.02033	0.733568	1.13843	0.910508	0.463616	1.31924
P55809	114	23.94	23.96	29.81	SCOT1_HUMAN Succinyl-CoA:3-ketoacid-coenzyme A transferase 1, mitochondrial OS=Homo sapiens GN=OXCT1 PE=1 SV=1	11	0.953571	0.415002	1.12971	0.928164	0.273189	1.15112	0.911877	0.15838	1.14241	0.94147	0.20787	1.10329	0.97502	0.544798	1.09185	0.949979	0.445336	1.15122
Q53HU0	115	23.9	23.9	22.81	Q53HU0_HUMAN Chaperonin containing TCP1, subunit 8 (Theta) variant (Fragment) OS=Homo sapiens PE=2 SV=1	10	0.974254	0.590513	1.10693	0.972401	0.520918	1.09545	0.952554	0.458218	1.14646	0.974446	0.560953	1.09771	0.999946	0.998987	1.09434	0.983823	0.730092	1.10449
P11021	116	23.63	29.04	25.38	GRP78_HUMAN 78 kDa glucose-regulated protein OS=Homo sapiens GN=HSPA5 PE=1 SV=2	16	0.951294	0.262977	1.09618	0.940674	0.403723	1.16458	0.890573	0.0402231	1.11622	1.01913	0.698188	1.10815	0.996874	0.95283	1.11799	0.91817	0.20363	1.14719
Q59G10	117	23.61	23.64	14.78	Q59G10_HUMAN Aldehyde dehydrogenase 1 family, member L1 variant (Fragment) OS=Homo sapiens PE=2 SV=1	11	1.03509	0.525455	1.12093	0.995815	0.924153	1.09781	0.944541	0.263927	1.11132	1.02106	0.610592	1.09009	1.04338	0.305328	1.08976	0.982	0.765001	1.13715
Q60FE2	118	23.58	34.74	11.28	Q60FE2_HUMAN Non-muscle myosin heavy polypeptide 9 OS=Homo sapiens GN=MYH9 PE=2 SV=1	18	0.985483	0.757488	1.10534	0.9706	0.511115	1.1001	1.02085	0.640112	1.09759	0.974435	0.558213	1.09755	0.914934	0.0583111	1.09692	0.887592	0.016096	1.09766
P13591	119	23.44	23.46	16.08	NCAM1_HUMAN Neural cell adhesion molecule 1 OS=Homo sapiens GN=NCAM1 PE=1 SV=3	17	0.988689	0.813161	1.11009	0.909535	0.196469	1.16491	0.91185	0.172347	1.15013	1.01302	0.787201	1.10952	0.989992	0.833549	1.10947	0.934559	0.179009	1.10998
Q02252	120	23.36	23.36	26.17	MMSA_HUMAN Methylmalonate-semialdehyde dehydrogenase [acylating], mitochondrial OS=Homo sapiens GN=ALDH6A1 PE=1 SV=2	12	0.945858	0.180817	1.08847	0.959124	0.611	1.18775	0.879186	0.0152273	1.10509	1.00615	0.878587	1.08824	0.979468	0.608689	1.08869	0.894637	0.013752	1.08852
P16152	121	23.26	23.26	54.15	CBR1_HUMAN Carbonyl reductase [NADPH] 1 OS=Homo sapiens GN=CBR1 PE=1 SV=3	11	0.961153	0.513645	1.14593	1.03663	0.594713	1.16496	0.973384	0.655006	1.14655	1.01045	0.861625	1.14569	1.01364	0.818711	1.14414	1.04308	0.527412	1.16188
P09936	122	23.24	23.24	57.85	UCHL1_HUMAN Ubiquitin carboxyl-terminal hydrolase isozyme L1 OS=Homo sapiens GN=UCHL1 PE=1 SV=2	13	0.86256	0.0428173	1.15261	0.877561	0.177301	1.222	0.831307	0.0136934	1.14787	0.956818	0.417882	1.12344	0.971715	0.596904	1.12416	0.89878	0.205294	1.19184
P17987	123	23.07	23.1	25.9	TCPA_HUMAN T-complex protein 1 subunit alpha OS=Homo sapiens GN=TCP1 PE=1 SV=1	12	1.01649	0.730793	1.10847	1.15421	0.0112214	1.10851	1.02287	0.637428	1.10923	1.0366	0.451268	1.10757	1.08159	0.119316	1.10804	1.10933	0.0486794	1.10851
P30153	124	23	23.02	25.64	2AAA_HUMAN Serine/threonine-protein phosphatase 2A 65 kDa regulatory subunit A alpha isoform OS=Homo sapiens GN=PPP2R1A PE=1 SV=4	15	0.9617	0.386982	1.10012	0.963516	0.511539	1.12816	0.89065	0.162266	1.18548	0.989333	0.809619	1.10037	0.998403	0.97116	1.09977	0.938947	0.174558	1.10024
Q59GN9	125	22.99	23.36	19.04	Q59GN9_HUMAN Dynamin-like protein DYNIV-11 variant (Fragment) OS=Homo sapiens PE=2 SV=1	12	1.03313	0.561663	1.12859	1.02019	0.682019	1.11133	1.06821	0.18502	1.10879	0.951303	0.302923	1.10784	0.98637	0.864794	1.19127	0.979152	0.751503	1.15512
Q05639	126	22.94	22.94	34.99	EF1A2_HUMAN Elongation factor 1-alpha 2 OS=Homo sapiens GN=EEF1A2 PE=1 SV=1	20	1.01843	0.774854	1.16829	0.976605	0.736065	1.1862	0.958884	0.5175	1.16779	1.04415	0.507683	1.16854	1.09327	0.200704	1.16839	1.045	0.536065	1.18582
P62937	127	22.84	22.84	66.67	PPIA_HUMAN Peptidyl-prolyl cis-trans isomerase A OS=Homo sapiens GN=PPIA PE=1 SV=2	14	1.06	0.218199	1.10385	1.08873	0.197501	1.14706	1.0067	0.884625	1.10519	1.08566	0.0951445	1.10446	1.24766	0.000577605	1.1047	1.09864	0.0927916	1.1194
Q9NZN3	128	22.82	22.83	28.94	EHD3_HUMAN EH domain-containing protein 3 OS=Homo sapiens GN=EHD3 PE=1 SV=1	13	0.954544	0.417457	1.13038	0.903867	0.239199	1.19712	0.865254	0.0216678	1.12601	0.986201	0.800466	1.12668	1.0152	0.783488	1.12649	0.95683	0.614615	1.20829
P31930	129	22.8	22.8	38.75	QCR1_HUMAN Cytochrome b-c1 complex subunit 1, mitochondrial OS=Homo sapiens GN=UQCRC1 PE=1 SV=3	21	0.963362	0.5722	1.15494	0.977427	0.642535	1.11354	0.91919	0.272746	1.17723	1.0071	0.893221	1.12294	0.979879	0.680378	1.11408	0.97677	0.633088	1.11361
O60313	130	22.65	22.94	13.33	OPA1_HUMAN Dynamin-like 120 kDa protein, mitochondrial OS=Homo sapiens GN=OPA1 PE=1 SV=3	11	0.967061	0.58796	1.13832	0.954158	0.431276	1.13225	0.948298	0.570354	1.21644	0.962787	0.661052	1.19913	0.96752	0.416113	1.08819	0.891319	0.246498	1.22635
P12036	131	22.63	26.8	18.52	NFH_HUMAN Neurofilament heavy polypeptide OS=Homo sapiens GN=NEFH PE=1 SV=4	20	1.23983	0.00736053	1.15171	1.29212	0.000543735	1.11728	1.01036	0.836302	1.11585	1.28762	0.000585416	1.1169	1.28528	0.000623367	1.11713	1.177	0.0219481	1.14264
B7ZMH3	132	22.59	22.62	3.194	B7ZMH3_HUMAN DMXL2 protein OS=Homo sapiens GN=DMXL2 PE=2 SV=1	9	0.973728	0.625076	1.12108	0.959225	0.572801	1.16723	1.02091	0.743133	1.14204	0.981046	0.632207	1.08751	0.940223	0.136068	1.08719	0.972399	0.655569	1.14081
P50993	133	22.46	61.56	28.33	AT1A2_HUMAN Sodium/potassium-transporting ATPase subunit alpha-2 OS=Homo sapiens GN=ATP1A2 PE=1 SV=1	62	0.962878	0.795966	1.42847	0.921416	0.533164	1.36964	0.94206	0.716879	1.49151	0.978053	0.768614	1.20162	0.971088	0.734843	1.23442	0.894035	0.181818	1.20416
P36871	134	22.44	22.44	21.53	PGM1_HUMAN Phosphoglucomutase-1 OS=Homo sapiens GN=PGM1 PE=1 SV=3	9	1.01423	0.927123	4.7675	1.21671	0.507296	12.8076	0.960594	0.912195	39.6514	0.990615	0.939464	3.51175	1.09585	0.755324	17.7356	1.10488	0.59113	5.44204
Q6DEN2	135	22.42	36.1	33.92	Q6DEN2_HUMAN DPYSL3 protein OS=Homo sapiens GN=DPYSL3 PE=2 SV=1	27	1.03414	0.495013	1.1127	1.02906	0.743057	1.21127	0.872007	0.0769048	1.1678	1.07256	0.170989	1.11238	1.12765	0.0314032	1.11264	1.03428	0.620297	1.16024
Q16181	136	22.38	22.38	35.01	SEPT7_HUMAN Septin-7 OS=Homo sapiens GN=SEPT7 PE=1 SV=2	17	0.954499	0.531995	1.18241	0.919441	0.476809	1.30251	0.872136	0.178449	1.24155	1.00179	0.974682	1.13752	1.01115	0.877228	1.17788	0.929442	0.534747	1.30356
P49411	137	22.08	22.1	28.76	EFTU_HUMAN Elongation factor Tu, mitochondrial OS=Homo sapiens GN=TUFM PE=1 SV=2	15	0.862612	0.188597	1.26285	0.850667	0.00683938	1.11201	0.868622	0.0291999	1.13132	0.905503	0.115047	1.1367	0.922717	0.117646	1.11034	0.872118	0.111519	1.19085
P00338	138	22.03	22.03	36.45	LDHA_HUMAN L-lactate dehydrogenase A chain OS=Homo sapiens GN=LDHA PE=1 SV=2	11	0.928508	0.361382	1.19327	1.0309	0.812482	1.33133	0.980408	0.708421	1.12493	0.976315	0.648451	1.1238	1.01804	0.812207	1.18283	0.996993	0.9542	1.12434
Q9H115	139	21.97	21.98	44.63	SNAB_HUMAN Beta-soluble NSF attachment protein OS=Homo sapiens GN=NAPB PE=1 SV=2	9	0.917023	0.14253	1.12968	0.958075	0.489271	1.14384	0.902203	0.070659	1.12028	0.977881	0.667026	1.12049	0.955447	0.388978	1.12064	0.944638	0.430746	1.16903
P43304	140	21.97	21.97	16.23	GPDM_HUMAN Glycerol-3-phosphate dehydrogenase, mitochondrial OS=Homo sapiens GN=GPD2 PE=1 SV=3	8	1.0288	0.589033	1.11792	0.992506	0.914245	1.16073	1.04322	0.452683	1.12614	0.952749	0.284348	1.09868	1.00514	0.906767	1.09796	1.0094	0.868155	1.12779
Q6PUJ7	141	21.84	21.84	55.15	Q6PUJ7_HUMAN Prohibitin OS=Homo sapiens PE=2 SV=1	15	0.886802	0.0360104	1.11667	0.966188	0.650904	1.18087	0.928763	0.20283	1.12942	0.975225	0.618789	1.11643	0.957877	0.400788	1.11671	0.933073	0.188509	1.11642
Q59FG9	142	21.75	21.76	3.783	Q59FG9_HUMAN Chondroitin sulfate proteoglycan 2 (Versican) variant (Fragment) OS=Homo sapiens PE=2 SV=1	18	1.27859	0.00156869	1.12854	1.13654	0.0406902	1.12869	1.02662	0.631531	1.12921	1.2592	0.00233573	1.12888	1.16592	0.0190581	1.12851	1.18034	0.0140874	1.13008
P30086	143	21.67	21.67	71.66	PEBP1_HUMAN Phosphatidylethanolamine-binding protein 1 OS=Homo sapiens GN=PEBP1 PE=1 SV=3	20	0.968115	0.509562	1.11134	0.973378	0.582104	1.1115	0.870456	0.0234009	1.12263	1.0487	0.338559	1.11116	1.06125	0.235596	1.11067	0.99289	0.883164	1.11121
Q59GM1	144	21.61	23.99	33.66	Q59GM1_HUMAN Synapsin II isoform IIb variant (Fragment) OS=Homo sapiens PE=2 SV=1	21	1.05576	0.29974	1.11801	1.05663	0.362745	1.13879	0.936584	0.264031	1.13248	1.06655	0.22335	1.11788	1.02847	0.582223	1.1177	1.06189	0.266785	1.12158
A8K2X8	145	21.53	21.53	24.95	A8K2X8_HUMAN cDNA FLJ78433, highly similar to Homo sapiens chaperonin containing TCP1, subunit 5 (epsilon) (CCT5), mRNA OS=Homo sapiens PE=2 SV=1	12	1.02126	0.794295	1.21733	1.03514	0.640314	1.19564	0.935081	0.451583	1.23549	1.07843	0.28011	1.17392	1.04558	0.60635	1.23191	1.06846	0.477017	1.24806
P30101	146	21.48	21.48	21.19	PDIA3_HUMAN Protein disulfide-isomerase A3 OS=Homo sapiens GN=PDIA3 PE=1 SV=4	11	0.986634	0.773204	1.10381	0.932109	0.220077	1.1251	0.919077	0.0708584	1.09708	1.04437	0.320145	1.09497	0.986195	0.746124	1.09504	0.995614	0.918441	1.09521
P12532	147	21.39	23.8	32.61	KCRU_HUMAN Creatine kinase U-type, mitochondrial OS=Homo sapiens GN=CKMT1A PE=1 SV=1	16	0.9877	0.809521	1.11938	0.949907	0.400988	1.14097	0.885229	0.0425425	1.1239	1.02114	0.683698	1.119	1.04636	0.38808	1.11967	0.969748	0.643202	1.15604
P63104	148	21.24	26.25	49.39	1433Z_HUMAN 14-3-3 protein zeta/delta OS=Homo sapiens GN=YWHAZ PE=1 SV=1	16	0.816735	0.00760494	1.13795	0.856607	0.0472071	1.16449	0.789504	0.0356686	1.24033	0.931414	0.236865	1.13872	0.965467	0.540299	1.13783	0.918567	0.193245	1.14978
Q9UBB6	149	21.21	21.23	15.64	NCDN_HUMAN Neurochondrin OS=Homo sapiens GN=NCDN PE=1 SV=1	15	1.16943	0.0590077	1.17787	1.21974	0.0588781	1.23076	1.11063	0.0786024	1.12677	1.08482	0.13454	1.11785	1.2094	0.0114977	1.14707	1.25693	0.0156799	1.19165
Q9NQ66	150	21.2	21.23	11.35	PLCB1_HUMAN 1-phosphatidylinositol-4,5-bisphosphate phosphodiesterase beta-1 OS=Homo sapiens GN=PLCB1 PE=1 SV=1	11	0.876375	0.0122191	1.1025	0.920083	0.164837	1.13053	0.973259	0.596593	1.11475	0.870822	0.00924193	1.10221	0.89471	0.0285329	1.10234	0.871314	0.0876227	1.17517
Q59H77	151	20.97	21.1	19.06	Q59H77_HUMAN Chaperonin containing TCP1, subunit 3 (Gamma) variant (Fragment) OS=Homo sapiens PE=2 SV=1	12	1.01907	0.646398	1.09079	1.04742	0.269436	1.09063	0.946045	0.192014	1.09096	1.0158	0.702778	1.09069	1.04669	0.277619	1.09089	1.05665	0.194694	1.09094
Q92598	152	20.95	25.32	18.53	HS105_HUMAN Heat shock protein 105 kDa OS=Homo sapiens GN=HSPH1 PE=1 SV=1	13	0.941617	0.274185	1.12741	0.952749	0.475664	1.16405	0.921297	0.220072	1.15484	0.974673	0.629565	1.12785	0.977713	0.670501	1.12759	0.996251	0.943101	1.12761
A2A3N8	153	20.92	20.95	22.51	A2A3N8_HUMAN Adducin 1 (Alpha) OS=Homo sapiens GN=ADD1 PE=4 SV=1	9	1.00658	0.904632	1.13015	1.04231	0.672046	1.24296	0.956311	0.436067	1.13389	0.964898	0.580906	1.15399	0.965279	0.523167	1.12982	0.989572	0.851088	1.13277
P78371	154	20.66	20.66	17.76	TCPB_HUMAN T-complex protein 1 subunit beta OS=Homo sapiens GN=CCT2 PE=1 SV=4	9	0.984597	0.787126	1.13675	1.17006	0.0902898	1.2069	0.935061	0.306692	1.15236	0.988567	0.842022	1.13746	1.02451	0.675162	1.13701	0.978853	0.710187	1.13654
Q6IPW4	155	20.65	20.65	46.59	Q6IPW4_HUMAN NADH dehydrogenase (Ubiquinone) flavoprotein 2, 24kDa OS=Homo sapiens GN=NDUFV2 PE=2 SV=1	12	0.934582	0.230213	1.12764	0.937904	0.254632	1.12802	0.92134	0.188212	1.14034	1.02034	0.70931	1.12773	0.953797	0.391817	1.12807	0.965782	0.523366	1.12786
Q9BY11	156	20.44	20.44	30.18	PACN1_HUMAN Protein kinase C and casein kinase substrate in neurons protein 1 OS=Homo sapiens GN=PACSIN1 PE=1 SV=1	12	0.914725	0.0652409	1.10055	0.865697	0.00694064	1.10062	0.861911	0.00803077	1.1066	0.979089	0.636886	1.10056	0.987909	0.784946	1.10048	0.904499	0.0414454	1.10045
P35222	157	20.37	20.37	11.01	CTNB1_HUMAN Catenin beta-1 OS=Homo sapiens GN=CTNNB1 PE=1 SV=1	9	1.02982	0.571104	1.1162	0.958956	0.44537	1.12269	1.03195	0.52307	1.10981	1.00442	0.91983	1.09809	0.967955	0.461258	1.09772	1.01983	0.695349	1.11254
Q96QK1	158	20.33	20.33	13.69	VPS35_HUMAN Vacuolar protein sorting-associated protein 35 OS=Homo sapiens GN=VPS35 PE=1 SV=2	10	1.02216	0.689432	1.1237	1.03587	0.583737	1.14609	1.03465	0.658064	1.17768	0.983548	0.762594	1.12408	1.06441	0.190801	1.10307	1.04399	0.500764	1.14468
P07339	159	20.32	20.32	28.4	CATD_HUMAN Cathepsin D OS=Homo sapiens GN=CTSD PE=1 SV=1	17	0.871893	0.023228	1.12088	0.866359	0.107278	1.19799	0.858249	0.0267629	1.1403	0.969584	0.56856	1.12381	0.943303	0.265355	1.11652	0.88312	0.181294	1.21255
B4DMK9	160	20.31	20.31	21.6	B4DMK9_HUMAN cDNA FLJ56112, highly similar to Dihydrolipoyl dehydrogenase, mitochondrial (EC 1.8.1.4) OS=Homo sapiens PE=2 SV=1	12	0.831904	0.0991208	1.25735	0.809028	0.228124	1.46152	0.802011	0.0975537	1.31389	0.910261	0.190865	1.16598	0.925201	0.237361	1.15293	0.835578	0.106724	1.2581
P11177	161	20.22	20.22	40.11	ODPB_HUMAN Pyruvate dehydrogenase E1 component subunit beta, mitochondrial OS=Homo sapiens GN=PDHB PE=1 SV=3	16	0.834702	0.0115715	1.13946	0.81577	0.0148083	1.16691	0.890144	0.0592852	1.12962	0.915434	0.0821859	1.10728	0.937607	0.189823	1.10742	0.855448	0.0112821	1.11882
Q9UI12	162	20.14	20.14	26.5	VATH_HUMAN V-type proton ATPase subunit H OS=Homo sapiens GN=ATP6V1H PE=1 SV=1	17	0.985801	0.783523	1.12307	0.979503	0.737219	1.14735	0.928187	0.197874	1.13019	1.04583	0.397497	1.12254	1.10187	0.089079	1.12258	1.00466	0.928594	1.12288
O94760 DDAH1_HUMAN N(G)	163	20.05	20.05	41.75	,N(G)-dimethylarginine dimethylaminohydrolase 1 OS=Homo sapiens GN=DDAH1 PE=1 SV=3	12	0.908011	0.131863	1.14318	0.921652	0.190385	1.14235	0.832416	0.0137816	1.14212	0.985159	0.799129	1.14314	0.984617	0.790495	1.14205	0.940627	0.312993	1.14243
P49588	164	19.87	19.87	13.02	SYAC_HUMAN Alanyl-tRNA synthetase, cytoplasmic OS=Homo sapiens GN=AARS PE=1 SV=2	11	0.974153	0.684611	1.15162	0.883584	0.0977191	1.16361	0.944965	0.345036	1.13712	0.99781	0.965555	1.1182	0.980033	0.693301	1.11853	0.902279	0.134598	1.15199
Q14697	165	19.87	19.87	12.92	GANAB_HUMAN Neutral alpha-glucosidase AB OS=Homo sapiens GN=GANAB PE=1 SV=3	13	1.02716	0.653121	1.13933	1.05859	0.434269	1.17045	0.975531	0.659064	1.1307	1.0153	0.776494	1.12457	0.980112	0.707996	1.1247	0.917517	0.221412	1.15976
O00154	166	19.8	19.98	31.84	BACH_HUMAN Cytosolic acyl coenzyme A thioester hydrolase OS=Homo sapiens GN=ACOT7 PE=1 SV=3	9	0.799957			0.741152			0.740686			0.86571			0.760294			0.588292
P20336	167	19.72	19.72	52.73	RAB3A_HUMAN Ras-related protein Rab-3A OS=Homo sapiens GN=RAB3A PE=1 SV=1	18	0.816027	0.180061	1.54015	0.804177	0.381086	2.31996	0.804988	0.230411	1.72918	0.948864	0.615316	1.467	0.895123	0.340304	1.4682	0.870986	0.283308	1.50526
Q6FG43	168	19.68	19.69	30.34	Q6FG43_HUMAN FLOT2 protein OS=Homo sapiens GN=FLOT2 PE=2 SV=1	10	1.01227	0.889002	1.2156	1.05686	0.513372	1.20499	0.939703	0.54254	1.25294	1.05125	0.366381	1.12791	1.09123	0.143718	1.13225	1.04604	0.411855	1.12739
Q6IBT3	169	19.64	19.66	22.1	Q6IBT3_HUMAN CCT7 protein OS=Homo sapiens GN=CCT7 PE=2 SV=1	11	0.99797	0.964018	1.10091	0.99905	0.983921	1.10588	0.960217	0.412038	1.10969	1.01634	0.718271	1.10033	1.08645	0.0826385	1.10011	1.02216	0.625173	1.09996
O94973	170	19.53	35.6	23.11	AP2A2_HUMAN AP-2 complex subunit alpha-2 OS=Homo sapiens GN=AP2A2 PE=1 SV=2	21	0.989552	0.902137	1.2322	1.04471	0.579284	1.20902	1.0206	0.788791	1.2038	0.967506	0.635184	1.18324	0.953234	0.540799	1.20648	0.948303	0.457425	1.18477
O43175	171	19.43	19.44	24.58	SERA_HUMAN D-3-phosphoglycerate dehydrogenase OS=Homo sapiens GN=PHGDH PE=1 SV=4	11	0.98231	0.80471	1.17865	0.971463	0.607741	1.13592	0.871162	0.0365407	1.13485	1.02181	0.733081	1.15464	1.05159	0.38072	1.13562	0.985097	0.788062	1.13556
Q86YI5	172	19.32	19.32	21.02	Q86YI5_HUMAN Dihydrolipoamide S-acetyltransferase OS=Homo sapiens GN=DLAT PE=2 SV=1	11	0.915269	0.112077	1.12044	0.901092	0.147028	1.16005	0.8699	0.0846182	1.17669	0.978635	0.682585	1.12258	1.00846	0.870052	1.11993	0.889711	0.0443802	1.11986
Q99962	173	19.13	19.13	30.11	SH3G2_HUMAN Endophilin-A1 OS=Homo sapiens GN=SH3GL2 PE=1 SV=1	15	0.952931	0.436677	1.15212	0.939829	0.341518	1.15839	0.933367	0.278674	1.15222	0.967319	0.588061	1.15273	0.990196	0.870252	1.15193	0.9281	0.245564	1.15245
O75306	174	19.12	19.13	23.33	NDUS2_HUMAN NADH dehydrogenase [ubiquinone] iron-sulfur protein 2, mitochondrial OS=Homo sapiens GN=NDUFS2 PE=1 SV=2	10	1.01912	0.695177	1.11166	1.08478	0.235892	1.15596	1.0034	0.943903	1.11197	1.02216	0.650458	1.11158	1.03389	0.494488	1.11168	1.04149	0.477002	1.13195
Q4LE67	175	19.1	19.35	8.315	Q4LE67_HUMAN CSPG3 variant protein (Fragment) OS=Homo sapiens GN=CSPG3 variant protein PE=2 SV=1	12	1.03552	0.5351	1.13024	0.981226	0.740596	1.13377	1.03449	0.595378	1.14951	0.990265	0.858773	1.12846	0.938947	0.257312	1.12505	0.983637	0.759107	1.1253
Q9UPA5	176	18.96	18.98	3.006	BSN_HUMAN Protein bassoon OS=Homo sapiens GN=BSN PE=1 SV=4	9	0.980054	0.779761	1.16912	0.898136	0.409885	1.32088	1.09914	0.382401	1.25925	0.901091	0.445808	1.33959	0.834785	0.145453	1.29024	0.88746	0.175326	1.20004
Q7L576	177	18.92	19.07	8.061	CYFP1_HUMAN Cytoplasmic FMR1-interacting protein 1 OS=Homo sapiens GN=CYFIP1 PE=1 SV=1	10	1.12422	0.298891	1.43669	0.949889	0.601214	1.43292	1.03516	0.721237	1.43646	1.09513	0.392919	1.4361	0.968559	0.740421	1.43566	1.04196	0.671963	1.43353
C9J406	178	18.89	18.9	24.28	C9J406_HUMAN Putative uncharacterized protein IMMT OS=Homo sapiens GN=IMMT PE=4 SV=1	9	0.914904	0.47422	1.30535	0.939715	0.363788	1.15673	0.929899	0.256942	1.14417	0.951284	0.292522	1.10533	0.961312	0.43726	1.11477	0.908603	0.149025	1.14636
B5MCQ1	179	18.84	20.86	23.54	B5MCQ1_HUMAN T-complex protein 1 subunit delta OS=Homo sapiens GN=CCT4 PE=3 SV=1	11	0.993426	0.946725	1.24683	1.06186	0.406847	1.17127	0.952993	0.54959	1.19452	1.00909	0.878859	1.14178	1.01851	0.850371	1.24248	0.9877	0.877488	1.19639
B4DHQ3	180	18.84	18.85	18.07	B4DHQ3_HUMAN Phosphoserine aminotransferase OS=Homo sapiens PE=2 SV=1	10	1.05685	0.220233	1.09764	0.994147	0.893001	1.09757	0.916367	0.091336	1.10925	1.13448	0.0121007	1.09761	1.08996	0.0663018	1.09738	1.04022	0.374994	1.09773
Q5VU59	181	18.68	18.71	34.48	Q5VU59_HUMAN Tropomyosin 3 OS=Homo sapiens GN=TPM3 PE=2 SV=1	11	0.94712	0.459164	1.2024	0.96981	0.670835	1.20426	0.941996	0.737378	1.58626	1.19272	0.0566071	1.20223	0.998922	0.987805	1.20206	1.11612	0.173326	1.20238
Q6IBH0	182	18.67	18.67	38.22	Q6IBH0_HUMAN SLC25A11 protein OS=Homo sapiens GN=SLC25A11 PE=2 SV=1	13	1.01037	0.843115	1.12344	1.11346	0.0658587	1.12343	1.02083	0.693983	1.12361	0.956334	0.401205	1.12315	1.06252	0.263682	1.12338	1.09497	0.110035	1.12346
O94925	183	18.62	18.64	16.29	GLSK_HUMAN Glutaminase kidney isoform, mitochondrial OS=Homo sapiens GN=GLS PE=1 SV=1	9	0.906241	0.106203	1.13384	0.933236	0.233555	1.13354	0.871815	0.0367555	1.13429	0.91067	0.120225	1.13327	1.00817	0.882526	1.13373	0.965615	0.531679	1.13405
P60880	184	18.58	18.58	50	SNP25_HUMAN Synaptosomal-associated protein 25 OS=Homo sapiens GN=SNAP25 PE=1 SV=1	18	0.93318	0.213387	1.1252	0.920195	0.141383	1.12472	0.973586	0.617921	1.12634	0.97477	0.629795	1.12479	0.959696	0.442872	1.1247	0.986727	0.800732	1.12534
Q9Y277	185	18.34	20.25	34.98	VDAC3_HUMAN Voltage-dependent anion-selective channel protein 3 OS=Homo sapiens GN=VDAC3 PE=1 SV=1	17	0.956392	0.433258	1.13272	0.985798	0.816064	1.14706	0.889274	0.116542	1.16626	1.00273	0.961775	1.13534	1.09483	0.132652	1.13293	1.11178	0.0872076	1.13361
Q5HY54	186	18.31	18.32	3.222	Q5HY54_HUMAN Filamin A, alpha (Actin binding protein 280) OS=Homo sapiens GN=FLNA PE=2 SV=1	7	0.98438	0.738999	1.10918	0.744648	0.000324638	1.12593	1.01348	0.797059	1.12116	0.947218	0.264082	1.10847	0.768647	0.000465476	1.11779	0.834368	0.00375524	1.11147
Q4LE63	187	18.19	32.81	14.63	Q4LE63_HUMAN ATP2B2 variant protein (Fragment) OS=Homo sapiens GN=ATP2B2 variant protein PE=2 SV=1	24	1.02157	0.863835	1.38267	1.04368	0.754586	1.42539	0.960936	0.752808	1.38804	0.939752	0.651675	1.42494	1.05045	0.748942	1.48951	0.97917	0.88598	1.46597
P11217	188	18.18	25.96	12.95	PYGM_HUMAN Glycogen phosphorylase, muscle form OS=Homo sapiens GN=PYGM PE=1 SV=6	10	0.970111	0.568622	1.12153	0.976751	0.681569	1.13205	1.06893	0.172796	1.10645	0.898327	0.038534	1.10553	0.988622	0.804366	1.10542	0.945607	0.24412	1.10592
B4DIM0	189	18.18	18.2	9.52	B4DIM0_HUMAN cDNA FLJ56442, highly similar to ATP-citrate synthase (EC 2.3.3.8) OS=Homo sapiens PE=2 SV=1	9	1.00608	0.892955	1.10167	1.02744	0.551764	1.10192	1.04995	0.313283	1.10686	0.984297	0.726511	1.10195	0.991445	0.848608	1.10159	0.973632	0.55634	1.10179
P07237	190	18.16	18.38	15.75	PDIA1_HUMAN Protein disulfide-isomerase OS=Homo sapiens GN=P4HB PE=1 SV=3	7	1.01665	0.75584	1.12073	0.944557	0.308543	1.12478	0.950336	0.480596	1.16599	1.05675	0.237274	1.10208	1.04783	0.39863	1.12422	0.968507	0.48355	1.10201
P42704	191	18.12	18.17	6.313	LPPRC_HUMAN Leucine-rich PPR motif-containing protein, mitochondrial OS=Homo sapiens GN=LRPPRC PE=1 SV=3	7	0.92018	0.105992	1.10995	0.907216	0.0641269	1.1099	1.00071	0.989102	1.11969	0.890207	0.0318243	1.10953	0.862201	0.00962009	1.10903	0.88183	0.0231065	1.11022
B7Z809	192	18.1	18.13	10.49	B7Z809_HUMAN cDNA FLJ56016, highly similar to C-1-tetrahydrofolate synthase, cytoplasmic OS=Homo sapiens PE=2 SV=1	9	1.11057	0.0614437	1.11767	1.06926	0.254249	1.13396	1.01743	0.7297	1.11777	1.05621	0.289204	1.1175	1.05096	0.334523	1.11809	0.993229	0.902384	1.13173
Q5CAQ5	193	18.07	20.16	13.72	Q5CAQ5_HUMAN Tumor rejection antigen (Gp96) 1 OS=Homo sapiens GN=TRA1 PE=2 SV=1	12	0.980493	0.694873	1.11483	0.921801	0.228116	1.15177	0.981213	0.826305	1.20632	0.996714	0.950855	1.12306	0.987336	0.835448	1.14246	0.921127	0.434978	1.2524
Q06830	194	18.06	18.06	38.69	PRDX1_HUMAN Peroxiredoxin-1 OS=Homo sapiens GN=PRDX1 PE=1 SV=1	13	1.03313	0.614447	1.15747	0.998131	0.985039	1.25561	0.838352	0.146494	1.29092	1.08815	0.217632	1.15892	1.12033	0.113053	1.15996	1.07223	0.399275	1.20175
Q96KP4	195	18.05	18.05	26.32	CNDP2_HUMAN Cytosolic non-specific dipeptidase OS=Homo sapiens GN=CNDP2 PE=1 SV=2	9	0.933346	0.255928	1.14388	0.86938	0.0433694	1.14363	0.807926	0.00813057	1.14381	0.957937	0.465201	1.14439	0.939816	0.301886	1.14396	0.910962	0.141644	1.14441
Q53G35	196	18	18	36.61	Q53G35_HUMAN Phosphoglycerate mutase (Fragment) OS=Homo sapiens PE=2 SV=1	14	0.863981	0.0391626	1.14583	0.957142	0.685938	1.28718	0.842694	0.0442663	1.1795	0.976724	0.687729	1.14633	1.00534	0.926964	1.14595	0.88734	0.0747648	1.14549
P02686	197	17.95	17.95	25.33	MBP_HUMAN Myelin basic protein OS=Homo sapiens GN=MBP PE=1 SV=3	19	1.08848	0.200047	1.15501	1.0196	0.751731	1.15416	0.893458	0.102667	1.15404	1.17669	0.0330176	1.1554	1.03161	0.616688	1.15526	1.05648	0.38607	1.15471
A8K9L8	198	17.81	17.82	35.61	A8K9L8_HUMAN cDNA FLJ76964, highly similar to Homo sapiens tropomodulin 2 (neuronal) (TMOD2), mRNA OS=Homo sapiens PE=2 SV=1	8	0.912189	0.420919	1.28382	0.91377	0.308744	1.21085	0.850933	0.0436023	1.16825	0.943071	0.288826	1.12634	0.945645	0.499659	1.19997	0.937064	0.431819	1.19853
O43707	199	17.74	39.67	25.25	ACTN4_HUMAN Alpha-actinin-4 OS=Homo sapiens GN=ACTN4 PE=1 SV=2	21	0.909246	0.18895	1.17015	0.879213	0.178376	1.22963	0.869005	0.071523	1.17024	0.966223	0.613518	1.17105	0.901281	0.197593	1.19192	0.81285	0.0181653	1.17061
Q9NSD9	200	17.66	17.68	16.13	SYFB_HUMAN Phenylalanyl-tRNA synthetase beta chain OS=Homo sapiens GN=FARSB PE=1 SV=2	9	0.86534	0.0486394	1.15433	0.9865	0.829714	1.15487	0.999454	0.993126	1.15546	0.880787	0.0747996	1.15435	0.900011	0.127963	1.15527	0.885606	0.0857768	1.15459
Q8NCF7	201	17.45	17.45	23.82	Q8NCF7_HUMAN cDNA FLJ90278 fis, clone NT2RP1000325, highly similar to Phosphate carrier protein, mitochondrialprecursor OS=Homo sapiens PE=2 SV=1	8	0.942414	0.414617	1.1723	0.960103	0.509108	1.14553	0.923211	0.178019	1.13289	0.95971	0.455452	1.12853	1.02343	0.668709	1.12777	0.964367	0.659511	1.2007
Q13554	202	17.35	30.75	23.49	KCC2B_HUMAN Calcium/calmodulin-dependent protein kinase type II subunit beta OS=Homo sapiens GN=CAMK2B PE=1 SV=2	28	1.02143	0.974937	13.1026	1.0849	0.927685	30.5588	0.919089	0.865188	6.59883	0.978887	0.965663	6.61746	1.02888	0.92256	3.05041	0.904661	0.406033	1.51122
Q13153	203	17.31	17.35	21.1	PAK1_HUMAN Serine/threonine-protein kinase PAK 1 OS=Homo sapiens GN=PAK1 PE=1 SV=2	13	0.922565	0.389782	1.29137	0.819472	0.251313	1.56344	0.896482	0.430703	1.46645	0.86387	0.214167	1.34494	0.959157	0.798433	1.6092	0.857885	0.238392	1.39409
P30044	204	17.3	17.3	45.33	PRDX5_HUMAN Peroxiredoxin-5, mitochondrial OS=Homo sapiens GN=PRDX5 PE=1 SV=3	10	1.04674	0.607476	1.22256	1.18047	0.285587	1.40413	1.02501	0.725294	1.17316	1.07666	0.236518	1.14446	1.21102	0.0092336	1.13569	1.11346	0.0875937	1.13664
O94819	205	17.2	17.23	15.09	KBTBB_HUMAN Kelch repeat and BTB domain-containing protein 11 OS=Homo sapiens GN=KBTBD11 PE=1 SV=1	8	1.07925	0.314781	1.1782	1.05483	0.343667	1.13011	1.02474	0.847956	1.32926	1.02972	0.600258	1.13178	1.06138	0.358389	1.15139	1.0801	0.188914	1.13172
Q08209	206	17.09	17.29	17.08	PP2BA_HUMAN Serine/threonine-protein phosphatase 2B catalytic subunit alpha isoform OS=Homo sapiens GN=PPP3CA PE=1 SV=1	18	0.978504	0.899359	1.56496	0.973178	0.770664	1.27372	0.925291	0.469828	1.31034	1.02176	0.79249	1.23682	1.0398	0.682179	1.27864	1.01004	0.902964	1.23816
P27338	207	17.09	17.1	15.96	AOFB_HUMAN Amine oxidase [flavin-containing] B OS=Homo sapiens GN=MAOB PE=1 SV=3	9	1.0954	0.135651	1.13501	0.980613	0.796368	1.18437	0.93678	0.396055	1.18287	1.05421	0.338868	1.12715	1.06632	0.246543	1.12573	1.01649	0.758888	1.12606
Q99623	208	17.08	17.1	27.09	PHB2_HUMAN Prohibitin-2 OS=Homo sapiens GN=PHB2 PE=1 SV=2	12	0.911997	0.140444	1.13864	1.00145	0.986789	1.21605	0.952767	0.561819	1.20245	0.961521	0.476324	1.12873	0.960801	0.468942	1.12896	0.969156	0.569063	1.12938
P15104	209	16.99	16.99	25.74	GLNA_HUMAN Glutamine synthetase OS=Homo sapiens GN=GLUL PE=1 SV=4	10	1.04082	0.406671	1.10837	1.04082	0.408756	1.10891	0.889791	0.0396337	1.1163	1.02707	0.57698	1.10872	1.10622	0.0544861	1.10882	1.02142	0.664652	1.11153
B2RCS5	210	16.87	32.23	17.45	B2RCS5_HUMAN Actinin, alpha 2, isoform CRA_b OS=Homo sapiens GN=ACTN2 PE=2 SV=1	16	0.885926	0.271591	1.30197	0.892025	0.229293	1.25077	1.02171	0.776953	1.21747	0.882447	0.150163	1.21571	0.87832	0.139167	1.21587	0.873774	0.128546	1.2165
P08758	211	16.8	17.94	20.62	ANXA5_HUMAN Annexin A5 OS=Homo sapiens GN=ANXA5 PE=1 SV=2	7	1.03034	0.819586	1.33365	0.919518	0.275607	1.17764	0.939229	0.553283	1.25898	1.14969	0.201591	1.25738	1.0142	0.881929	1.23208	1.04087	0.682959	1.23956
Q96PV0	212	16.65	16.74	7.297	SYGP1_HUMAN Ras GTPase-activating protein SynGAP OS=Homo sapiens GN=SYNGAP1 PE=1 SV=4	10	0.875424	0.0255416	1.11922	0.854986	0.136502	1.24205	1.03572	0.499394	1.11943	0.855249	0.0120578	1.1195	0.830204	0.00598628	1.12499	0.821086	0.0128354	1.15499
Q02218	213	16.64	16.67	8.7	ODO1_HUMAN 2-oxoglutarate dehydrogenase, mitochondrial OS=Homo sapiens GN=OGDH PE=1 SV=3	9	0.96954	0.918112	2.4137	0.910559	0.530202	1.524	0.900679	0.765779	2.77527	1.01763	0.951015	2.30168	1.08396	0.631195	1.61865	1.03852	0.882263	2.10998
Q96CW1	214	16.61	16.62	22.3	AP2M1_HUMAN AP-2 complex subunit mu OS=Homo sapiens GN=AP2M1 PE=1 SV=2	13	1.02571	0.579461	1.1028	0.987708	0.787351	1.1035	0.964758	0.436571	1.10275	0.974426	0.572791	1.10307	1.01343	0.770559	1.10322	1.03847	0.415762	1.10323
P07954	215	16.59	16.59	18.43	FUMH_HUMAN Fumarate hydratase, mitochondrial OS=Homo sapiens GN=FH PE=1 SV=3	8	1.04477	0.555865	1.17364	0.979755	0.808637	1.2011	0.940194	0.453744	1.19276	1.08559	0.0989765	1.10583	1.09854	0.146962	1.14246	1.0959	0.30612	1.20824
P61163	216	16.57	16.73	36.7	ACTZ_HUMAN Alpha-centractin OS=Homo sapiens GN=ACTR1A PE=1 SV=1	11	0.999458	0.996725	3.81199	0.926497	0.601069	3.81847	0.882241	0.505403	5.04899	1.06617	0.651631	3.80453	1.08967	0.563492	3.79539	0.989301	0.935296	3.81951
Q08211	217	16.55	16.58	7.795	DHX9_HUMAN ATP-dependent RNA helicase A OS=Homo sapiens GN=DHX9 PE=1 SV=4	7	1.00263	0.975305	1.20532	1.02468	0.782497	1.21392	1.00673	0.95362	1.28885	0.959464	0.569466	1.17181	0.942038	0.274296	1.12302	0.949261	0.483914	1.17508
P35612	218	16.54	18.25	17.63	ADDB_HUMAN Beta-adducin OS=Homo sapiens GN=ADD2 PE=1 SV=3	10	0.952036	0.392991	1.13623	0.940834	0.292387	1.13507	0.994931	0.937321	1.15889	0.945602	0.330639	1.13491	0.931061	0.225611	1.13557	0.938786	0.292315	1.1402
O43837	219	16.52	16.52	18.7	IDH3B_HUMAN Isocitrate dehydrogenase [NAD] subunit beta, mitochondrial OS=Homo sapiens GN=IDH3B PE=1 SV=2	8	0.872654	0.0158726	1.10957	0.904173	0.0881839	1.12657	0.861974	0.0103223	1.10962	0.915394	0.0880178	1.11018	0.943399	0.238964	1.11016	0.924593	0.123886	1.11015
P32004	220	16.5	16.54	7.955	L1CAM_HUMAN Neural cell adhesion molecule L1 OS=Homo sapiens GN=L1CAM PE=1 SV=2	10	1.03996	0.554652	1.15204	1.04744	0.325433	1.10418	0.955309	0.476578	1.14631	1.04488	0.351258	1.10436	1.00032	0.996317	1.16001	1.00794	0.89532	1.13794
P48147	221	16.39	16.4	12.82	PPCE_HUMAN Prolyl endopeptidase OS=Homo sapiens GN=PREP PE=1 SV=2	7	1.04526	0.622415	1.21423	1.03617	0.559128	1.13997	1.05044	0.552599	1.19534	0.938299	0.253005	1.12409	1.05515	0.376216	1.13787	1.0562	0.263453	1.10828
Q59ET3	222	16.37	16.4	18.9	Q59ET3_HUMAN Chaperonin containing TCP1, subunit 6A isoform a variant (Fragment) OS=Homo sapiens PE=2 SV=1	8	0.960519	0.412061	1.11175	1.00252	0.963055	1.12717	0.859144	0.064133	1.1768	0.980824	0.687272	1.11107	0.994318	0.905659	1.11153	0.974698	0.596581	1.11144
P80723	223	16.28	16.28	63.88	BASP1_HUMAN Brain acid soluble protein 1 OS=Homo sapiens GN=BASP1 PE=1 SV=2	10	0.926345	0.277863	1.17541	0.771814	0.197649	1.56581	0.75578	0.0216581	1.24441	1.01881	0.7784	1.17504	0.957453	0.644813	1.25619	0.817625	0.0837748	1.27161
B7Z1M3	224	16.27	16.27	13.56	B7Z1M3_HUMAN cDNA FLJ55997, highly similar to Copine-6 OS=Homo sapiens PE=2 SV=1	8	1.09089	0.356082	1.26072	1.18868	0.327352	1.53781	1.20565	0.492616	1.99019	1.04104	0.584095	1.20655	1.11267	0.188752	1.206	1.18353	0.372258	1.59357
B7Z402	225	16.1	16.12	10.53	B7Z402_HUMAN cDNA FLJ56044, highly similar to Oxidation resistance protein 1 OS=Homo sapiens PE=2 SV=1	8	0.919797	0.289375	1.1852	0.914158	0.326297	1.21889	0.910851	0.215762	1.17373	0.907233	0.255558	1.20121	0.903735	0.0822776	1.12471	0.92097	0.145353	1.12488
P30048	226	16.08	16.09	18.75	PRDX3_HUMAN Thioredoxin-dependent peroxide reductase, mitochondrial OS=Homo sapiens GN=PRDX3 PE=1 SV=3	9	0.868123	0.166246	1.28043	0.924579	0.389428	1.28219	0.826877	0.0924958	1.28133	0.963637	0.664723	1.27902	1.01378	0.871734	1.28135	0.992423	0.956222	1.50094
Q96GW7	227	16.04	16.07	10.43	PGCB_HUMAN Brevican core protein OS=Homo sapiens GN=BCAN PE=1 SV=2	9	1.08135	0.12525	1.11034	1.01949	0.772184	1.15757	1.06159	0.22837	1.11026	0.999077	0.984507	1.11027	1.00872	0.85555	1.11052	1.02081	0.743733	1.14817
B4DHM0	228	16.02	16.02	21.2	B4DHM0_HUMAN cDNA FLJ59687, highly similar to Secernin-1 OS=Homo sapiens PE=2 SV=1	10	1.06862	0.683619	1.46154	1.08244	0.547305	1.35535	0.921717	0.605603	1.44226	1.13332	0.231407	1.25863	1.08316	0.523234	1.33437	1.05279	0.71675	1.39226
Q7Z517	229	15.98	15.98	41.18	Q7Z517_HUMAN Neuronal protein NP25 OS=Homo sapiens PE=2 SV=1	11	0.880751	0.143946	1.19815	0.914017	0.21555	1.16668	0.904348	0.100421	1.13299	0.87763	0.0422126	1.13277	0.939819	0.331587	1.14853	0.920683	0.20803	1.14929
Q9H4G0	230	15.95	20.07	14.3	E41L1_HUMAN Band 4.1-like protein 1 OS=Homo sapiens GN=EPB41L1 PE=1 SV=2	9	1.04835	0.592549	1.23676	0.928921	0.397579	1.22754	0.878909	0.103237	1.18146	1.04344	0.677217	1.2809	1.0825	0.344082	1.21546	0.95938	0.725322	1.33216
Q969P0	231	15.94	15.95	15.66	IGSF8_HUMAN Immunoglobulin superfamily member 8 OS=Homo sapiens GN=IGSF8 PE=1 SV=1	8	1.01241	0.8086	1.1203	1.039	0.459831	1.12035	0.958778	0.41694	1.12009	1.02041	0.691666	1.11998	1.07471	0.180649	1.11996	1.01259	0.805549	1.1201
Q53Y06	232	15.89	15.89	29.2	Q53Y06_HUMAN ATPase, H+ transporting, lysosomal 31kDa, V1 subunit E isoform 1 OS=Homo sapiens GN=ATP6V1E1 PE=2 SV=1	8	0.865421	0.019151	1.12239	0.837277	0.0159563	1.14644	0.86137	0.0104761	1.11163	0.935115	0.18215	1.10987	0.942033	0.228688	1.10933	0.861572	0.0193216	1.12665
Q59EX4	233	15.87	15.91	6.967	Q59EX4_HUMAN ATPase, aminophospholipid transporter (APLT), class I, type 8A, member 1 variant (Fragment) OS=Homo sapiens PE=2 SV=1	7	1.25801	0.0022199	1.13073	1.36256	0.00998623	1.2402	1.21158	0.0581372	1.2215	1.19666	0.00459649	1.11457	1.18031	0.00727697	1.11483	1.241	0.00840045	1.1565
Q59GE1	234	15.7	16.61	23.86	Q59GE1_HUMAN H5 variant (Fragment) OS=Homo sapiens PE=2 SV=1	16	0.91488			0.92341			1.05208			0.977341			0.860748			0.957481
A5YVE9	235	15.67	15.67	20.09	A5YVE9_HUMAN cDNA FLJ59461, highly similar to Pyruvate dehydrogenase E1 component alpha subunit, somatic form, mitochondrial (EC 1.2.4.1) OS=Homo sapiens GN=PDHA1 PE=2 SV=1	7	1.00227	0.961528	1.10732	1.05091	0.301244	1.10683	1.01634	0.73644	1.11	0.925342	0.119574	1.1069	0.985861	0.761888	1.10726	0.989053	0.81509	1.10753
Q5T0I2	236	15.64	15.64	9.974	Q5T0I2_HUMAN Gelsolin (Amyloidosis, Finnish type) OS=Homo sapiens GN=GSN PE=2 SV=1	7	1.05697	0.270629	1.11268	0.928639	0.150244	1.11236	0.855496	0.0184164	1.1308	1.09902	0.0768668	1.11285	1.04799	0.347833	1.113	0.962435	0.479937	1.12471
Q68CN5	237	15.48	15.5	5.744	Q68CN5_HUMAN Putative uncharacterized protein DKFZp686D17136 (Fragment) OS=Homo sapiens GN=DKFZp686D17136 PE=2 SV=2	7	1.03947	0.517665	1.13888	0.991049	0.90337	1.17689	1.07372	0.436402	1.21841	1.01363	0.786707	1.11614	0.985974	0.776656	1.11549	0.983039	0.731714	1.11561
P42858	238	15.47	15.67	2.958	HD_HUMAN Huntingtin OS=Homo sapiens GN=HTT PE=1 SV=1	8	1.05798	0.497258	1.1975	0.978626	0.794463	1.19974	1.13061	0.0856588	1.15474	1.0653	0.378098	1.1669	1.0205	0.688719	1.11733	1.06251	0.50803	1.22017
B9EGL1	239	15.4	15.42	13.74	B9EGL1_HUMAN DLG4 protein OS=Homo sapiens GN=DLG4 PE=2 SV=1	7	0.955922	0.460156	1.14618	0.881297	0.0628126	1.1448	0.972433	0.646565	1.14801	0.968309	0.61768	1.15704	0.933701	0.271976	1.14576	0.893273	0.0896374	1.14519
Q59GW8	240	15.37	15.38	15.97	Q59GW8_HUMAN Succinate dehydrogenase complex, subunit A, flavoprotein variant (Fragment) OS=Homo sapiens PE=2 SV=1	7	0.970052	0.7503	1.25017	1.07383	0.442595	1.23626	0.930861	0.277698	1.15822	0.927325	0.254818	1.15795	1.01748	0.781994	1.15778	0.943584	0.427358	1.1817
A8K0Y4	241	15.33	15.34	39.42	A8K0Y4_HUMAN cDNA FLJ75013 OS=Homo sapiens GN=GAP43 PE=2 SV=1	12	0.980355	0.766147	1.17635	0.952228	0.748575	1.44997	0.846265	0.0986395	1.23596	1.06528	0.361344	1.17573	1.05957	0.400248	1.1757	0.993315	0.93686	1.23007
P09211	242	15.31	15.31	48.57	GSTP1_HUMAN Glutathione S-transferase P OS=Homo sapiens GN=GSTP1 PE=1 SV=2	10	1.05606	0.394943	1.16271	1.08601	0.37516	1.24358	0.902522	0.205344	1.19864	1.12166	0.10751	1.16268	1.18014	0.036559	1.16222	1.21451	0.0239126	1.16881
P01023	243	15.29	15.32	5.427	A2MG_HUMAN Alpha-2-macroglobulin OS=Homo sapiens GN=A2M PE=1 SV=2	7	1.05155	0.432559	1.14844	0.871837	0.0284396	1.12641	1.01695	0.759371	1.12798	0.998138	0.974093	1.13458	0.881032	0.0559733	1.13956	0.916026	0.139231	1.13011
P24752	244	15.29	15.3	21.55	THIL_HUMAN Acetyl-CoA acetyltransferase, mitochondrial OS=Homo sapiens GN=ACAT1 PE=1 SV=1	10	0.95759	0.433699	1.1289	0.918763	0.199898	1.15009	0.896143	0.0718072	1.12968	0.99793	0.969602	1.12923	1.01201	0.826197	1.12903	0.94084	0.280769	1.12928
Q53EM5	245	15.28	15.29	19.1	Q53EM5_HUMAN Transketolase variant (Fragment) OS=Homo sapiens PE=2 SV=1	10	1.03421	0.544595	1.1331	1.00212	0.96921	1.13308	0.894075	0.083735	1.14043	1.021	0.718703	1.13998	1.15691	0.0284309	1.13345	1.00342	0.950431	1.13339
Q16531	246	15.24	15.26	6.667	DDB1_HUMAN DNA damage-binding protein 1 OS=Homo sapiens GN=DDB1 PE=1 SV=1	7	1.09274	0.118069	1.12311	1.08283	0.197517	1.13811	1.06862	0.300869	1.14657	1.0126	0.798276	1.11355	1.02599	0.6008	1.11297	1.10404	0.138809	1.14781
Q53ZP9	247	15.03	22.01	16.33	Q53ZP9_HUMAN Heat shock protein apg-1 OS=Homo sapiens PE=2 SV=1	12	0.94086	0.323507	1.14541	1.02429	0.701143	1.15248	1.04089	0.668459	1.23626	0.947353	0.375054	1.14457	1.00242	0.96753	1.14522	0.942937	0.496442	1.21377
P36957	248	15.01	15.01	18.76	ODO2_HUMAN Dihydrolipoyllysine-residue succinyltransferase component of 2-oxoglutarate dehydrogenase complex, mitochondrial OS=Homo sapiens GN=DLST PE=1 SV=3	10	0.970012	0.599763	1.14401	1.03056	0.604401	1.1443	0.934098	0.262901	1.14459	0.986459	0.812194	1.14381	1.01757	0.76188	1.14386	1.02497	0.669532	1.14405
P48047	249	14.98	14.99	46.48	ATPO_HUMAN ATP synthase subunit O, mitochondrial OS=Homo sapiens GN=ATP5O PE=1 SV=1	16	0.934962	0.375515	1.18302	1.06874	0.333333	1.16336	0.955199	0.503693	1.16626	0.993108	0.902488	1.13741	1.05942	0.324588	1.13752	1.03508	0.546392	1.13731
Q9Y2T3	250	14.94	14.95	18.06	GUAD_HUMAN Guanine deaminase OS=Homo sapiens GN=GDA PE=1 SV=1	9	1.0006	0.990874	1.12431	0.990204	0.903526	1.19897	0.921904	0.305694	1.18692	0.964091	0.492537	1.12442	1.03516	0.51387	1.12373	0.965358	0.506576	1.12404
Q6DHZ2	251	14.92	14.92	25.36	Q6DHZ2_HUMAN Protein kinase, cAMP-dependent, regulatory, type II, beta OS=Homo sapiens GN=PRKAR2B PE=2 SV=1	10	0.891781	0.459893	3.6059	0.88541	0.626522	10.2404	0.903979	0.500918	3.61959	0.852857	0.359344	3.59841	0.953668	0.812048	7.25731	0.950941	0.725339	4.00831
Q6NUR7	252	14.85	14.85	10.24	Q6NUR7_HUMAN Ezrin OS=Homo sapiens GN=EZR PE=2 SV=1	5	0.946173	0.395813	1.16559	0.846236	0.0384199	1.16628	0.872359	0.0732027	1.16793	0.975942	0.701918	1.16698	0.899318	0.163368	1.18182	0.828054	0.0250929	1.16591
P45880	253	14.84	16.4	34.69	VDAC2_HUMAN Voltage-dependent anion-selective channel protein 2 OS=Homo sapiens GN=VDAC2 PE=1 SV=2	11	0.987469	0.831384	1.14446	0.971795	0.618926	1.1389	0.917647	0.163141	1.13933	1.02001	0.729817	1.13923	1.08758	0.170729	1.13891	1.06291	0.476361	1.21142
Q4KMQ8	254	14.83	15.43	13.41	Q4KMQ8_HUMAN C-terminal binding protein 1 OS=Homo sapiens GN=CTBP1 PE=2 SV=1	6	0.975895	0.760558	1.26195	1.15813	0.140102	1.26395	1.02577	0.752432	1.2639	0.943796	0.487465	1.26256	0.996081	0.960636	1.2626	0.981946	0.82	1.26311
O15294	255	14.8	14.8	7.17	OGT1_HUMAN UDP-N-acetylglucosamine--peptide N-acetylglucosaminyltransferase 110 kDa subunit OS=Homo sapiens GN=OGT PE=1 SV=3	7	0.940753	0.339754	1.15143	0.845765	0.0339154	1.16258	0.91844	0.261144	1.17894	0.90679	0.111584	1.13559	0.927	0.286365	1.16806	0.843385	0.0156079	1.1353
P14550	256	14.77	14.79	23.69	AK1A1_HUMAN Alcohol dehydrogenase [NADP+] OS=Homo sapiens GN=AKR1A1 PE=1 SV=3	8	0.967854	0.785805	1.36634	1.04607	0.566735	1.22206	1.06411	0.504115	1.26526	1.01725	0.822632	1.21947	0.9824	0.816812	1.22052	0.960982	0.609252	1.22082
P09417	257	14.76	14.77	46.72	DHPR_HUMAN Dihydropteridine reductase OS=Homo sapiens GN=QDPR PE=1 SV=2	13	0.961523	0.469336	1.12652	0.984491	0.820655	1.16631	0.910231	0.168741	1.15414	1.04421	0.565833	1.18125	1.11853	0.201858	1.20415	1.00677	0.935839	1.20595
Q4LE69	258	14.75	14.79	3.772	Q4LE69_HUMAN PIK4CA variant protein (Fragment) OS=Homo sapiens GN=PIK4CA variant protein PE=2 SV=1	7	1.00215	0.973143	1.16882	0.869346	0.0820777	1.18038	0.96103	0.54283	1.16953	0.980372	0.756594	1.16841	0.963131	0.561095	1.16793	0.997266	0.965579	1.16788
P07384	259	14.73	14.74	10.08	CAN1_HUMAN Calpain-1 catalytic subunit OS=Homo sapiens GN=CAPN1 PE=1 SV=1	8	1.1325	0.120446	1.17953	1.16593	0.0887947	1.20056	1.05366	0.647878	1.28925	1.08862	0.240766	1.16711	1.08337	0.284824	1.1748	1.16549	0.044433	1.15984
P62760	260	14.72	14.72	40.31	VISL1_HUMAN Visinin-like protein 1 OS=Homo sapiens GN=VSNL1 PE=1 SV=2	9	0.90898	0.42428	1.51042	0.925773	0.514654	1.52615	0.894522	0.362142	1.50606	1.02921	0.793084	1.51325	1.051	0.654326	1.50812	1.01447	0.893565	1.50438
Q499G7	261	14.69	14.73	15.28	Q499G7_HUMAN Mitogen-activated protein kinase 1 OS=Homo sapiens GN=MAPK1 PE=2 SV=1	7	1.00211	0.989596	1.85314	0.919016	0.474337	1.51565	0.836215	0.472895	2.40471	1.09576	0.444488	1.51665	1.09552	0.443113	1.51285	1.05933	0.61198	1.5167
P31939	262	14.69	14.69	10.3	PUR9_HUMAN Bifunctional purine biosynthesis protein PURH OS=Homo sapiens GN=ATIC PE=1 SV=3	5	1.10563	0.122054	1.1433	1.05052	0.585405	1.22137	1.04464	0.558205	1.1792	1.0144	0.776014	1.11852	1.05083	0.337295	1.11854	1.03279	0.537717	1.12249
P31948	263	14.68	14.69	16.76	STIP1_HUMAN Stress-induced-phosphoprotein 1 OS=Homo sapiens GN=STIP1 PE=1 SV=1	8	1.00604	0.952491	1.25354	1.07094	0.461789	1.22687	0.998607	0.988671	1.24535	1.04908	0.608723	1.23052	1.11099	0.315579	1.25445	1.0688	0.379742	1.17945
Q5U0I6	264	14.63	16.95	36.59	Q5U0I6_HUMAN RAB1A protein OS=Homo sapiens GN=RAB1A PE=2 SV=1	10	0.971926	0.737939	1.27999	1.10011	0.400796	1.3646	0.977228	0.774669	1.26373	0.984018	0.840024	1.26248	1.0126	0.875103	1.26236	1.04325	0.664579	1.3247
Q4L233	265	14.62	14.62	30.14	Q4L233_HUMAN Fibroblast growth factor-2 repression protein-1 OS=Homo sapiens GN=FREP1 PE=2 SV=1	10	0.806947	0.0211755	1.18113	0.822854	0.0482625	1.21266	0.815032	0.0248456	1.1805	0.949763	0.463227	1.18165	0.938063	0.372287	1.18272	0.844663	0.0481082	1.18149
P08238	266	14.61	43.93	27.35	HS90B_HUMAN Heat shock protein HSP 90-beta OS=Homo sapiens GN=HSP90AB1 PE=1 SV=4	30	0.91144	0.435612	1.34641	0.883779	0.234805	1.27816	0.815333	0.118882	1.33152	0.923353	0.364005	1.2415	0.982804	0.831823	1.23673	0.91202	0.293056	1.23536
Q8TAS0	267	14.59	14.62	25.77	Q8TAS0_HUMAN ATP synthase gamma chain (Fragment) OS=Homo sapiens PE=2 SV=1	11	0.930956	0.232108	1.13807	0.925951	0.208067	1.1402	0.915536	0.146351	1.13627	0.974341	0.640677	1.13435	1.0136	0.806786	1.13399	0.979538	0.814205	1.22184
Q92736	268	14.58	14.82	1.41	RYR2_HUMAN Ryanodine receptor 2 OS=Homo sapiens GN=RYR2 PE=1 SV=2	6	1.07682	0.20363	1.12888	1.05438	0.583199	1.23131	1.13378	0.107823	1.17162	1.01047	0.893248	1.18372	0.931439	0.363067	1.18063	1.0576	0.274595	1.11399
Q13885	269	14.51	122.52	71.91	TBB2A_HUMAN Tubulin beta-2A chain OS=Homo sapiens GN=TUBB2A PE=1 SV=1	234	0.838679	0.64448	2.98963	0.799601	0.663155	4.38509	0.769777	0.395926	2.3223	0.907933	0.663775	1.8959	0.919336	0.733501	2.04664	0.732756	0.439966	3.04728
Q53H88	270	14.41	14.41	21.43	Q53H88_HUMAN Dynactin 2 variant (Fragment) OS=Homo sapiens PE=2 SV=1	6	0.966755	0.533439	1.12986	0.975398	0.644489	1.13	0.922824	0.162883	1.12955	1.09194	0.132684	1.13006	1.04457	0.426438	1.12992	0.994175	0.913152	1.12998
Q99497	271	14.38	14.38	42.33	PARK7_HUMAN Protein DJ-1 OS=Homo sapiens GN=PARK7 PE=1 SV=2	10	0.898273	0.109024	1.14822	0.914336	0.199781	1.16138	0.776316	0.00251832	1.1394	1.00328	0.954243	1.13895	1.05376	0.372337	1.13878	0.936254	0.368986	1.17616
Q59FL6	272	14.35	14.35	13.37	Q59FL6_HUMAN Solute carrier family 1, member 2 variant (Fragment) OS=Homo sapiens PE=2 SV=1	8	0.906349	0.123192	1.14364	0.894568	0.0891705	1.14405	0.871604	0.151116	1.22684	0.900739	0.112817	1.14776	0.942491	0.319738	1.14297	0.888561	0.0748818	1.14378
P49821	273	14.32	14.33	17.03	NDUV1_HUMAN NADH dehydrogenase [ubiquinone] flavoprotein 1, mitochondrial OS=Homo sapiens GN=NDUFV1 PE=1 SV=4	7	1.00446	0.94963	1.16369	1.00755	0.888936	1.12287	0.975675	0.618963	1.11173	0.985171	0.761151	1.11129	1.02035	0.681321	1.11086	1.03011	0.548791	1.11133
Q0VAS5	274	14.24	14.24	49.51	Q0VAS5_HUMAN Histone H4 OS=Homo sapiens GN=HIST1H4H PE=2 SV=1	11	1.39	0.0164232	1.27665	1.48722	0.00183667	1.20128	1.55905	0.00609609	1.30036	1.24626	0.0117867	1.16289	1.40121	0.0517129	1.40607	1.45125	0.0244665	1.35698
Q6IAT1	275	14.16	28.29	33.26	Q6IAT1_HUMAN GDI2 protein OS=Homo sapiens GN=GDI2 PE=2 SV=1	24	1.03385	0.774232	1.29011	1.01745	0.836493	1.2023	0.937949	0.533899	1.2511	1.07935	0.326665	1.18119	1.01802	0.847995	1.22727	0.992921	0.896835	1.12804
Q9HCM2	276	14.12	14.17	3.432	PLXA4_HUMAN Plexin-A4 OS=Homo sapiens GN=PLXNA4 PE=1 SV=4	6	0.96296	0.635582	1.21225	0.959357	0.718073	1.32202	1.0709	0.515298	1.2862	0.974248	0.793797	1.27542	0.95963	0.737649	1.34868	0.994845	0.968003	1.3705
P13010	277	14.07	14.08	9.699	KU86_HUMAN ATP-dependent DNA helicase 2 subunit 2 OS=Homo sapiens GN=XRCC5 PE=1 SV=3	7	0.997491	0.977086	1.22094	0.970046	0.758198	1.2519	0.989706	0.890594	1.18717	0.9855	0.798286	1.13897	0.977996	0.695227	1.13753	0.938766	0.387019	1.17588
Q6NS36	278	13.99	13.99	37.93	Q6NS36_HUMAN Ferritin (Fragment) OS=Homo sapiens GN=FTH1 PE=2 SV=1	8	1.10425	0.370198	1.29568	0.919487	0.565344	1.4202	0.848247	0.178966	1.31106	1.12749	0.136294	1.18998	1.13594	0.171498	1.22801	1.02273	0.831044	1.2931
P45974	279	13.98	13.98	9.441	UBP5_HUMAN Ubiquitin carboxyl-terminal hydrolase 5 OS=Homo sapiens GN=USP5 PE=1 SV=2	6	1.00037	0.994904	1.14262	0.944576	0.35077	1.14442	0.97095	0.616369	1.14228	1.03835	0.526878	1.14303	0.986395	0.814749	1.14243	0.957156	0.46305	1.14273
Q15019	280	13.97	14.84	31.02	SEPT2_HUMAN Septin-2 OS=Homo sapiens GN=SEPT2 PE=1 SV=1	7	0.952191	0.716058	1.41658	0.947967	0.519488	1.23404	0.935002	0.370849	1.20351	1.00181	0.979777	1.20456	0.954649	0.525416	1.20373	0.952711	0.536607	1.22042
Q5U077	281	13.92	16.36	22.46	Q5U077_HUMAN L-lactate dehydrogenase OS=Homo sapiens GN=LDHB PE=2 SV=1	12	0.978043	0.700603	1.14002	1.15664	0.251165	1.3167	0.920607	0.16807	1.1357	1.04089	0.479274	1.13524	1.1114	0.0889026	1.13486	1.07772	0.247292	1.15054
Q659B7	282	13.9	15.9	15.68	Q659B7_HUMAN Putative uncharacterized protein DKFZp547F068 OS=Homo sapiens GN=DKFZp547F068 PE=2 SV=1	8	1.00213	0.979266	1.22206	0.941158	0.660979	1.39761	0.928248	0.436091	1.25388	1.06095	0.58773	1.30048	1.07681	0.289807	1.17441	1.00964	0.909469	1.2292
Q546H9	283	13.87	13.88	14.58	Q546H9_HUMAN Aldehyde dehydrogenase 5 family, member A1 (Succinate-semialdehyde dehydrogenase), isoform CRA_b OS=Homo sapiens GN=ALDH5A1 PE=2 SV=1	9	0.979387	0.710187	1.13571	0.935497	0.251831	1.13458	0.946005	0.347344	1.1392	1.00997	0.858769	1.13548	0.979885	0.714935	1.13467	0.970289	0.592363	1.13561
Q9Y305	284	13.86	13.86	12.76	ACOT9_HUMAN Acyl-coenzyme A thioesterase 9, mitochondrial OS=Homo sapiens GN=ACOT9 PE=1 SV=2	7	1.05864	0.674883	1.38987	0.915233	0.528098	1.39945	0.935616	0.640937	1.41195	1.05199	0.549795	1.22547	1.08407	0.284913	1.18929	1.03646	0.716928	1.27118
C9JMG9	285	13.78	13.78	6.293	C9JMG9_HUMAN Putative uncharacterized protein IQSEC1 OS=Homo sapiens GN=IQSEC1 PE=4 SV=1	7	1.03353	0.727634	1.42547	1.00007	0.999756	2.53403	1.00156	0.992891	1.94608	0.925458	0.625687	1.79306	0.900963	0.332039	1.4241	0.812689	0.127619	1.42421
Q16799	286	13.73	13.73	14.69	RTN1_HUMAN Reticulon-1 OS=Homo sapiens GN=RTN1 PE=1 SV=1	7	0.809605	0.265652	1.63626	0.781874	0.132042	1.46357	0.815975	0.120507	1.35086	0.939176	0.810243	2.14251	0.821665	0.149	1.38217	0.801424	0.434692	2.18826
Q9HCH3	287	13.7	15.7	15.85	CPNE5_HUMAN Copine-5 OS=Homo sapiens GN=CPNE5 PE=1 SV=2	10	1.10781	0.500652	3.68258	1.12363	0.45834	3.66515	1.06088	0.666573	3.66986	1.11519	0.552505	5.12897	1.09302	0.545504	3.68572	1.15705	0.389984	3.67886
O75489	288	13.7	13.86	31.06	NDUS3_HUMAN NADH dehydrogenase [ubiquinone] iron-sulfur protein 3, mitochondrial OS=Homo sapiens GN=NDUFS3 PE=1 SV=1	7	0.857217	0.0295133	1.14188	0.896099	0.0903876	1.14242	0.883402	0.0629222	1.14241	0.939246	0.293678	1.14259	0.95287	0.408189	1.1421	0.906042	0.11954	1.14233
Q8N1G4	289	13.69	13.73	14.92	LRC47_HUMAN Leucine-rich repeat-containing protein 47 OS=Homo sapiens GN=LRRC47 PE=1 SV=1	9	0.868808	0.0833687	1.18238	0.996934	0.964248	1.18241	0.963676	0.597325	1.18384	0.899937	0.168365	1.18339	0.912153	0.220671	1.18408	0.904563	0.185678	1.1831
Q6FGJ9	290	13.69	13.69	32.89	Q6FGJ9_HUMAN GSTM3 protein OS=Homo sapiens GN=GSTM3 PE=2 SV=1	6	1.0534	0.449216	1.17033	1.1535	0.164205	1.24677	0.964758	0.585488	1.16462	1.03988	0.553613	1.16481	1.19862	0.0400644	1.18505	1.13794	0.171853	1.22611
Q9BPU6	291	13.66	13.73	19.33	DPYL5_HUMAN Dihydropyrimidinase-related protein 5 OS=Homo sapiens GN=DPYSL5 PE=1 SV=1	6	1.05685	0.56342	1.24068	1.09192	0.310409	1.20951	0.985613	0.86767	1.21931	0.971412	0.683296	1.17497	1.103	0.156391	1.15723	1.06956	0.411182	1.19962
O60641	292	13.6	13.6	10.25	AP180_HUMAN Clathrin coat assembly protein AP180 OS=Homo sapiens GN=SNAP91 PE=1 SV=2	11	0.976982	0.861136	1.38421	0.987489	0.922512	1.37229	1.01459	0.90721	1.35491	0.990871	0.93214	1.30132	1.00376	0.954661	1.17535	1.02329	0.882659	1.464
P60201	293	13.58	13.58	19.86	MYPR_HUMAN Myelin proteolipid protein OS=Homo sapiens GN=PLP1 PE=1 SV=2	24	1.20822	0.0106322	1.13827	1.21774	0.016133	1.15935	1.00092	0.992457	1.24974	1.15292	0.0355904	1.13837	1.27127	0.00321372	1.13819	1.21875	0.00858492	1.13823
Q13228	294	13.49	13.49	16.95	SBP1_HUMAN Selenium-binding protein 1 OS=Homo sapiens GN=SELENBP1 PE=1 SV=2	6	0.99522	0.935828	1.14545	1.09945	0.517041	1.38914	0.929438	0.195556	1.12857	1.04316	0.42835	1.12623	1.07484	0.25523	1.14768	0.958062	0.582803	1.19241
O75061	295	13.48	13.51	9.091	AUXI_HUMAN Putative tyrosine-protein phosphatase auxilin OS=Homo sapiens GN=DNAJC6 PE=1 SV=3	8	0.944748	0.646639	1.34966	0.924787	0.365795	1.22411	1.04708	0.564878	1.2117	0.961575	0.586663	1.18945	0.953561	0.557805	1.21506	0.920005	0.27338	1.19037
B0V043	296	13.48	13.48	6.804	B0V043_HUMAN Valyl-tRNA synthetase OS=Homo sapiens GN=VARS PE=3 SV=1	6	0.956339	0.67882	1.27694	1.01702	0.762834	1.13564	1.0815	0.303572	1.18162	0.959998	0.586611	1.18464	0.99226	0.928523	1.21851	1.04509	0.498952	1.15755
Q9Y2A7	297	13.44	13.44	8.333	NCKP1_HUMAN Nck-associated protein 1 OS=Homo sapiens GN=NCKAP1 PE=1 SV=1	8	0.98559	0.877081	1.27695	0.854061	0.0974222	1.22532	1.02542	0.797111	1.28865	0.878191	0.131855	1.21028	0.838601	0.189092	1.36222	0.907	0.395182	1.32943
Q96IH1	298	13.31	13.31	16.8	Q96IH1_HUMAN FSCN1 protein (Fragment) OS=Homo sapiens GN=FSCN1 PE=2 SV=1	8	1.06214	0.37865	1.17414	1.07825	0.387371	1.2271	0.945466	0.4119	1.17484	1.01253	0.84963	1.174	1.03208	0.636021	1.17496	1.01489	0.822488	1.17435
Q9HDC9	299	13.22	13.25	14.18	APMAP_HUMAN Adipocyte plasma membrane-associated protein OS=Homo sapiens GN=APMAP PE=1 SV=2	6	0.91803	0.284399	1.1949	0.966362	0.738206	1.27015	0.862881	0.10949	1.21189	0.990767	0.872928	1.14567	1.26026	0.258986	1.57466	0.975132	0.731731	1.18713
P23471	300	13.2	13.22	2.894	PTPRZ_HUMAN Receptor-type tyrosine-protein phosphatase zeta OS=Homo sapiens GN=PTPRZ1 PE=1 SV=4	8	0.976326	0.708614	1.16842	0.909008	0.175854	1.1684	0.913162	0.193839	1.16845	0.967942	0.662722	1.19827	0.950045	0.435858	1.16839	0.942295	0.489803	1.22768
Q86UW8	301	13.2	13.21	19.4	HPLN4_HUMAN Hyaluronan and proteoglycan link protein 4 OS=Homo sapiens GN=HAPLN4 PE=2 SV=1	6	1.01659	0.787099	1.16008	1.09021	0.291905	1.20751	1.04858	0.44929	1.16028	1.03398	0.587884	1.16004	1.08379	0.222933	1.16035	1.05151	0.443151	1.16784
P61160	302	13.19	13.36	19.04	ARP2_HUMAN Actin-related protein 2 OS=Homo sapiens GN=ACTR2 PE=1 SV=1	8	0.996419	0.970085	1.25176	1.04248	0.658185	1.24462	0.998056	0.990619	1.47467	0.966592	0.659235	1.19641	1.01639	0.820232	1.18242	1.08371	0.672565	1.55734
Q8N126	303	13.15	13.16	17.84	CADM3_HUMAN Cell adhesion molecule 3 OS=Homo sapiens GN=CADM3 PE=1 SV=1	7	0.942018	0.450499	1.21956	0.902562	0.304047	1.27323	0.802174	0.111036	1.34995	1.00422	0.95567	1.21854	0.965284	0.647488	1.21985	0.959152	0.589839	1.21877
Q53XQ4	304	13.13	13.15	6.938	Q53XQ4_HUMAN Proteasome (Prosome, macropain) 26S subunit, non-ATPase, 2 OS=Homo sapiens PE=2 SV=1	6	1.07829	0.220456	1.14438	0.946975	0.433757	1.17228	1.0013	0.98315	1.15498	1.04649	0.441238	1.14439	1.016	0.809686	1.16686	1.04261	0.477876	1.14445
O14617	305	13.12	13.14	6.331	AP3D1_HUMAN AP-3 complex subunit delta-1 OS=Homo sapiens GN=AP3D1 PE=1 SV=1	6	1.01477	0.878174	1.23096	1.05834	0.499017	1.19733	0.977792	0.763988	1.17606	1.03943	0.605749	1.17547	0.999477	0.992353	1.12604	1.04658	0.612387	1.21405
Q9UIU0	306	13.11	13.12	6.937	Q9UIU0_HUMAN Dihydropyridine receptor alpha 2 subunit OS=Homo sapiens GN=CACNA2D1 PE=2 SV=1	6	0.879515	0.109132	1.18478	0.846429	0.0517289	1.18364	0.850335	0.0503386	1.17645	0.959509	0.535161	1.17312	0.947676	0.42874	1.17414	0.7961	0.0147851	1.17436
Q14008	307	13.08	13.11	2.805	CKAP5_HUMAN Cytoskeleton-associated protein 5 OS=Homo sapiens GN=CKAP5 PE=1 SV=3	5	1.12878	0.150128	1.19397	1.00283	0.97251	1.20615	1.03683	0.728983	1.26765	1.04653	0.691806	1.29735	1.05912	0.344145	1.14328	1.06673	0.417175	1.19387
P04350	308	13.06	127.05	73.65	TBB4_HUMAN Tubulin beta-4 chain OS=Homo sapiens GN=TUBB4 PE=1 SV=2	252	0.977904	0.921293	9.82142	0.888015	0.5063	4.66093	0.870465	0.59893	11.2183	1.10694	0.660094	8.87716	1.10112	0.572164	4.65692	1.09247	0.616513	5.12559
Q9NVA2	309	13.02	15.02	21.91	SEP11_HUMAN Septin-11 OS=Homo sapiens GN=SEPT11 PE=1 SV=3	12	0.816259	0.300676	3.73532	0.885269	0.4726	4.13935	0.819136	0.304005	3.7127	0.989049	0.932567	3.72813	0.883963	0.444456	3.72493	0.81766	0.30339	3.74523
P42262	310	13.02	13.03	8.267	GRIA2_HUMAN Glutamate receptor 2 OS=Homo sapiens GN=GRIA2 PE=1 SV=3	6	0.971887	0.938496	42.0431	1.10512	0.799441	49.2568	1.03431	0.944837	139.078	0.927687	0.767557	12.1211	0.924231	0.684665	6.37968	1.01145	0.978479	72.091
Q13098	311	13.02	13.02	19.35	CSN1_HUMAN COP9 signalosome complex subunit 1 OS=Homo sapiens GN=GPS1 PE=1 SV=4	8	1.08547	0.234626	1.16893	1.18571	0.135132	1.27889	1.1115	0.142284	1.16902	1.03949	0.751814	1.34711	1.09089	0.498499	1.35888	1.10936	0.148379	1.16911
Q53HQ0	312	12.96	12.96	19.44	Q53HQ0_HUMAN Flotillin 1 variant (Fragment) OS=Homo sapiens PE=2 SV=1	6	0.996666	0.961542	1.17651	1.01052	0.877058	1.17194	0.939155	0.524088	1.25502	1.06861	0.35517	1.17598	1.05126	0.466563	1.17045	1.05808	0.414918	1.17089
Q8IXJ6	313	12.88	12.91	19.28	SIRT2_HUMAN NAD-dependent deacetylase sirtuin-2 OS=Homo sapiens GN=SIRT2 PE=1 SV=2	8	1.04552	0.683517	1.28973	1.07511	0.391785	1.21177	0.933552	0.283183	1.15345	1.04706	0.46055	1.15345	1.07037	0.390172	1.19686	1.0593	0.480368	1.20611
Q9Y4E6	314	12.87	13.19	4.698	WDR7_HUMAN WD repeat-containing protein 7 OS=Homo sapiens GN=WDR7 PE=2 SV=2	6	0.960696	0.622814	1.20842	1.03288	0.594736	1.15139	1.04293	0.53518	1.16928	0.948097	0.390683	1.15143	0.916011	0.201422	1.16142	0.994917	0.932715	1.15218
Q53G71	315	12.84	12.84	15.02	Q53G71_HUMAN Calreticulin variant (Fragment) OS=Homo sapiens PE=2 SV=1	6	0.995312	0.930657	1.13113	0.953835	0.435557	1.14474	0.929472	0.203336	1.13119	1.02176	0.711026	1.14102	1.06781	0.249829	1.13164	1.0326	0.579545	1.13954
Q59GY2	316	12.83	12.86	13.15	Q59GY2_HUMAN Ribosomal protein L4 variant (Fragment) OS=Homo sapiens PE=2 SV=1	7	0.857093	0.0283427	1.14244	0.795994	0.0317537	1.22456	0.854136	0.0559971	1.17679	0.957336	0.495942	1.15137	0.876317	0.0297794	1.12231	0.829675	0.00634864	1.12464
P01009	317	12.81	12.82	12.44	A1AT_HUMAN Alpha-1-antitrypsin OS=Homo sapiens GN=SERPINA1 PE=1 SV=3	4	0.872762	0.249684	1.28768	0.73718	0.00860448	1.22556	0.88619	0.267605	1.26344	0.884199	0.196494	1.22314	0.894666	0.0659942	1.12819	0.855118	0.0176397	1.12882
Q8WXQ7	318	12.8	12.83	9.203	Q8WXQ7_HUMAN Propionyl Coenzyme A carboxylase, alpha polypeptide OS=Homo sapiens GN=PCCA PE=2 SV=1	6	1.05992	0.379979	1.16815	1.09839	0.179291	1.16715	1.155	0.0828383	1.1868	0.992548	0.906109	1.16768	1.0466	0.484738	1.16797	1.04283	0.518377	1.16799
P23528	319	12.78	12.79	40.96	COF1_HUMAN Cofilin-1 OS=Homo sapiens GN=CFL1 PE=1 SV=3	11	0.932498	0.632294	3.90604	0.979251	0.876952	3.90063	0.979809	0.881121	3.94236	0.959431	0.766536	3.93536	1.09164	0.56463	3.92273	1.01936	0.915528	6.20579
B9EKV4	320	12.73	12.83	12.36	B9EKV4_HUMAN Aldehyde dehydrogenase 9 family, member A1 OS=Homo sapiens GN=ALDH9A1 PE=1 SV=1	7	1.09742	0.150145	1.14788	1.06004	0.375326	1.1607	1.00032	0.995983	1.16186	1.07722	0.247602	1.15272	1.09121	0.1724	1.14788	1.08737	0.188233	1.14807
P43155	321	12.72	12.72	9.585	CACP_HUMAN Carnitine O-acetyltransferase OS=Homo sapiens GN=CRAT PE=1 SV=5	6	1.06634	0.427248	1.22384	1.06029	0.466554	1.22405	1.01504	0.865523	1.2581	1.00649	0.933857	1.22562	1.03616	0.651015	1.22387	1.08077	0.349124	1.22572
Q7Z351	322	12.69	12.69	19.5	Q7Z351_HUMAN Putative uncharacterized protein DKFZp686N02209 OS=Homo sapiens GN=DKFZp686N02209 PE=2 SV=1	8	0.983172			0.746571			0.818764			1.0604			0.911903			0.941528
Q9NTJ5	323	12.62	12.62	10.73	SAC1_HUMAN Phosphatidylinositide phosphatase SAC1 OS=Homo sapiens GN=SACM1L PE=1 SV=2	6	1.00963	0.867181	1.13953	1.02296	0.85588	1.32962	0.942079	0.444604	1.19031	1.00533	0.925927	1.13937	1.11308	0.312723	1.26228	1.03664	0.536448	1.13991
P61421	324	12.62	12.62	21.94	VA0D1_HUMAN V-type proton ATPase subunit d 1 OS=Homo sapiens GN=ATP6V0D1 PE=1 SV=1	8	0.879998	0.0499252	1.13633	0.916605	0.192144	1.15337	0.92541	0.194325	1.13624	0.976555	0.67492	1.13683	0.911513	0.131284	1.13683	0.934266	0.24911	1.13648
P52306	325	12.57	12.81	8.731	GDS1_HUMAN Rap1 GTPase-GDP dissociation stimulator 1 OS=Homo sapiens GN=RAP1GDS1 PE=1 SV=3	5	0.93302	0.314805	1.17303	0.984498	0.851516	1.22606	0.963654	0.727223	1.29426	1.06474	0.635585	1.37699	1.00738	0.910758	1.17386	1.07342	0.465503	1.25945
Q9Y3I0	326	12.54	12.54	11.09	CV028_HUMAN UPF0027 protein C22orf28 OS=Homo sapiens GN=C22orf28 PE=1 SV=1	5	0.984288	0.766601	1.12627	0.95495	0.414053	1.13133	0.925066	0.245848	1.15423	1.00463	0.939396	1.14534	1.029	0.593641	1.12594	0.979551	0.699431	1.1264
P13639	327	12.49	12.49	6.993	EF2_HUMAN Elongation factor 2 OS=Homo sapiens GN=EEF2 PE=1 SV=4	7	0.969841	0.596505	1.13952	0.992883	0.901143	1.14015	1.01189	0.837208	1.14001	0.961974	0.504692	1.13928	0.94661	0.354381	1.1398	0.952934	0.451054	1.15357
Q9NSE4	328	12.47	12.49	7.016	SYIM_HUMAN Isoleucyl-tRNA synthetase, mitochondrial OS=Homo sapiens GN=IARS2 PE=1 SV=2	6	0.967322	0.604359	1.16036	0.953143	0.665463	1.29484	0.933358	0.554211	1.30928	0.995244	0.952213	1.20531	0.982512	0.779526	1.15886	0.919731	0.218077	1.16049
P61204	329	12.45	12.45	35.91	ARF3_HUMAN ADP-ribosylation factor 3 OS=Homo sapiens GN=ARF3 PE=1 SV=2	7	1.09737	0.344331	1.27219	1.27599	0.136015	1.43803	1.07687	0.343962	1.21133	1.02224	0.765188	1.21045	1.15456	0.24533	1.34081	1.17063	0.272402	1.41045
P78527	330	12.44	12.49	0.6541	PRKDC_HUMAN DNA-dependent protein kinase catalytic subunit OS=Homo sapiens GN=PRKDC PE=1 SV=3	3	1.00949	0.913374	1.20341	0.948989	0.580075	1.22217	1.05758	0.5191	1.20161	1.01625	0.824674	1.16781	0.942379	0.257511	1.11492	0.989054	0.813371	1.10448
Q99747	331	12.43	12.43	25.64	SNAG_HUMAN Gamma-soluble NSF attachment protein OS=Homo sapiens GN=NAPG PE=1 SV=1	7	0.881124	0.0794334	1.15813	0.858808	0.0389032	1.15195	0.861759	0.0790305	1.18802	0.997753	0.970233	1.15198	1.00544	0.928254	1.15176	0.923509	0.229818	1.15684
P61019	332	12.42	12.43	38.21	RAB2A_HUMAN Ras-related protein Rab-2A OS=Homo sapiens GN=RAB2A PE=1 SV=1	8	0.965393	0.824958	1.47483	1.01201	0.852552	1.16974	0.886724	0.105612	1.16966	0.943562	0.385118	1.16999	0.979329	0.747167	1.17072	0.965203	0.651589	1.20896
P05129	333	12.36	12.37	13.06	KPCG_HUMAN Protein kinase C gamma type OS=Homo sapiens GN=PRKCG PE=1 SV=3	5	0.935007	0.322725	1.17061	0.993448	0.918693	1.17052	0.98664	0.834049	1.16961	0.946337	0.408231	1.17017	0.96193	0.551934	1.16949	0.940136	0.359499	1.17043
Q14643	334	12.35	12.42	2.321	ITPR1_HUMAN Inositol 1,4,5-trisphosphate receptor type 1 OS=Homo sapiens GN=ITPR1 PE=1 SV=2	6	1.05782	0.446137	1.19106	1.00882	0.913932	1.21987	1.03371	0.610566	1.17006	1.02876	0.703754	1.19838	0.9542	0.477921	1.17026	1.0075	0.949013	1.33076
P49753	335	12.31	12.33	12.42	ACOT2_HUMAN Acyl-coenzyme A thioesterase 2, mitochondrial OS=Homo sapiens GN=ACOT2 PE=1 SV=6	6	0.896906	0.116216	1.15617	0.993148	0.911174	1.15558	0.992625	0.910538	1.16716	0.921225	0.215044	1.15587	0.999977	1	1.15617	0.962408	0.541092	1.15574
Q9NR46	336	12.27	12.27	17.72	SHLB2_HUMAN Endophilin-B2 OS=Homo sapiens GN=SH3GLB2 PE=1 SV=1	11	0.991091	0.872424	1.13549	0.984918	0.784774	1.13501	0.866885	0.0334261	1.13652	0.991588	0.915307	1.19867	1.01884	0.738387	1.13543	1.01419	0.800941	1.13572
Q9BQI5	337	12.22	12.22	12.2	SGIP1_HUMAN SH3-containing GRB2-like protein 3-interacting protein 1 OS=Homo sapiens GN=SGIP1 PE=1 SV=2	7	0.860523	0.0510039	1.16314	0.862686	0.232082	1.31247	1.02771	0.774044	1.24942	0.863064	0.0816967	1.18826	0.872637	0.184526	1.24906	0.844629	0.0429647	1.17523
Q9UKU0	338	12.2	12.2	7.174	ACSL6_HUMAN Long-chain-fatty-acid--CoA ligase 6 OS=Homo sapiens GN=ACSL6 PE=2 SV=4	4	1.01512	0.794959	1.14053	1.06479	0.397263	1.17903	1.03292	0.572394	1.13813	1.08601	0.175091	1.13807	1.05723	0.340307	1.13728	1.07654	0.219363	1.13804
Q9H9B4	339	12.2	12.2	23.6	SFXN1_HUMAN Sideroflexin-1 OS=Homo sapiens GN=SFXN1 PE=1 SV=4	6	0.799508	0.124582	1.45633	0.920614	0.443191	1.45563	0.874438	0.328155	1.56844	0.913596	0.409312	1.45586	0.876287	0.268531	1.45438	0.859317	0.224014	1.45496
Q12955	340	12.19	27.14	2.764	ANK3_HUMAN Ankyrin-3 OS=Homo sapiens GN=ANK3 PE=1 SV=3	14	0.983003	0.757961	1.13486	0.928667	0.242396	1.14692	0.965828	0.67103	1.20389	0.986025	0.800681	1.13532	0.969652	0.814065	1.34775	0.946984	0.344723	1.1356
P43003	341	12.19	12.51	15.13	EAA1_HUMAN Excitatory amino acid transporter 1 OS=Homo sapiens GN=SLC1A3 PE=1 SV=1	10	0.992251	0.915131	1.20964	1.0255	0.731793	1.20946	0.936644	0.395066	1.21032	0.973693	0.716568	1.20909	0.965728	0.639199	1.21065	0.934254	0.379966	1.21103
Q9UEY8	342	12.16	12.59	8.782	ADDG_HUMAN Gamma-adducin OS=Homo sapiens GN=ADD3 PE=1 SV=1	5	1.04933	0.432878	1.15049	0.990721	0.875527	1.14976	0.958265	0.495382	1.15461	1.01946	0.745946	1.14912	0.934061	0.52273	1.2789	1.04461	0.473498	1.14989
Q6LET3	343	12.15	12.16	26.15	Q6LET3_HUMAN HPRT1 protein (Fragment) OS=Homo sapiens GN=HPRT1 PE=2 SV=1	8	0.938358	0.494354	1.23865	0.9017	0.12216	1.15115	0.903841	0.370496	1.29125	1.00574	0.92402	1.15126	0.950552	0.411034	1.15082	0.953629	0.53112	1.19109
Q6FGX9	344	12.13	12.13	37.11	Q6FGX9_HUMAN Adenylate kinase 1 OS=Homo sapiens GN=AK1 PE=2 SV=1	6	0.928087	0.3716	1.216	0.933836	0.520026	1.28982	0.875712	0.0907972	1.17726	0.977738	0.730141	1.17192	1.01688	0.797199	1.17205	0.958648	0.523732	1.17173
Q53GF8	345	12.12	12.36	20.22	Q53GF8_HUMAN Isocitrate dehydrogenase 3 (NAD+) alpha variant (Fragment) OS=Homo sapiens PE=2 SV=1	13	0.996814	0.954877	1.14152	1.07794	0.242762	1.1523	1.02396	0.759795	1.19851	1.0533	0.374675	1.14172	1.07064	0.358959	1.18313	1.01106	0.880048	1.18636
Q53XN3	346	12.06	12.08	25.23	Q53XN3_HUMAN Electron-transfer-flavoprotein, alpha polypeptide OS=Homo sapiens GN=ETFA PE=2 SV=1	7	0.917082	0.319401	1.23555	0.992529	0.948162	1.35106	0.882096	0.124726	1.19691	0.964054	0.601049	1.19631	0.948095	0.542221	1.24904	0.927159	0.306372	1.19625
B4DPD5	347	12.06	12.06	23.38	B4DPD5_HUMAN cDNA FLJ56307, highly similar to Ubiquitin thioesterase protein OTUB1 (EC 3.4.-.-) OS=Homo sapiens PE=2 SV=1	7	0.90587	0.163798	1.16862	0.937848	0.399466	1.19625	0.940974	0.466086	1.21939	0.992611	0.907146	1.16816	0.970428	0.64081	1.16829	0.984765	0.821845	1.18096
Q03252	348	11.98	12.29	11.33	LMNB2_HUMAN Lamin-B2 OS=Homo sapiens GN=LMNB2 PE=1 SV=3	5	0.935671	0.544158	1.32156	0.865839	0.125236	1.2297	0.935349	0.503526	1.28749	0.974686	0.830207	1.36481	0.952154	0.642357	1.31178	0.873756	0.260766	1.33145
P36776	349	11.97	12.04	7.404	LONM_HUMAN Lon protease homolog, mitochondrial OS=Homo sapiens GN=LONP1 PE=1 SV=2	5	0.936737	0.338546	1.16239	0.941063	0.294984	1.13534	0.973933	0.638419	1.13566	0.916214	0.147883	1.13569	0.940013	0.288551	1.13587	0.939349	0.282801	1.13564
Q9UQB8	350	11.93	11.95	11.23	BAIP2_HUMAN Brain-specific angiogenesis inhibitor 1-associated protein 2 OS=Homo sapiens GN=BAIAP2 PE=1 SV=1	5	0.931558	0.577124	1.34227	0.96909	0.779489	1.29997	0.924584	0.558019	1.36267	0.893784	0.51319	1.48511	0.96951	0.810131	1.35226	0.866188	0.200246	1.27673
O95573	351	11.9	11.93	7.917	ACSL3_HUMAN Long-chain-fatty-acid--CoA ligase 3 OS=Homo sapiens GN=ACSL3 PE=1 SV=3	5	0.986372	0.898759	1.28788	0.986242	0.861497	1.20461	0.982227	0.86272	1.27526	0.950198	0.596918	1.25101	0.993438	0.943276	1.24253	0.99724	0.988584	1.57388
B2R6C3	352	11.87	11.87	14.09	B2R6C3_HUMAN cDNA, FLJ92887, Homo sapiens protein tyrosine phosphatase, non-receptor typesubstrate 1 (PTPNS1), mRNA OS=Homo sapiens PE=2 SV=1	6	0.952498	0.438145	1.16019	0.849485	0.0366656	1.15973	0.926013	0.24068	1.16008	0.89618	0.115864	1.15989	0.976211	0.69419	1.16016	0.909173	0.213282	1.18734
Q75ME0	353	11.86	18.08	31.25	Q75ME0_HUMAN STX1A protein OS=Homo sapiens GN=STX1A PE=2 SV=1	11	0.7388	0.0300895	1.28086	0.6883	0.0171667	1.28069	0.757844	0.0780108	1.39777	0.824425	0.226313	1.49887	0.839335	0.229354	1.44813	0.793037	0.0570039	1.27732
Q8TD22	354	11.84	11.88	20	SFXN5_HUMAN Sideroflexin-5 OS=Homo sapiens GN=SFXN5 PE=2 SV=1	5	0.940563	0.724358	1.65434	0.993406	0.949428	1.35754	1.01612	0.889039	1.39853	1.00164	0.991453	1.56464	0.902292	0.503784	1.54012	0.962067	0.802739	1.57011
Q9H021	355	11.82	11.84	9.836	Q9H021_HUMAN Putative uncharacterized protein DKFZp761D171 (Fragment) OS=Homo sapiens GN=DKFZp761D171 PE=2 SV=1	5	0.9775	0.759757	1.19002	0.979979	0.7772	1.18197	1.00827	0.930198	1.24682	0.974777	0.684109	1.15756	0.952421	0.444399	1.15691	0.943811	0.368064	1.15652
P42765	356	11.78	11.78	20.65	THIM_HUMAN 3-ketoacyl-CoA thiolase, mitochondrial OS=Homo sapiens GN=ACAA2 PE=1 SV=2	6	0.943531	0.36779	1.163	0.96246	0.648047	1.22477	0.914042	0.1856	1.16257	0.899217	0.129926	1.16279	0.9966	0.956091	1.16336	0.936528	0.314749	1.16291
Q5SU16	357	11.75	126.86	71.85	Q5SU16_HUMAN Tubulin beta polypeptide OS=Homo sapiens GN=TUBB PE=2 SV=1	231	0.903817	0.801653	54.0462	0.804358	0.29844	4.05901	0.787154	0.274254	4.0454	0.919684	0.758169	14.3605	0.950969	0.896688	49.4816	0.86851	0.42225	4.05359
P63000	358	11.72	11.72	29.17	RAC1_HUMAN Ras-related C3 botulinum toxin substrate 1 OS=Homo sapiens GN=RAC1 PE=1 SV=1	7	0.872474	0.666653	20.1287	1.53258	0.14692	3.57748	0.818595	0.294865	3.56136	0.864767	0.384912	3.58067	1.05348	0.694552	3.56831	0.898003	0.767501	35.6944
Q4W5L2	359	11.72	11.72	65.69	Q4W5L2_HUMAN Putative uncharacterized protein SNCA (Fragment) OS=Homo sapiens GN=SNCA PE=2 SV=1	6	0.975625	0.796224	1.43438	1.06774	0.626158	1.64012	0.999506	0.996117	1.47303	1.00044	0.996273	1.4338	1.09522	0.445961	1.51564	1.07511	0.477953	1.43335
P11940	360	11.71	11.72	9.906	PABP1_HUMAN Polyadenylate-binding protein 1 OS=Homo sapiens GN=PABPC1 PE=1 SV=2	6	0.853482	0.238798	1.50786	0.864477	0.266479	1.50768	0.877928	0.307444	1.51075	0.970851	0.785617	1.50695	0.967755	0.762804	1.50447	0.993405	0.950586	1.50222
Q9NVI7	361	11.67	11.68	10.73	ATD3A_HUMAN ATPase family AAA domain-containing protein 3A OS=Homo sapiens GN=ATAD3A PE=1 SV=2	6	0.978265	0.854344	1.36564	1.00981	0.905297	1.23852	1.03957	0.708439	1.30762	0.940416	0.470048	1.23857	0.99812	0.981654	1.23808	0.975555	0.844054	1.38737
B7Z3G8	362	11.66	11.66	9.045	B7Z3G8_HUMAN cDNA FLJ56090, highly similar to MAGUK p55 subfamily member 2 OS=Homo sapiens PE=2 SV=1	5	0.954952	0.569283	1.25882	0.903452	0.317738	1.31025	0.941037	0.462781	1.25901	0.991976	0.918537	1.25949	0.967196	0.677071	1.25978	0.935847	0.427274	1.25905
B4DFY5	363	11.63	11.63	9.434	B4DFY5_HUMAN cDNA FLJ58770, highly similar to Dual specificity mitogen-activated protein kinase kinase 1 (EC 2.7.12.2) OS=Homo sapiens GN=MAP2K1 PE=2 SV=1	5	0.962563	0.480444	1.12874	0.896404	0.0704354	1.12897	0.829469	0.00801053	1.12821	1.05149	0.36034	1.12898	1.061	0.286226	1.12896	1.03656	0.505954	1.12879
Q9Y512	364	11.6	11.61	8.529	SAM50_HUMAN Sorting and assembly machinery component 50 homolog OS=Homo sapiens GN=SAMM50 PE=1 SV=3	5	1.09107	0.174411	1.14435	1.12763	0.103887	1.16297	1.06831	0.224643	1.12277	1.04557	0.490145	1.15266	1.0834	0.149931	1.12299	1.13071	0.0649178	1.14164
P43034	365	11.59	11.59	13.9	LIS1_HUMAN Platelet-activating factor acetylhydrolase IB subunit alpha OS=Homo sapiens GN=PAFAH1B1 PE=1 SV=2	5	1.02272	0.705794	1.14465	1.00473	0.942274	1.16047	0.901042	0.112236	1.14535	0.990834	0.876229	1.14432	1.12304	0.0804353	1.14382	1.05107	0.411012	1.14425
P61978	366	11.55	11.57	17.71	HNRPK_HUMAN Heterogeneous nuclear ribonucleoprotein K OS=Homo sapiens GN=HNRNPK PE=1 SV=1	6	0.875548	0.27918	1.30215	0.865636	0.0835147	1.18336	0.988785	0.909873	1.24934	0.874014	0.109159	1.18802	0.957554	0.501101	1.15254	0.890931	0.375527	1.32818
Q9UPV7	367	11.55	11.56	18	K1045_HUMAN Protein KIAA1045 OS=Homo sapiens GN=KIAA1045 PE=1 SV=2	6	0.899276	0.142665	1.17003	0.901181	0.35541	1.30057	1.01215	0.882202	1.22041	0.868369	0.110533	1.20606	0.890799	0.195258	1.22008	0.877457	0.120056	1.19663
P42658	368	11.53	11.59	8.208	DPP6_HUMAN Dipeptidyl aminopeptidase-like protein 6 OS=Homo sapiens GN=DPP6 PE=1 SV=2	5	0.875039			0.904032			0.893895			0.948556			0.987613			0.851955
P00441	369	11.47	11.47	69.48	SODC_HUMAN Superoxide dismutase [Cu-Zn] OS=Homo sapiens GN=SOD1 PE=1 SV=2	7	0.971715	0.723325	1.26463	0.892709	0.221261	1.26434	0.810344	0.101051	1.33075	1.04014	0.631512	1.26535	1.04162	0.620327	1.2658	1.07723	0.38977	1.26621
B4DG46	370	11.46	11.47	8.942	B4DG46_HUMAN cDNA FLJ59680, highly similar to Homo sapiens solute carrier family 17 (sodium-dependent inorganic phosphate cotransporter), member 7, mRNA OS=Homo sapiens PE=2 SV=1	6	0.930746	0.358835	1.2121	0.890183	0.23298	1.25859	0.939803	0.593026	1.34603	0.981736	0.801791	1.21018	0.973384	0.713835	1.20946	0.937605	0.420275	1.22056
Q6IBR0	371	11.46	11.46	11.53	Q6IBR0_HUMAN RPN1 protein OS=Homo sapiens GN=RPN1 PE=2 SV=1	7	1.0347	0.612862	1.17661	1.03291	0.630878	1.1768	1.07153	0.382518	1.20395	0.957513	0.524856	1.17749	1.0627	0.382087	1.17729	1.01181	0.86047	1.17723
C6GIJ8	372	11.45	11.46	11.03	C6GIJ8_HUMAN Phosphatidylinositol 4-phosphate 5-kinase type I gamma splice variant 707 OS=Homo sapiens GN=PIP5K1C PE=2 SV=1	6	1.0723	0.345577	1.1989	1.06794	0.372766	1.19961	1.08651	0.273333	1.19906	1.01695	0.809433	1.19854	1.02905	0.683605	1.1987	1.03476	0.629259	1.19929
A8MY36	373	11.44	11.59	5.378	A8MY36_HUMAN Putative uncharacterized protein DCTN1 OS=Homo sapiens GN=DCTN1 PE=4 SV=1	5	0.948849	0.393538	1.15005	0.936524	0.293522	1.14961	0.952097	0.521213	1.19287	1.02188	0.718198	1.15023	0.977974	0.711049	1.1506	0.977315	0.733967	1.1708
Q59G75	374	11.44	11.44	3.206	Q59G75_HUMAN Isoleucyl-tRNA synthetase, cytoplasmic variant (Fragment) OS=Homo sapiens PE=2 SV=1	4	0.955582	0.428162	1.1363	0.971946	0.613804	1.13593	1.09738	0.127791	1.1357	0.955706	0.42559	1.13504	0.910334	0.122983	1.13509	0.97409	0.640304	1.1356
B5MDF5	375	11.44	11.44	28.33	B5MDF5_HUMAN Putative uncharacterized protein RAN OS=Homo sapiens GN=RAN PE=4 SV=1	8	0.844322	0.116781	1.2655	0.865379	0.163091	1.26515	0.841206	0.110397	1.26466	0.922573	0.404241	1.2714	0.986621	0.883041	1.2694	0.924711	0.413756	1.26931
B1APW5	376	11.42	29.87	13.25	B1APW5_HUMAN ATPase, Ca++ transporting, plasma membrane 4 OS=Homo sapiens GN=ATP2B4 PE=2 SV=1	25	1.00261	0.97822	1.26324	0.981938	0.884047	1.35715	0.970563	0.634343	1.16393	1.08854	0.538922	1.39219	1.00878	0.913897	1.2185	1.05043	0.707445	1.37474
Q6FHM2	377	11.42	25.64	38.53	Q6FHM2_HUMAN GNB2 protein OS=Homo sapiens GN=GNB2 PE=2 SV=1	14	0.876171	0.269535	1.45653	1.0078	0.937508	1.45881	0.886253	0.325355	1.4948	1.01094	0.912126	1.45551	0.919244	0.438843	1.45922	0.953229	0.640665	1.4601
O94919	378	11.41	11.42	16.2	ENDD1_HUMAN Endonuclease domain-containing 1 protein OS=Homo sapiens GN=ENDOD1 PE=1 SV=2	5	1.10707	0.195159	1.18618	1.12205	0.172079	1.19934	1.01941	0.805879	1.20103	1.03976	0.574824	1.17454	1.06046	0.407538	1.17506	1.05568	0.632477	1.3012
Q7Z3W6	379	11.4	11.48	22.78	Q7Z3W6_HUMAN cDNA FLJ52276, highly similar to Opioid-binding protein/cell adhesion molecule OS=Homo sapiens GN=DKFZp686H1949 PE=2 SV=1	6	0.896329	0.370129	1.50779	0.821846	0.330505	1.93936	0.866407	0.271865	1.50792	0.959822	0.708862	1.50682	1.06134	0.768889	2.1438	0.924587	0.541423	1.58775
O75145	380	11.4	11.42	5.109	LIPA3_HUMAN Liprin-alpha-3 OS=Homo sapiens GN=PPFIA3 PE=1 SV=3	5	1.04691	0.687342	1.31813	1.03803	0.567626	1.16991	1.04022	0.680982	1.26175	0.973897	0.684146	1.17074	1.00338	0.973461	1.28205	0.971973	0.710051	1.204
Q9UN36	381	11.39	11.44	27.49	NDRG2_HUMAN Protein NDRG2 OS=Homo sapiens GN=NDRG2 PE=1 SV=2	6	0.940694	0.378347	1.17668	0.868244	0.0758769	1.17664	0.91559	0.224493	1.17778	0.894708	0.141505	1.17817	1.01292	0.84992	1.18013	0.88068	0.102172	1.17761
Q9UMF0	382	11.39	11.4	8.225	ICAM5_HUMAN Intercellular adhesion molecule 5 OS=Homo sapiens GN=ICAM5 PE=1 SV=2	5	0.917844	0.173202	1.14539	0.929893	0.236605	1.14486	0.946907	0.364612	1.14582	0.965265	0.547921	1.14557	0.873823	0.0517192	1.14599	0.89786	0.0997337	1.14516
P69905	383	11.38	11.39	57.04	HBA_HUMAN Hemoglobin subunit alpha OS=Homo sapiens GN=HBA1 PE=1 SV=2	19	1.27165	0.0247921	1.20967	1.32501	0.0150812	1.21095	1.36424	0.0105759	1.20964	1.15222	0.107057	1.20911	1.31233	0.0166456	1.20976	1.27305	0.0469179	1.26625
Q8IY97	384	11.34	11.35	5.576	Q8IY97_HUMAN Adaptor-related protein complex 1, gamma 1 subunit OS=Homo sapiens GN=AP1G1 PE=2 SV=1	5	1.12297	0.0809286	1.14405	1.12733	0.0764102	1.14621	1.14496	0.0367616	1.13242	1.03929	0.524377	1.14575	1.07771	0.315374	1.17783	1.09537	0.271392	1.19774
Q53ES7	385	11.33	11.34	11.98	Q53ES7_HUMAN Myelin associated glycoprotein isoform a variant (Fragment) OS=Homo sapiens PE=2 SV=1	7	1.10784	0.211595	1.21092	1.26904	0.0589888	1.28755	1.04184	0.582436	1.20983	1.16473	0.09488	1.21445	1.11586	0.184713	1.2094	1.10411	0.224326	1.21101
Q53QM2	386	11.31	11.31	17.22	Q53QM2_HUMAN ARP3 actin-related protein 3 homolog (Yeast), isoform CRA_a OS=Homo sapiens GN=ACTR3 PE=2 SV=1	6	1.0498	0.484225	1.17995	1.03057	0.663378	1.18236	1.01776	0.79592	1.18042	1.05261	0.46413	1.18102	1.0694	0.345818	1.18036	1.0487	0.49512	1.18087
P60842	387	11.26	11.26	13.55	IF4A1_HUMAN Eukaryotic initiation factor 4A-I OS=Homo sapiens GN=EIF4A1 PE=1 SV=1	7	1.04011	0.546125	1.16914	1.02793	0.751832	1.23606	1.00981	0.879457	1.17028	1.02948	0.67346	1.18179	1.03307	0.616606	1.16976	1.04958	0.477818	1.17617
A8MYA5	388	11.22	11.22	12.97	A8MYA5_HUMAN Ubiquitin carboxyl-terminal hydrolase (Fragment) OS=Homo sapiens GN=USP14 PE=3 SV=1	5	1.04975	0.437419	1.15356	1.04163	0.510358	1.15332	0.996235	0.950865	1.1545	0.997693	0.969769	1.15377	1.10984	0.126364	1.15457	1.05756	0.376188	1.1541
Q92499	389	11.16	11.16	9.189	DDX1_HUMAN ATP-dependent RNA helicase DDX1 OS=Homo sapiens GN=DDX1 PE=1 SV=2	5	0.888347	0.465507	1.43736	0.916311	0.353176	1.23106	0.851046	0.0750518	1.2003	0.890869	0.189981	1.2072	0.953345	0.416986	1.13998	0.939051	0.475681	1.21818
Q07960	390	11.15	11.18	15.72	RHG01_HUMAN Rho GTPase-activating protein 1 OS=Homo sapiens GN=ARHGAP1 PE=1 SV=1	5	1.13343	0.0881528	1.16261	0.992371	0.932546	1.23656	1.03666	0.619365	1.18326	1.08953	0.212549	1.16234	1.08934	0.213447	1.16238	1.08971	0.305944	1.20669
P18206	391	11.11	11.17	5.026	VINC_HUMAN Vinculin OS=Homo sapiens GN=VCL PE=1 SV=4	6	1.00629	0.934227	1.19518	0.927086	0.75077	1.74552	0.978153	0.847165	1.30814	0.976513	0.894789	1.52436	0.846851	0.0323829	1.15812	0.967168	0.694112	1.21884
B4DMF2	392	11.06	11.07	19.17	B4DMF2_HUMAN cDNA FLJ54087, highly similar to Homo sapiens CaM kinase-like vesicle-associated (CAMKV), mRNA OS=Homo sapiens PE=2 SV=1	8	0.889471	0.182821	1.20966	0.922185	0.506091	1.32364	0.963052	0.576353	1.16881	0.908707	0.418305	1.30945	0.948227	0.442423	1.17143	0.907232	0.305916	1.23725
Q8IWT6	393	11.04	11.08	7.037	LRC8A_HUMAN Leucine-rich repeat-containing protein 8A OS=Homo sapiens GN=LRRC8A PE=1 SV=1	5	1.05252	0.605954	1.27033	1.01638	0.832777	1.20657	1.02229	0.792693	1.22681	0.938355	0.395696	1.19262	0.900947	0.426844	1.36373	1.03463	0.756922	1.30697
B7Z972	394	11	11	32.29	B7Z972_HUMAN Protein-L-isoaspartate O-methyltransferase OS=Homo sapiens PE=2 SV=1	5	0.934011	0.45111	1.25506	0.833652	0.303532	1.53445	0.809492	0.0961058	1.3109	0.967676	0.678264	1.22658	1.02311	0.854916	1.38445	0.940385	0.584366	1.33264
Q14974	395	10.98	10.98	5.936	IMB1_HUMAN Importin subunit beta-1 OS=Homo sapiens GN=KPNB1 PE=1 SV=2	6	1.0593	0.405964	1.17089	0.994097	0.959285	1.31288	0.999988	1	1.20398	1.00574	0.927429	1.15878	1.00365	0.963641	1.20629	1.01306	0.836116	1.15832
Q9Y490	396	10.95	21.76	4.88	TLN1_HUMAN Talin-1 OS=Homo sapiens GN=TLN1 PE=1 SV=3	11	0.9721	0.720577	1.22704	0.910797	0.244207	1.2094	0.978237	0.763695	1.20899	1.01502	0.838787	1.21011	0.923048	0.308608	1.21014	0.962634	0.606574	1.20857
P61981	397	10.91	18.03	37.65	1433G_HUMAN 14-3-3 protein gamma OS=Homo sapiens GN=YWHAG PE=1 SV=2	16	0.859264	0.430983	4.70628	1.00387	0.979844	4.70142	0.923882	0.634839	4.74492	0.979679	0.894117	4.72997	0.977452	0.882645	4.73073	0.970788	0.848296	4.71503
O15394	398	10.91	10.93	7.049	NCAM2_HUMAN Neural cell adhesion molecule 2 OS=Homo sapiens GN=NCAM2 PE=1 SV=2	5	1.12324	0.155769	1.19592	1.12706	0.26313	1.27632	1.10989	0.425467	1.3622	1.04165	0.623395	1.22218	1.08919	0.213773	1.16679	1.14057	0.223435	1.27557
P28838	399	10.9	10.91	8.092	AMPL_HUMAN Cytosol aminopeptidase OS=Homo sapiens GN=LAP3 PE=1 SV=3	4	1.00558	0.935024	1.17367	1.06466	0.484047	1.22829	0.927222	0.278666	1.16796	1.07018	0.34072	1.174	1.00044	0.994841	1.17305	0.985991	0.835639	1.17273
P19338	400	10.87	10.88	6.761	NUCL_HUMAN Nucleolin OS=Homo sapiens GN=NCL PE=1 SV=3	4	0.849615	0.0300863	1.15152	0.827381	0.0223436	1.16385	0.822471	0.0152585	1.15304	0.889871	0.0897419	1.15172	0.950451	0.415843	1.15294	0.837563	0.0989371	1.24899
Q4GQP0	401	10.87	10.88	29.07	Q4GQP0_HUMAN Cytochrome c oxidase subunit 2 OS=Homo sapiens GN=COII PE=3 SV=1	8	1.00007	0.999366	1.23051	1.12401	0.240162	1.26547	0.992114	0.92137	1.23262	0.979569	0.79763	1.23259	1.06378	0.604133	1.35722	1.07637	0.484488	1.30405
O75947	402	10.87	10.87	46.58	ATP5H_HUMAN ATP synthase subunit d, mitochondrial OS=Homo sapiens GN=ATP5H PE=1 SV=3	5	0.827164	0.0295573	1.17558	0.837447	0.036804	1.17508	0.778287	0.0103181	1.17479	0.996985	0.963594	1.17565	1.04809	0.489579	1.17588	0.903385	0.168047	1.17602
P08247	403	10.87	10.87	17.89	SYPH_HUMAN Synaptophysin OS=Homo sapiens GN=SYP PE=1 SV=3	12	1.09524	0.255334	1.19368	1.00452	0.958207	1.22361	0.997184	0.966656	1.17156	1.03832	0.534405	1.14986	1.07321	0.308985	1.16834	1.11615	0.28968	1.26057
P55084	404	10.84	10.85	9.916	ECHB_HUMAN Trifunctional enzyme subunit beta, mitochondrial OS=Homo sapiens GN=HADHB PE=1 SV=3	5	0.952846	0.454909	1.16576	0.876602	0.160254	1.22808	0.926972	0.308409	1.18768	1.00646	0.918581	1.16638	0.95293	0.457128	1.16637	0.972943	0.664673	1.16559
Q5I6Y4	405	10.83	11.8	8.133	Q5I6Y4_HUMAN Lamin A/C transcript variant 1 OS=Homo sapiens GN=LMNA PE=2 SV=1	5	0.999294	0.995733	1.38061	1.00159	0.985872	1.24489	0.938589	0.507364	1.2565	1.05444	0.570375	1.25176	0.986401	0.829283	1.16761	0.943633	0.553972	1.26528
Q92841	406	10.74	10.74	8.615	DDX17_HUMAN Probable ATP-dependent RNA helicase DDX17 OS=Homo sapiens GN=DDX17 PE=1 SV=1	5	1.04764	0.729231	3.68984	0.903522	0.557868	4.70039	0.901041	0.495393	3.6877	1.02254	0.863377	3.66714	0.801258	0.308772	4.40916	0.869429	0.433665	4.22565
Q16851	407	10.7	10.71	8.071	UGPA_HUMAN UTP--glucose-1-phosphate uridylyltransferase OS=Homo sapiens GN=UGP2 PE=1 SV=5	4	1.06345	0.30682	1.14431	0.965318	0.548311	1.14548	0.971123	0.651426	1.16286	1.04081	0.494936	1.14423	1.07599	0.230877	1.14389	1.0011	0.984722	1.14431
P68366	408	10.62	86.65	64.06	TBA4A_HUMAN Tubulin alpha-4A chain OS=Homo sapiens GN=TUBA4A PE=1 SV=1	140	0.886392	0.438928	3.53701	0.882857	0.428761	3.5368	0.887571	0.442123	3.53315	0.854893	0.361338	3.56108	1.03116	0.809576	3.53999	0.909023	0.514013	3.54848
Q6FI42	409	10.62	10.62	23.39	Q6FI42_HUMAN RAB11B protein OS=Homo sapiens GN=RAB11B PE=2 SV=1	5	0.937279	0.44196	1.2627	1.02225	0.783765	1.26295	0.963791	0.650647	1.26378	0.963008	0.643216	1.26328	0.985593	0.855657	1.26256	0.997712	0.977186	1.26461
P21283	410	10.59	10.71	15.45	VATC1_HUMAN V-type proton ATPase subunit C 1 OS=Homo sapiens GN=ATP6V1C1 PE=1 SV=4	5	1.01906	0.781976	1.18087	1.01388	0.895068	1.29106	0.992757	0.94094	1.27121	1.00797	0.90652	1.17968	1.0902	0.361203	1.24735	1.08609	0.405334	1.26332
P47985	411	10.59	10.59	18.61	UCRI_HUMAN Cytochrome b-c1 complex subunit Rieske, mitochondrial OS=Homo sapiens GN=UQCRFS1 PE=1 SV=2	7	0.958835	0.583609	1.2027	1.18936	0.157672	1.30798	1.01848	0.869479	1.31291	0.96186	0.547917	1.16793	1.14807	0.220292	1.28854	1.05305	0.67474	1.34781
B4DYA0	412	10.58	13.74	26.42	B4DYA0_HUMAN Guanine nucleotide binding protein (G protein), alpha inhibiting activity polypeptide 2, isoform CRA_f OS=Homo sapiens GN=GNAI2 PE=2 SV=1	13	0.956732	0.59458	1.26759	0.978363	0.788254	1.2676	0.986571	0.867491	1.26735	1.02658	0.748312	1.26791	0.950717	0.54788	1.26889	0.965521	0.671204	1.26894
P12111	413	10.58	10.64	1.416	CO6A3_HUMAN Collagen alpha-3(VI) chain OS=Homo sapiens GN=COL6A3 PE=1 SV=4	4	1.06001	0.383063	1.15461	0.619262	0.00216209	1.29102	1.05446	0.357623	1.13171	1.04162	0.442118	1.12157	0.569151	0.000106148	1.21516	0.802468	0.00296149	1.13138
Q9Y6C9	414	10.58	10.59	20.46	MTCH2_HUMAN Mitochondrial carrier homolog 2 OS=Homo sapiens GN=MTCH2 PE=1 SV=1	5	1.02803	0.762888	1.24993	1.09138	0.743912	1.91755	1.09445	0.24977	1.19514	1.00164	0.993923	1.69459	1.03513	0.754132	1.30767	1.04306	0.759306	1.39781
P02511	415	10.54	10.54	20	CRYAB_HUMAN Alpha-crystallin B chain OS=Homo sapiens GN=CRYAB PE=1 SV=2	5	1.03241	0.801912	3.52562	1.15189	0.390728	3.54586	0.880274	0.422064	3.54405	1.12663	0.442169	3.53246	1.05465	0.687049	3.53482	1.04745	0.722545	3.54217
Q5U0P9	416	10.52	10.52	27.02	Q5U0P9_HUMAN Purine-rich element binding protein A OS=Homo sapiens PE=2 SV=1	5	0.84012	0.179141	1.44601	0.917159	0.671949	2.13328	0.836496	0.261753	1.64269	0.939813	0.592357	1.52666	0.9477	0.595407	1.44691	0.927678	0.487602	1.4664
Q6PIU2	417	10.5	10.5	15.93	NCEH1_HUMAN Neutral cholesterol ester hydrolase 1 OS=Homo sapiens GN=NCEH1 PE=1 SV=3	5	1.16492	0.146086	1.25077	1.17477	0.175774	1.29283	1.05632	0.548055	1.23456	1.0742	0.253672	1.14884	1.13031	0.074303	1.14902	1.13321	0.162343	1.21183
Q9NQC3	418	10.44	10.47	5.201	RTN4_HUMAN Reticulon-4 OS=Homo sapiens GN=RTN4 PE=1 SV=2	5	1.00577	0.932514	1.17301	0.921823	0.339905	1.21187	0.979202	0.738948	1.15873	0.996637	0.956743	1.15695	0.958457	0.613728	1.21544	0.974668	0.77089	1.22883
Q9GZV7	419	10.41	10.42	17.35	HPLN2_HUMAN Hyaluronan and proteoglycan link protein 2 OS=Homo sapiens GN=HAPLN2 PE=1 SV=1	6	1.24953	0.0298978	1.20602	1.31903	0.0553445	1.33247	0.940111	0.412617	1.20641	1.30861	0.0163451	1.20612	1.26183	0.0389375	1.23783	1.34773	0.0157401	1.22824
Q16698	420	10.37	10.37	17.61	DECR_HUMAN 2,4-dienoyl-CoA reductase, mitochondrial OS=Homo sapiens GN=DECR1 PE=1 SV=1	5	0.925564	0.212739	1.14543	0.930179	0.241265	1.14594	0.914751	0.203042	1.16488	0.994979	0.930838	1.14579	0.948982	0.382231	1.1456	0.968987	0.592594	1.14621
P13716	421	10.35	10.35	20.3	HEM2_HUMAN Delta-aminolevulinic acid dehydratase OS=Homo sapiens GN=ALAD PE=1 SV=1	5	1.05346	0.57379	1.2666	1.05501	0.688104	1.41091	1.01191	0.861623	1.19348	1.11245	0.194224	1.20908	0.988647	0.866783	1.19395	1.03343	0.711522	1.25835
Q9NP81	422	10.33	10.37	13.71	SYSM_HUMAN Seryl-tRNA synthetase, mitochondrial OS=Homo sapiens GN=SARS2 PE=1 SV=1	5	0.896541	0.143113	1.17558	0.917068	0.25199	1.18758	0.872364	0.192849	1.26287	1.01104	0.86751	1.17436	0.945651	0.413565	1.1749	0.970825	0.761882	1.26854
Q02156	423	10.31	10.56	4.749	KPCE_HUMAN Protein kinase C epsilon type OS=Homo sapiens GN=PRKCE PE=1 SV=1	3	1.01592	0.805007	1.15336	0.979609	0.712349	1.1324	1.01701	0.767964	1.13588	1.0078	0.931088	1.2223	0.989308	0.868366	1.15586	0.97442	0.655623	1.13773
Q9BYW9	424	10.27	10.28	15.4	Q9BYW9_HUMAN Adenylyl cyclase-associated protein OS=Homo sapiens GN=CAP2 PE=2 SV=2	4	0.910473	0.291509	1.23919	0.93237	0.53546	1.33253	0.95168	0.591252	1.26601	0.90392	0.213129	1.20871	0.881047	0.138609	1.20977	0.926435	0.487567	1.32012
P78356	425	10.27	10.28	8.654	PI42B_HUMAN Phosphatidylinositol-5-phosphate 4-kinase type-2 beta OS=Homo sapiens GN=PIP4K2B PE=1 SV=1	5	0.956199	0.773683	4.63115	0.929594	0.611535	3.76845	0.865571	0.459478	5.02533	0.970691	0.822099	3.73277	0.93858	0.837139	21.7434	0.908824	0.529275	3.78836
Q9H936	426	10.26	10.26	23.53	GHC1_HUMAN Mitochondrial glutamate carrier 1 OS=Homo sapiens GN=SLC25A22 PE=1 SV=1	4	0.889446	0.447701	1.53396	0.860663	0.479069	1.80792	0.912133	0.416236	1.3649	0.897793	0.386531	1.40408	0.92382	0.384203	1.28149	0.900857	0.407076	1.41256
P52209	427	10.25	10.27	14.7	6PGD_HUMAN 6-phosphogluconate dehydrogenase, decarboxylating OS=Homo sapiens GN=PGD PE=1 SV=3	5	1.00164	0.981203	1.19886	0.974916	0.739842	1.2191	0.847314	0.0646741	1.19938	1.03688	0.60867	1.19873	1.06975	0.359867	1.19861	1.03112	0.662626	1.19824
P23396	428	10.2	10.21	19.34	RS3_HUMAN 40S ribosomal protein S3 OS=Homo sapiens GN=RPS3 PE=1 SV=2	5	1.09327	0.206675	1.17126	1.06542	0.407076	1.1973	1.15978	0.0653138	1.17581	1.03013	0.648248	1.17048	1.06437	0.355312	1.17062	1.17689	0.0455074	1.17129
O15075	429	10.19	10.19	9.865	DCLK1_HUMAN Serine/threonine-protein kinase DCLK1 OS=Homo sapiens GN=DCLK1 PE=1 SV=2	5	0.893726	0.463283	1.46958	0.958197	0.772582	1.46717	0.988862	0.937578	1.45213	0.876713	0.18312	1.25502	0.830977	0.223441	1.42915	0.817008	0.353321	1.70706
Q5JWF2	430	10.16	15.24	6.654	GNAS1_HUMAN Guanine nucleotide-binding protein G(s) subunit alpha isoforms XLas OS=Homo sapiens GN=GNAS PE=1 SV=2	9	1.07089	0.3757	1.19147	1.08903	0.543712	1.3831	1.02894	0.702384	1.19022	1.02538	0.73889	1.19199	1.06671	0.459848	1.2216	1.03643	0.655271	1.20501
B4DRS6	431	10.16	12.17	24.32	B4DRS6_HUMAN cDNA FLJ58980, highly similar to Sideroflexin-3 OS=Homo sapiens PE=2 SV=1	6	1.09681	0.347401	1.30283	1.08668	0.321676	1.25032	0.997199	0.970616	1.25004	0.957171	0.577639	1.25069	1.06794	0.437827	1.26404	0.968925	0.796879	1.42946
Q15811	432	10.12	10.18	3.544	ITSN1_HUMAN Intersectin-1 OS=Homo sapiens GN=ITSN1 PE=1 SV=3	5	0.949643	0.66084	1.40346	0.885448	0.635899	2.09041	1.07854	0.467995	1.33681	0.956111	0.677118	1.36451	0.8416	0.478687	1.97373	0.943327	0.733157	1.64238
Q99963	433	10.1	10.33	16.14	SH3G3_HUMAN Endophilin-A3 OS=Homo sapiens GN=SH3GL3 PE=1 SV=1	5	0.89748	0.259604	1.28171	0.968198	0.706306	1.28152	0.959823	0.634629	1.28089	1.02101	0.806247	1.28024	0.92282	0.372872	1.27713	0.916197	0.342069	1.28058
Q5U091	434	10.04	10.04	31.75	Q5U091_HUMAN Neuroblastoma RAS viral (V-ras) oncogene homolog OS=Homo sapiens GN=NRAS PE=2 SV=1	7	0.929124	0.593202	3.51543	0.935864	0.624212	3.51522	0.9633	0.769939	3.51446	0.930505	0.599544	3.51752	0.942763	0.658487	3.5236	0.939312	0.640795	3.51471
Q9NUQ9	435	10.03	10.03	20.68	FA49B_HUMAN Protein FAM49B OS=Homo sapiens GN=FAM49B PE=1 SV=1	6	0.873504	0.316931	1.55268	1.08047	0.48653	1.48225	1.12376	0.438782	1.68807	0.924507	0.447165	1.43332	1.07697	0.469486	1.43406	1.05073	0.728158	1.70409
O14576	436	10.02	10.04	13.18	DC1I1_HUMAN Cytoplasmic dynein 1 intermediate chain 1 OS=Homo sapiens GN=DYNC1I1 PE=1 SV=2	5	0.950691	0.797436	1.6682	0.964915	0.733604	1.31212	0.935765	0.581231	1.36002	0.967	0.863228	1.66074	1.00922	0.941709	1.38745	0.97089	0.759781	1.28464
B7Z9Z7	437	10.01	10.01	6.196	B7Z9Z7_HUMAN cDNA, FLJ79011, highly similar to Rabphilin-3A OS=Homo sapiens PE=2 SV=1	5	0.85242	0.0306606	1.14905	0.897892	0.498245	1.44157	0.974274	0.796969	1.26759	0.840421	0.0220974	1.14892	0.872893	0.0531	1.14849	0.835227	0.0237819	1.15778
Q8WZ56	438	10	10.01	27.18	Q8WZ56_HUMAN Serine/threonine-protein phosphatase OS=Homo sapiens PE=2 SV=1	6	0.952659	0.597525	1.29978	0.995045	0.966948	1.42099	0.991839	0.920424	1.27157	0.953625	0.576757	1.27389	0.962886	0.652919	1.27357	0.996448	0.973756	1.37308
C9JWM7	439	10	10	26.74	C9JWM7_HUMAN Putative uncharacterized protein ARPC4 OS=Homo sapiens GN=ARPC4 PE=4 SV=1	5	1.04445	0.645244	1.41732	1.26103	0.103819	1.41818	1.1167	0.306776	1.41789	1.01366	0.882574	1.41793	1.16358	0.203043	1.4182	1.25252	0.109198	1.41829
Q6U8A4	440	9.96	9.98	4.766	Q6U8A4_HUMAN Ubiquitin carboxyl-terminal hydrolase (Fragment) OS=Homo sapiens PE=2 SV=1	5	0.941247	0.448032	1.22144	0.919443	0.30928	1.22186	0.932594	0.38983	1.22268	0.923254	0.563435	1.42243	0.925006	0.341179	1.22201	0.892809	0.216771	1.23966
P00918	441	9.96	9.97	26.54	CAH2_HUMAN Carbonic anhydrase 2 OS=Homo sapiens GN=CA2 PE=1 SV=2	5	0.967468	0.6696	1.25021	0.943622	0.469696	1.25073	0.828817	0.0756037	1.25063	1.10244	0.258591	1.25006	1.07223	0.39331	1.25001	0.975965	0.751441	1.24986
Q9UPN3	442	9.93	10.4	0.9945	MACF1_HUMAN Microtubule-actin cross-linking factor 1, isoforms 1/2/3/5 OS=Homo sapiens GN=MACF1 PE=1 SV=3	4	1.08686	0.49911	1.32768	1.1634	0.371437	1.46734	1.15594	0.206451	1.2845	1.08327	0.605626	1.4324	0.990398	0.965104	1.67816	1.1493	0.50689	1.62026
O95248	443	9.91	9.94	2.41	MTMR5_HUMAN Myotubularin-related protein 5 OS=Homo sapiens GN=SBF1 PE=1 SV=3	3	1.09542	0.154684	1.14682	1.04295	0.656829	1.24639	1.05114	0.614213	1.25818	1.0232	0.794746	1.22914	1.02863	0.629488	1.14562	1.01432	0.81204	1.15032
P55268	444	9.9	9.93	2.836	LAMB2_HUMAN Laminin subunit beta-2 OS=Homo sapiens GN=LAMB2 PE=1 SV=2	4	1.08162	0.287059	1.19421	0.988185	0.861063	1.19343	1.06326	0.458716	1.23107	1.0169	0.806203	1.1942	0.916542	0.24328	1.19353	0.934278	0.34752	1.19418
P51659	445	9.89	9.9	8.152	DHB4_HUMAN Peroxisomal multifunctional enzyme type 2 OS=Homo sapiens GN=HSD17B4 PE=1 SV=3	5	1.01724	0.812363	1.20589	1.05569	0.46695	1.20605	0.954975	0.534603	1.20738	1.0193	0.790643	1.20559	1.07476	0.343436	1.20493	1.03926	0.599011	1.20617
Q9Y2J8	446	9.85	9.88	9.774	PADI2_HUMAN Protein-arginine deiminase type-2 OS=Homo sapiens GN=PADI2 PE=1 SV=2	6	1.28366	0.0919493	1.36141	1.31565	0.074121	1.36785	1.11124	0.198703	1.20094	1.15866	0.0713249	1.18044	1.17426	0.127301	1.25369	1.26465	0.106264	1.3591
Q53FT5	447	9.83	9.84	10.87	Q53FT5_HUMAN Proteasome 26S non-ATPase subunit 11 variant (Fragment) OS=Homo sapiens PE=2 SV=1	5	0.951371	0.73309	1.45993	0.992983	0.964978	1.51958	0.910089	0.639961	1.67808	0.936676	0.648982	1.44725	0.976579	0.859252	1.41621	0.955801	0.781865	1.52769
Q8NBX0	448	9.81	9.83	18.18	SCPDH_HUMAN Probable saccharopine dehydrogenase OS=Homo sapiens GN=SCCPDH PE=1 SV=1	5	0.988434	0.880874	1.22415	0.985938	0.89698	1.32987	0.977993	0.886659	1.50203	1.02618	0.727746	1.21173	1.00784	0.915548	1.21181	0.963225	0.617936	1.21247
O43295	449	9.81	9.81	4.823	SRGP2_HUMAN SLIT-ROBO Rho GTPase-activating protein 3 OS=Homo sapiens GN=SRGAP3 PE=1 SV=3	4	1.14534	0.317788	1.39144	1.17434	0.117792	1.25166	1.1833	0.150872	1.30145	1.04667	0.643418	1.28832	1.07869	0.391821	1.24512	1.01766	0.889892	1.3902
P32119	450	9.77	12.05	24.24	PRDX2_HUMAN Peroxiredoxin-2 OS=Homo sapiens GN=PRDX2 PE=1 SV=5	8	0.988393	0.875031	1.21333	1.07455	0.471911	1.28601	0.914371	0.270103	1.21448	1.05137	0.510893	1.21278	1.15665	0.181096	1.28373	1.07005	0.387056	1.21386
Q5VZU9	451	9.77	9.78	4.12	Q5VZU9_HUMAN Tripeptidyl peptidase II OS=Homo sapiens GN=TPP2 PE=2 SV=1	5	0.992585	0.93474	1.26753	1.0692	0.547875	1.32752	0.96387	0.833021	1.57469	1.02839	0.79506	1.32308	0.890529	0.165479	1.20922	0.983607	0.862606	1.28238
Q9NZJ7	452	9.77	9.78	14.65	MTCH1_HUMAN Mitochondrial carrier homolog 1 OS=Homo sapiens GN=MTCH1 PE=1 SV=1	5	1.04868	0.558456	1.20658	0.979356	0.801366	1.21422	1.03007	0.784741	1.28891	0.987198	0.834524	1.15547	0.99737	0.965566	1.15395	1.03073	0.708966	1.20825
P51991	453	9.77	9.78	9.788	ROA3_HUMAN Heterogeneous nuclear ribonucleoprotein A3 OS=Homo sapiens GN=HNRNPA3 PE=1 SV=2	5	1.06034	0.806653	10.7544	1.26934	0.519275	25.018	1.08081	0.796124	19.6276	1.0118	0.962598	12.5998	0.92428	0.586963	3.74102	1.0307	0.819242	3.73056
Q6MZS5	454	9.76	9.76	7.015	Q6MZS5_HUMAN Putative uncharacterized protein DKFZp686A13234 (Fragment) OS=Homo sapiens GN=DKFZp686A13234 PE=2 SV=1	4	1.11156	0.504672	3.91067	1.09712	0.775144	24.3958	1.0094	0.944986	3.94373	1.05052	0.867347	19.335	1.00052	0.996923	3.91431	0.945506	0.783264	7.46243
P23526	455	9.75	9.76	8.565	SAHH_HUMAN Adenosylhomocysteinase OS=Homo sapiens GN=AHCY PE=1 SV=4	5	1.03078	0.67478	1.20468	1.11883	0.290669	1.29205	0.985112	0.833292	1.20369	1.02947	0.686622	1.20412	1.12272	0.159194	1.20447	1.09576	0.24404	1.20442
Q6PCE3	456	9.75	9.75	7.074	PGM2L_HUMAN Glucose 1,6-bisphosphate synthase OS=Homo sapiens GN=PGM2L1 PE=1 SV=2	4	0.951271	0.460461	1.17435	0.969764	0.643865	1.17421	1.02306	0.743789	1.1849	0.968464	0.629185	1.17386	1.01073	0.870915	1.17402	0.960836	0.552005	1.17491
P04216	457	9.73	9.73	24.84	THY1_HUMAN Thy-1 membrane glycoprotein OS=Homo sapiens GN=THY1 PE=1 SV=2	12	0.971418	0.720028	1.26402	1.03788	0.647384	1.26313	0.992493	0.924893	1.2638	0.952939	0.55631	1.26156	1.03859	0.640837	1.26239	1.09484	0.305678	1.26365
Q5HYB7	458	9.72	9.73	21.97	Q5HYB7_HUMAN Putative uncharacterized protein DKFZp686P07163 OS=Homo sapiens GN=DKFZp686P07163 PE=2 SV=1	4	0.821199	0.0405569	1.20109	0.890205	0.152964	1.20117	0.900577	0.189509	1.20216	0.922876	0.290885	1.20111	0.890763	0.155298	1.20161	0.848917	0.0689105	1.20208
Q00839	459	9.72	9.72	6.909	HNRPU_HUMAN Heterogeneous nuclear ribonucleoprotein U OS=Homo sapiens GN=HNRNPU PE=1 SV=6	5	0.944119	0.634054	1.31434	0.914389	0.170568	1.14867	0.94935	0.443353	1.16338	0.954841	0.453267	1.14757	0.900922	0.11701	1.14803	0.93329	0.316153	1.16329
Q7Z6Z7	460	9.7	11.1	0.8916	HUWE1_HUMAN E3 ubiquitin-protein ligase HUWE1 OS=Homo sapiens GN=HUWE1 PE=1 SV=3	3	1.05669	0.623778	1.29834	1.10058	0.353446	1.26267	1.12743	0.128888	1.18147	0.99901	0.990204	1.20842	0.940417	0.334903	1.1542	0.978384	0.716215	1.15061
O14773	461	9.7	9.7	12.61	TPP1_HUMAN Tripeptidyl-peptidase 1 OS=Homo sapiens GN=TPP1 PE=1 SV=2	11	1.16497	0.239641	1.48716	1.14378	0.284493	1.49049	1.14268	0.286312	1.48928	1.10337	0.39928	1.48936	1.02049	0.846733	1.48865	1.0694	0.543132	1.48814
Q96FD7	462	9.7	9.7	13.2	Q96FD7_HUMAN RNH1 protein (Fragment) OS=Homo sapiens GN=RNH1 PE=2 SV=1	4	1.08004	0.693881	1.65697	1.15094	0.120582	1.21944	1.06967	0.768504	1.81039	1.01064	0.890516	1.22174	1.13008	0.163239	1.2202	1.17408	0.393145	1.59353
P30626	463	9.7	9.7	24.24	SORCN_HUMAN Sorcin OS=Homo sapiens GN=SRI PE=1 SV=1	5	0.905101	0.293518	1.2837	1.0934	0.380226	1.31893	1.0077	0.928994	1.28694	1.05799	0.52733	1.28607	1.07677	0.418593	1.28609	1.02246	0.796737	1.28552
P14868	464	9.69	9.72	8.184	SYDC_HUMAN Aspartyl-tRNA synthetase, cytoplasmic OS=Homo sapiens GN=DARS PE=1 SV=2	4	1.03335	0.816339	1.41139	1.13965	0.167457	1.2315	1.12387	0.440468	1.43115	1.04723	0.518965	1.18664	1.0915	0.24386	1.18584	1.08512	0.274306	1.18663
P08865	465	9.67	9.68	29.83	RSSA_HUMAN 40S ribosomal protein SA OS=Homo sapiens GN=RPSA PE=1 SV=4	6	0.99194	0.92307	1.2782	1.02438	0.831604	1.39185	1.05707	0.602677	1.35603	0.993906	0.941724	1.27763	1.01656	0.845638	1.27946	1.06186	0.494078	1.27885
P50416	466	9.66	9.67	6.21	CPT1A_HUMAN Carnitine O-palmitoyltransferase 1, liver isoform OS=Homo sapiens GN=CPT1A PE=1 SV=2	4	1.02858	0.743151	1.23264	1.16381	0.224776	1.32536	0.947881	0.671707	1.35795	1.12367	0.245617	1.25608	0.975963	0.714864	1.17557	1.00013	0.998828	1.24398
Q59ER5	467	9.62	9.64	10.1	Q59ER5_HUMAN WD repeat-containing protein 1 isoform 1 variant (Fragment) OS=Homo sapiens PE=2 SV=1	5	1.04727	0.492401	1.174	0.99924	0.992093	1.20652	0.997734	0.975218	1.19559	1.02289	0.730008	1.17282	1.05298	0.444445	1.17344	1.05624	0.419343	1.17343
Q9P2R7	468	9.61	9.63	10.37	SUCB1_HUMAN Succinyl-CoA ligase [ADP-forming] subunit beta, mitochondrial OS=Homo sapiens GN=SUCLA2 PE=1 SV=3	5	0.956936	0.512414	1.17419	0.941686	0.539142	1.26424	0.957634	0.521246	1.1752	0.955868	0.503746	1.17488	1.02612	0.698632	1.17542	0.989442	0.872341	1.17512
Q9Y285	469	9.59	9.62	7.874	SYFA_HUMAN Phenylalanyl-tRNA synthetase alpha chain OS=Homo sapiens GN=FARSA PE=1 SV=3	4	0.88642	0.196416	1.2608	0.878395	0.173086	1.26082	0.929202	0.387558	1.26076	0.840391	0.211433	1.4182	0.923913	0.355702	1.26008	0.87684	0.169092	1.26099
B2RTR1	470	9.58	9.66	2.574	B2RTR1_HUMAN CLASP2 protein OS=Homo sapiens GN=CLASP2 PE=2 SV=1	3	0.9748	0.756075	1.20542	0.927886	0.476311	1.26522	0.924201	0.183638	1.13469	0.993166	0.938273	1.22392	1.01231	0.893129	1.2308	0.920066	0.399243	1.24548
O75781	471	9.52	9.52	16.02	PALM_HUMAN Paralemmin OS=Homo sapiens GN=PALM PE=1 SV=2	5	1.04152	0.580814	1.20708	0.958164	0.565172	1.2086	1.07904	0.326464	1.20805	1.04128	0.584162	1.20789	0.899648	0.195481	1.20814	0.987929	0.871102	1.21524
O94826	472	9.51	9.53	11.51	TOM70_HUMAN Mitochondrial import receptor subunit TOM70 OS=Homo sapiens GN=TOMM70A PE=1 SV=1	4	0.873737	0.124924	1.21351	0.810881	0.0686703	1.26522	0.880114	0.243707	1.29631	0.928801	0.349166	1.21355	0.952117	0.520425	1.21357	0.880835	0.182675	1.24455
Q8WXF7	473	9.49	9.5	10.04	ATLA1_HUMAN Atlastin-1 OS=Homo sapiens GN=ATL1 PE=1 SV=1	4	1.12185	0.159731	1.19612	1.06597	0.535804	1.28041	1.07669	0.651286	1.48518	1.0686	0.387802	1.19771	1.04611	0.550156	1.19841	1.14903	0.270256	1.33404
B7Z4D3	474	9.45	9.46	10.66	B7Z4D3_HUMAN cDNA FLJ60678, highly similar to Homo sapiens stromal cell derived factor receptor 1 (SDFR1), transcript variant beta, mRNA OS=Homo sapiens PE=2 SV=1	6	1.04369	0.692229	1.32163	1.02981	0.806206	1.36492	1.0126	0.872054	1.22457	1.03176	0.689796	1.22407	1.10841	0.392472	1.34766	1.11303	0.475245	1.45889
Q9BSJ8	475	9.44	9.45	4.62	ESYT1_HUMAN Extended synaptotagmin-1 OS=Homo sapiens GN=ESYT1 PE=1 SV=1	4	1.10656	0.126758	1.14822	1.0764	0.208236	1.13384	1.08588	0.216545	1.15426	1.06793	0.257006	1.13422	1.05213	0.372225	1.13438	1.06304	0.287663	1.13388
P41250	476	9.41	9.47	10.69	SYG_HUMAN Glycyl-tRNA synthetase OS=Homo sapiens GN=GARS PE=1 SV=2	5	1.1842	0.208698	1.40076	1.20814	0.0931525	1.28066	1.08958	0.470634	1.39309	1.00792	0.925343	1.27961	1.14832	0.173982	1.28135	1.19981	0.100308	1.27974
P04179	477	9.4	9.53	29.73	SODM_HUMAN Superoxide dismutase [Mn], mitochondrial OS=Homo sapiens GN=SOD2 PE=1 SV=2	5	0.927471	0.486895	1.35395	1.00422	0.964223	1.3171	0.81441	0.253193	1.58902	1.01812	0.831264	1.27893	1.07974	0.60994	1.53727	0.973087	0.747448	1.27882
Q15257	478	9.4	9.41	10.06	PTPA_HUMAN Serine/threonine-protein phosphatase 2A regulatory subunit B' OS=Homo sapiens GN=PPP2R4 PE=1 SV=3	6	1.09208	0.742593	1.91992	1.14449	0.443909	1.51834	1.16884	0.258583	1.36995	1.10839	0.631711	1.67981	1.02364	0.873645	1.43185	1.10216	0.575599	1.51874
P37837	479	9.4	9.41	12.17	TALDO_HUMAN Transaldolase OS=Homo sapiens GN=TALDO1 PE=1 SV=2	4	1.01353	0.843578	1.18095	1.02307	0.826207	1.28846	0.929384	0.596169	1.39508	1.08427	0.267102	1.18129	1.149	0.0971722	1.19156	1.06532	0.416344	1.20162
Q9UPY8	480	9.37	9.48	16.37	MARE3_HUMAN Microtubule-associated protein RP/EB family member 3 OS=Homo sapiens GN=MAPRE3 PE=1 SV=1	4	0.922953	0.551694	1.46474	0.888348	0.252803	1.30578	0.996566	0.969673	1.30366	0.980188	0.825526	1.30329	0.936247	0.486537	1.30328	0.918262	0.471576	1.39139
C9JDD6	481	9.37	9.38	5.541	C9JDD6_HUMAN Microtubule-associated protein OS=Homo sapiens PE=4 SV=1	5	0.789908	0.205498	1.7306	0.787094	0.197921	1.72011	0.844591	0.180856	1.43313	0.954921	0.638279	1.43581	0.868086	0.231822	1.43153	0.814528	0.133488	1.43271
A7KRL9	482	9.35	9.36	2.521	A7KRL9_HUMAN NRXN1-alpha OS=Homo sapiens PE=2 SV=1	5	1.00876	0.902239	1.20328	0.948808	0.473302	1.20257	0.945179	0.444815	1.20302	1.05086	0.604374	1.27789	0.988717	0.902938	1.27448	1.03468	0.635185	1.20276
A7MD96	483	9.3	9.3	8.23	A7MD96_HUMAN SYNPO protein (Fragment) OS=Homo sapiens GN=SYNPO PE=1 SV=1	4	0.582938	0.0652916	1.82807	0.571183	0.0155244	1.42979	0.981851	0.888029	1.46321	0.643011	0.0140581	1.31247	0.598626	0.00902014	1.30927	0.626432	0.0117605	1.31
Q9BPW8	484	9.29	9.3	21.83	NIPS1_HUMAN Protein NipSnap homolog 1 OS=Homo sapiens GN=NIPSNAP1 PE=1 SV=1	4	0.935751	0.575458	1.35355	0.914388	0.454734	1.35045	0.938785	0.440865	1.22772	0.953912	0.558593	1.22818	0.918863	0.33911	1.24183	0.913757	0.318805	1.24618
P28161	485	9.25	11.27	27.98	GSTM2_HUMAN Glutathione S-transferase Mu 2 OS=Homo sapiens GN=GSTM2 PE=1 SV=2	5	0.911627	0.540197	3.79736	0.927765	0.717377	7.41151	0.856243	0.37658	3.76118	1.07394	0.621114	3.81395	1.31711	0.231323	3.7839	1.05073	0.753296	4.66648
P02649	486	9.23	9.23	16.09	APOE_HUMAN Apolipoprotein E OS=Homo sapiens GN=APOE PE=1 SV=1	4	0.834507	0.0285386	1.16495	1.04499	0.522829	1.17913	0.967454	0.601593	1.16503	0.929677	0.274134	1.16495	0.989473	0.865469	1.16484	0.992224	0.900616	1.16509
O14531	487	9.21	12.24	8.392	DPYL4_HUMAN Dihydropyrimidinase-related protein 4 OS=Homo sapiens GN=DPYSL4 PE=1 SV=2	4	0.934316	0.5335	1.47988	0.969977	0.772232	1.48663	0.927558	0.499947	1.48624	0.939407	0.568572	1.48839	0.953044	0.652246	1.4837	0.961754	0.711216	1.48197
Q8N1F0	488	9.16	15.61	16.19	Q8N1F0_HUMAN Serine/threonine-protein phosphatase OS=Homo sapiens GN=PPP3CB PE=2 SV=1	8	0.970335	0.669439	1.19932	0.984147	0.81906	1.19917	0.995927	0.953348	1.19959	0.958029	0.549648	1.2001	0.966774	0.632826	1.1992	0.97201	0.68708	1.19943
P53004	489	9.16	9.2	17.57	BIEA_HUMAN Biliverdin reductase A OS=Homo sapiens GN=BLVRA PE=1 SV=2	4	1.16619	0.098099	1.21496	1.21039	0.150744	1.3358	1.06364	0.344412	1.16413	1.05686	0.615207	1.30405	1.06194	0.355309	1.16387	1.12231	0.10781	1.16376
P16403	490	9.15	9.16	18.78	H12_HUMAN Histone H1.2 OS=Homo sapiens GN=HIST1H1C PE=1 SV=2	4	1.00016	0.998509	1.29047	0.926072	0.40726	1.28942	0.837952	0.114991	1.29112	1.07103	0.456779	1.29205	0.96688	0.704746	1.29308	1.04294	0.638621	1.29301
Q53H97	491	9.13	9.14	17.03	Q53H97_HUMAN Aquaporin 4 isoform a variant (Fragment) OS=Homo sapiens PE=2 SV=1	4	0.859232	0.230414	1.34713	0.747339	0.161716	1.60278	0.818518	0.115102	1.31903	0.836839	0.129615	1.29651	0.76719	0.196062	1.60741	0.808372	0.348503	1.74472
Q9UH03	492	9.12	11.12	10.34	SEPT3_HUMAN Neuronal-specific septin-3 OS=Homo sapiens GN=SEPT3 PE=1 SV=3	8	0.900234	0.2353	1.25343	0.862256	0.136117	1.26236	0.880185	0.170605	1.25394	0.989772	0.893826	1.25288	0.963145	0.634229	1.2541	0.878555	0.165528	1.2533
Q53Y44	493	9.1	9.11	35	Q53Y44_HUMAN Profilin OS=Homo sapiens GN=PFN1 PE=2 SV=1	8	1.33613	0.0111445	1.19756	1.41009	0.00709371	1.2067	1.25617	0.0560865	1.26814	1.16372	0.137577	1.25508	1.30208	0.0153385	1.19775	1.34584	0.0282809	1.27804
P53621	494	9.02	9.09	3.922	COPA_HUMAN Coatomer subunit alpha OS=Homo sapiens GN=COPA PE=1 SV=2	4	1.10844	0.44677	1.3781	1.01805	0.859084	1.27894	1.12004	0.297267	1.28478	1.07099	0.672486	1.48151	1.01111	0.922057	1.31807	1.07573	0.385945	1.21855
A8K674	495	9.02	9.02	49.92	A8K674_HUMAN cDNA FLJ75516, highly similar to Xenopus tropicalis ubiquitin C, mRNA OS=Homo sapiens PE=2 SV=1	8	1.17474	0.181248	1.34373	1.30165	0.102502	1.43422	1.1837	0.225619	1.42309	1.16462	0.131962	1.26595	1.23791	0.0861503	1.30924	1.1586	0.167853	1.29522
Q53R19	496	9.01	9.02	13	Q53R19_HUMAN cDNA FLJ76076, highly similar to Homo sapiens actin related protein 2/3 complex, subunit 2, 34kDa (ARPC2), transcript variant 2, mRNA OS=Homo sapiens GN=ARPC2 PE=2 SV=1	4	1.02627	0.682356	1.166	1.09952	0.290113	1.22905	0.930104	0.304985	1.1771	0.969704	0.69441	1.20921	0.987449	0.840929	1.16604	1.04223	0.565152	1.1886
Q32Q12	497	8.99	8.99	16.1	Q32Q12_HUMAN Nucleoside diphosphate kinase OS=Homo sapiens GN=NME1-NME2 PE=2 SV=1	4	1.04227	0.575728	1.20791	1.14266	0.121196	1.20759	1.05112	0.50309	1.2072	0.997662	0.974198	1.20784	1.27855	0.0363921	1.24656	1.2278	0.0594784	1.24403
B4DGP8	498	8.98	8.98	6.539	B4DGP8_HUMAN cDNA FLJ55574, highly similar to Calnexin OS=Homo sapiens PE=2 SV=1	3	0.966539	0.573357	1.14601	0.916424	0.236985	1.17306	0.872082	0.0781776	1.17001	1.02243	0.711527	1.14589	0.995302	0.938657	1.14985	0.874065	0.0517923	1.14568
Q99460	499	8.94	8.95	3.778	PSMD1_HUMAN 26S proteasome non-ATPase regulatory subunit 1 OS=Homo sapiens GN=PSMD1 PE=1 SV=2	3	0.991152	0.886295	1.16403	0.967634	0.603142	1.16481	0.993387	0.930873	1.20567	0.860794	0.15538	1.25922	0.926883	0.260702	1.16646	0.935532	0.397796	1.20368
Q9UHC6	500	8.92	10.07	4.733	CNTP2_HUMAN Contactin-associated protein-like 2 OS=Homo sapiens GN=CNTNAP2 PE=1 SV=1	5	1.00976	0.910788	1.28899	0.970605	0.862983	1.65762	0.970279	0.730136	1.28856	0.922937	0.509102	1.40698	0.925083	0.401626	1.28948	0.924228	0.471538	1.35688
B4DTG2	501	8.92	8.92	10.68	B4DTG2_HUMAN cDNA FLJ56389, highly similar to Elongation factor 1-gamma OS=Homo sapiens PE=2 SV=1	4	0.936745	0.516829	1.43372	1.00376	0.971716	1.49791	0.938552	0.531147	1.43837	0.977073	0.80808	1.43458	0.969453	0.749166	1.43949	1.00108	0.990977	1.43782
Q9NY65	502	8.9	50.62	44.32	TBA8_HUMAN Tubulin alpha-8 chain OS=Homo sapiens GN=TUBA8 PE=1 SV=1	92	0.935746	0.544316	1.48397	0.872927	0.273751	1.47906	0.887027	0.321478	1.48422	0.978129	0.873089	1.69197	0.982245	0.862599	1.48132	0.854575	0.225932	1.47858
Q15102	503	8.88	8.91	23.81	PA1B3_HUMAN Platelet-activating factor acetylhydrolase IB subunit gamma OS=Homo sapiens GN=PAFAH1B3 PE=1 SV=1	4	1.03364	0.682874	1.26326	1.09064	0.321445	1.26243	1.07875	0.475447	1.34508	1.12878	0.19775	1.26336	1.0482	0.567611	1.26365	1.13247	0.187582	1.26209
O43865	504	8.81	8.87	5.66	SAHH2_HUMAN Putative adenosylhomocysteinase 2 OS=Homo sapiens GN=AHCYL1 PE=1 SV=2	3	0.873622	0.107938	1.19925	0.837266	0.267352	1.46659	0.908981	0.438811	1.36129	0.899705	0.181791	1.19933	0.943253	0.548882	1.28149	0.877435	0.202562	1.26924
O95373	505	8.81	8.84	4.239	IPO7_HUMAN Importin-7 OS=Homo sapiens GN=IPO7 PE=1 SV=1	5	0.897593	0.346372	1.4632	0.939726	0.549171	1.45428	1.09489	0.409695	1.45817	0.996072	0.968249	1.45781	0.852363	0.213239	1.46423	0.927921	0.481426	1.45543
Q8WU07	506	8.8	8.85	28.57	Q8WU07_HUMAN Ferritin OS=Homo sapiens GN=FTL PE=2 SV=1	6	1.19595	0.0565828	1.2056	1.05702	0.538487	1.25752	1.00581	0.935653	1.20564	1.25271	0.0288926	1.20609	1.13617	0.130392	1.20517	1.06029	0.43382	1.20562
B4DEA8	507	8.8	8.82	5.421	B4DEA8_HUMAN cDNA FLJ56425, highly similar to Very-long-chain specific acyl-CoAdehydrogenase, mitochondrial (EC 1.3.99.-) OS=Homo sapiens PE=2 SV=1	4	0.978792	0.768535	1.20796	0.987171	0.859569	1.20927	0.95329	0.65097	1.3126	0.919493	0.287519	1.20935	1.03211	0.730286	1.26777	1.00851	0.911685	1.22033
Q13825	508	8.8	8.82	11.8	AUHM_HUMAN Methylglutaconyl-CoA hydratase, mitochondrial OS=Homo sapiens GN=AUH PE=1 SV=1	4	0.900377	0.173048	1.18513	1.07194	0.342081	1.18555	0.956379	0.528738	1.18471	0.964829	0.739663	1.29955	0.976579	0.73437	1.18507	0.985683	0.835582	1.18481
Q99536	509	8.8	8.8	15.52	VAT1_HUMAN Synaptic vesicle membrane protein VAT-1 homolog OS=Homo sapiens GN=VAT1 PE=1 SV=2	7	1.05088	0.493995	1.1889	0.906678	0.291605	1.23827	0.894706	0.276025	1.26365	1.08943	0.25881	1.18876	0.957942	0.552776	1.18971	0.999402	0.993291	1.1901
O95970	510	8.73	8.74	7.54	LGI1_HUMAN Leucine-rich glioma-inactivated protein 1 OS=Homo sapiens GN=LGI1 PE=1 SV=1	4	1.06636	0.671921	1.44419	1.14103	0.206732	1.26354	1.02504	0.731376	1.19135	1.00442	0.96324	1.26355	1.13812	0.11423	1.19013	1.08958	0.261664	1.19051
Q5SWX3	511	8.7	28.3	27.33	Q5SWX3_HUMAN Calcium/calmodulin-dependent protein kinase (CaM kinase) II gamma OS=Homo sapiens GN=CAMK2G PE=1 SV=1	23	1.26314	0.443293	2.3255	1.12934	0.271351	1.33353	1.02387	0.813497	1.33853	1.01219	0.950489	1.77195	1.10802	0.389233	1.38401	1.13395	0.263239	1.33807
Q5T4S7	512	8.7	8.82	0.8489	UBR4_HUMAN E3 ubiquitin-protein ligase UBR4 OS=Homo sapiens GN=UBR4 PE=1 SV=1	4	1.06624	0.579352	1.29823	1.11975	0.220512	1.22001	1.10861	0.316898	1.25391	0.965113	0.576188	1.15405	0.956646	0.422879	1.13107	1.01378	0.807252	1.13628
C9JRK9	513	8.7	8.72	1.774	C9JRK9_HUMAN Putative uncharacterized protein SHANK3 OS=Homo sapiens GN=SHANK3 PE=4 SV=1	3	0.877139	0.0893847	1.1738	0.86767	0.0715567	1.1736	1.06758	0.343539	1.17441	0.909393	0.187841	1.17369	0.7733	0.00905651	1.17341	0.822203	0.0255177	1.17355
Q8WXD9	514	8.68	8.71	3.564	CSKI1_HUMAN Caskin-1 OS=Homo sapiens GN=CASKIN1 PE=1 SV=1	4	0.984665	0.849873	1.26939	0.860203	0.136557	1.2676	1.12898	0.2062	1.27133	0.966897	0.683463	1.26899	0.876835	0.224338	1.31521	0.918252	0.428921	1.34648
B2R646	515	8.66	8.74	5.526	B2R646_HUMAN cDNA, FLJ92780, highly similar to Homo sapiens phosphodiesterase 2A, cGMP-stimulated (PDE2A), mRNA OS=Homo sapiens PE=2 SV=1	3	1.06713	0.396853	1.20959	1.03449	0.640658	1.20528	1.04993	0.509272	1.20546	0.99349	0.927446	1.20569	1.01431	0.842282	1.20414	1.07129	0.360566	1.20361
A8K3B4	516	8.65	8.66	4.118	A8K3B4_HUMAN cDNA FLJ77653 OS=Homo sapiens PE=2 SV=1	3	1.09587	0.190453	1.1682	1.03317	0.612497	1.16815	1.08206	0.252022	1.16955	1.00193	0.975835	1.16862	1.03212	0.625138	1.16915	1.04725	0.4801	1.16842
P63027	517	8.65	8.65	59.48	VAMP2_HUMAN Vesicle-associated membrane protein 2 OS=Homo sapiens GN=VAMP2 PE=1 SV=3	9	0.992935	0.976867	11.9173	1.06389	0.697248	4.60912	1.03159	0.838215	4.5788	1.0453	0.776385	4.64664	1.03493	0.823545	4.63313	1.06448	0.695449	4.62319
O00410	518	8.63	8.67	5.105	IPO5_HUMAN Importin-5 OS=Homo sapiens GN=IPO5 PE=1 SV=4	4	0.826856	0.166523	1.46743	0.809926	0.142811	1.47017	0.814106	0.274023	1.80904	0.972519	0.862067	1.83824	0.918668	0.438996	1.46356	0.747354	0.230254	2.08512
Q9UBQ7	519	8.6	8.6	20.43	GRHPR_HUMAN Glyoxylate reductase/hydroxypyruvate reductase OS=Homo sapiens GN=GRHPR PE=1 SV=1	5	1.07073	0.356003	1.19956	0.969847	0.665911	1.2004	0.965397	0.652403	1.22282	0.998549	0.983383	1.19954	1.0473	0.519013	1.1992	1.00246	0.971998	1.20033
B4E1U9	520	8.59	8.59	21.61	B4E1U9_HUMAN cDNA FLJ54776, highly similar to Cell division control protein 42 homolog OS=Homo sapiens PE=2 SV=1	4	0.946786	0.682724	3.58491	0.893345	0.462241	3.5693	0.87479	0.409614	3.57714	1.03221	0.8044	3.55872	0.969903	0.815753	3.68387	1.01337	0.916021	3.56751
B4DP80	521	8.57	8.58	19.54	B4DP80_HUMAN cDNA FLJ56357, highly similar to Homo sapiens apolipoprotein A-I binding protein (APOA1BP), mRNA OS=Homo sapiens PE=2 SV=1	4	0.956213	0.525876	1.19614	0.924542	0.445416	1.29379	0.887584	0.16583	1.21605	0.925992	0.300447	1.19677	1.02041	0.82265	1.26408	0.960365	0.564593	1.19604
Q92974	522	8.56	8.75	4.564	ARHG2_HUMAN Rho guanine nucleotide exchange factor 2 OS=Homo sapiens GN=ARHGEF2 PE=1 SV=4	5	1.04452	0.742382	1.38026	1.09014	0.606647	1.49809	1.01955	0.873049	1.34455	1.02238	0.777064	1.20976	0.937556	0.552765	1.29779	0.905125	0.360727	1.29025
Q8N3J6	523	8.55	8.56	17.24	CADM2_HUMAN Cell adhesion molecule 2 OS=Homo sapiens GN=CADM2 PE=2 SV=1	5	0.947507	0.514756	1.2623	0.916521	0.618685	1.65104	0.845222	0.204036	1.39187	0.995493	0.954933	1.264	0.972546	0.729751	1.26309	0.860333	0.133409	1.26375
Q9H1V8	524	8.54	8.56	6.878	S6A17_HUMAN Orphan sodium- and chloride-dependent neurotransmitter transporter NTT4 OS=Homo sapiens GN=SLC6A17 PE=2 SV=3	5	1.18656	0.113091	1.27793	1.09527	0.321735	1.27712	1.20166	0.119439	1.31059	1.05812	0.554287	1.31101	1.0792	0.393966	1.27669	1.14817	0.169758	1.27674
Q5TBT2	525	8.52	9.01	0.3182	Q5TBT2_HUMAN Dystonin OS=Homo sapiens GN=DST PE=2 SV=1	2	1.13461	0.239748	1.26722	1.08408	0.306951	1.19357	1.00762	0.897393	1.14806	1.10539	0.136227	1.15321	0.927706	0.309766	1.18002	1.0862	0.196427	1.14941
P61106	526	8.5	11.74	35.35	RAB14_HUMAN Ras-related protein Rab-14 OS=Homo sapiens GN=RAB14 PE=1 SV=4	9	0.947565	0.688002	3.60656	0.907689	0.514192	3.62099	0.849628	0.353184	3.60784	0.979371	0.892339	4.71714	0.874033	0.411008	3.62794	0.990664	0.955319	5.44789
O60282	527	8.5	8.52	4.807	KIF5C_HUMAN Kinesin heavy chain isoform 5C OS=Homo sapiens GN=KIF5C PE=1 SV=1	4	1.10558	0.363181	1.44736	1.33966	0.0776007	1.45144	1.19066	0.361263	1.89573	1.02846	0.782545	1.46712	1.00311	0.978563	1.55369	1.10004	0.589095	1.90343
Q7L099	528	8.47	8.67	7.676	RUFY3_HUMAN Protein RUFY3 OS=Homo sapiens GN=RUFY3 PE=1 SV=1	3	0.987455	0.899022	1.27529	0.966476	0.767687	1.32453	0.919947	0.490221	1.3341	1.03553	0.781268	1.35836	1.03929	0.614045	1.20247	0.985847	0.858975	1.21644
P52565	529	8.44	8.45	31.37	GDIR1_HUMAN Rho GDP-dissociation inhibitor 1 OS=Homo sapiens GN=ARHGDIA PE=1 SV=3	4	0.812313	0.120967	1.34148	0.796689	0.0464988	1.24802	0.764777	0.0184237	1.21379	0.927567	0.341236	1.21338	0.948626	0.490134	1.21276	0.850226	0.0811072	1.21424
Q8WUM4	530	8.43	8.47	4.954	PDC6I_HUMAN Programmed cell death 6-interacting protein OS=Homo sapiens GN=PDCD6IP PE=1 SV=1	4	1.0248	0.7271	1.19916	1.0077	0.91949	1.2188	0.956982	0.54021	1.20021	0.980512	0.778292	1.19889	0.972037	0.713485	1.22101	0.911181	0.390623	1.30796
Q13424	531	8.42	8.46	7.327	SNTA1_HUMAN Alpha-1-syntrophin OS=Homo sapiens GN=SNTA1 PE=1 SV=1	3	1.03046	0.682075	1.20798	0.934003	0.371052	1.20717	1.0317	0.670334	1.20793	0.970441	0.682298	1.20812	1.01768	0.809025	1.2074	1.00589	0.935511	1.20845
Q59EJ6	532	8.42	8.42	18.53	Q59EJ6_HUMAN Myelin oligodendrocyte glycoprotein isoform alpha1 variant (Fragment) OS=Homo sapiens PE=2 SV=1	4	1.0549	0.644194	1.34652	1.0905	0.491343	1.37413	0.981316	0.819846	1.24026	1.15916	0.285565	1.39502	1.09983	0.316087	1.25949	1.13229	0.485505	1.5672
P61020	533	8.37	8.37	22.79	RAB5B_HUMAN Ras-related protein Rab-5B OS=Homo sapiens GN=RAB5B PE=1 SV=1	4	0.874152			0.888418			0.839918			1.04151			0.865442			0.904542
O75116	534	8.36	8.38	4.467	ROCK2_HUMAN Rho-associated protein kinase 2 OS=Homo sapiens GN=ROCK2 PE=1 SV=4	4	1.05826	0.567254	1.43177	1.01622	0.865034	1.43235	1.05715	0.605825	1.48334	1.00558	0.952963	1.43242	0.989005	0.906804	1.43245	0.970759	0.756061	1.43187
Q6VY07	535	8.35	8.36	4.258	PACS1_HUMAN Phosphofurin acidic cluster sorting protein 1 OS=Homo sapiens GN=PACS1 PE=1 SV=2	3	1.12011	0.625382	1.94583	1.06518	0.608685	1.42277	1.05251	0.833404	2.0347	1.06332	0.633985	1.44763	1.00506	0.98468	2.16097	1.04817	0.805215	1.74369
Q14738	536	8.26	8.27	5.814	2A5D_HUMAN Serine/threonine-protein phosphatase 2A 56 kDa regulatory subunit delta isoform OS=Homo sapiens GN=PPP2R5D PE=1 SV=1	3	0.998576	0.991037	1.39232	0.940906	0.434564	1.21518	0.990124	0.894085	1.21444	0.962387	0.61288	1.21438	1.00424	0.954663	1.21436	0.945744	0.471691	1.21538
Q86TV6	537	8.25	8.32	3.44	TTC7B_HUMAN Tetratricopeptide repeat protein 7B OS=Homo sapiens GN=TTC7B PE=1 SV=3	3	0.973532	0.750675	1.27777	1.06225	0.535935	1.31745	1.01769	0.834713	1.27806	0.971941	0.757449	1.30698	0.957952	0.61626	1.27802	0.999367	0.993997	1.27984
P55060	538	8.25	8.3	4.943	XPO2_HUMAN Exportin-2 OS=Homo sapiens GN=CSE1L PE=1 SV=3	4	1.03238	0.667241	1.21039	1.02114	0.815642	1.26272	1.10605	0.211452	1.20717	0.995518	0.95039	1.20725	0.98309	0.813332	1.20652	1.01066	0.893142	1.2285
Q15334	539	8.25	8.29	4.981	L2GL1_HUMAN Lethal(2) giant larvae protein homolog 1 OS=Homo sapiens GN=LLGL1 PE=1 SV=3	4	1.08123	0.447009	1.43052	1.09208	0.397105	1.42572	1.04538	0.645127	1.4273	1.11179	0.339008	1.44202	1.05759	0.567556	1.42648	1.05924	0.559795	1.42926
Q9Y6M9	540	8.24	8.24	34.64	NDUB9_HUMAN NADH dehydrogenase [ubiquinone] 1 beta subcomplex subunit 9 OS=Homo sapiens GN=NDUFB9 PE=1 SV=3	5	0.752927	0.21642	3.57982	0.876648	0.455971	4.28882	0.811273	0.285633	3.59431	0.833513	0.37221	4.62479	0.890065	0.454081	3.59779	0.845764	0.345886	3.61636
P21912	541	8.22	8.22	15.71	DHSB_HUMAN Succinate dehydrogenase [ubiquinone] iron-sulfur subunit, mitochondrial OS=Homo sapiens GN=SDHB PE=1 SV=3	4	0.888487	0.217938	1.27385	0.878357	0.307094	1.39956	0.845925	0.115986	1.27487	0.955669	0.593312	1.27404	0.949464	0.544823	1.27427	0.893106	0.340979	1.37519
P30038	542	8.21	8.22	8.703	AL4A1_HUMAN Delta-1-pyrroline-5-carboxylate dehydrogenase, mitochondrial OS=Homo sapiens GN=ALDH4A1 PE=1 SV=3	5	0.966437	0.663569	1.25352	1.34786	0.204532	1.80008	0.920397	0.327632	1.25386	0.979487	0.789271	1.25334	1.09585	0.287294	1.25315	0.969371	0.691076	1.25364
B2R747	543	8.21	8.21	10.99	B2R747_HUMAN cDNA, FLJ93281, highly similar to Homo sapiens calcium/calmodulin-dependent protein kinase IV (CAMK4), mRNA OS=Homo sapiens PE=2 SV=1	4	0.945391	0.595439	1.35228	0.911223	0.567656	1.58751	1.0769	0.47162	1.33243	0.864465	0.451147	1.70984	0.896004	0.278152	1.30273	0.862932	0.235926	1.37352
Q9Y5K8	544	8.21	8.21	14.17	VATD_HUMAN V-type proton ATPase subunit D OS=Homo sapiens GN=ATP6V1D PE=1 SV=1	4	0.92862	0.476716	1.281	0.977184	0.746511	1.18969	0.98582	0.840617	1.18929	0.97855	0.761811	1.19022	1.00027	0.996926	1.18981	0.964745	0.616885	1.18903
P27348	545	8.2	15.44	37.14	1433T_HUMAN 14-3-3 protein theta OS=Homo sapiens GN=YWHAQ PE=1 SV=1	11	0.927504	0.662084	1.89228	0.979603	0.893516	1.79589	0.950569	0.711294	1.66782	0.931461	0.571733	1.57749	1.02228	0.831083	1.47874	0.988528	0.941137	1.81371
Q01518	546	8.2	8.63	10.53	CAP1_HUMAN Adenylyl cyclase-associated protein 1 OS=Homo sapiens GN=CAP1 PE=1 SV=4	4	1.1734	0.246786	1.42558	1.23022	0.316656	1.73316	1.01917	0.817147	1.2706	1.06314	0.464083	1.26213	1.21519	0.270872	1.58506	1.21116	0.115016	1.31905
Q07954	547	8.2	8.21	0.8143	LRP1_HUMAN Prolow-density lipoprotein receptor-related protein 1 OS=Homo sapiens GN=LRP1 PE=1 SV=1	3	1.1191	0.0849617	1.14295	1.07301	0.245046	1.1432	1.05337	0.37947	1.14356	1.03891	0.511549	1.14328	1.05669	0.357867	1.14514	1.00785	0.891215	1.14354
P51149	548	8.19	8.22	25.6	RAB7A_HUMAN Ras-related protein Rab-7a OS=Homo sapiens GN=RAB7A PE=1 SV=1	4	0.920255	0.451874	1.35882	0.97287	0.735037	1.26575	0.981903	0.821938	1.26712	0.987469	0.875214	1.26473	0.968202	0.692113	1.26577	0.992362	0.924099	1.26582
P12235	549	8.17	26.27	40.6	ADT1_HUMAN ADP/ATP translocase 1 OS=Homo sapiens GN=SLC25A4 PE=1 SV=4	21	0.998458	0.993028	5.99468	0.887721	0.454991	3.71765	0.903996	0.59187	5.57621	0.9083	0.52378	3.73207	1.12373	0.463701	3.75124	0.990855	0.963538	7.65851
Q9Y6K8	550	8.17	10.18	11.21	KAD5_HUMAN Adenylate kinase isoenzyme 5 OS=Homo sapiens GN=AK5 PE=1 SV=2	5	0.949251	0.518337	1.25494	0.924076	0.624095	1.58664	0.859477	0.123977	1.25496	0.852379	0.112108	1.25611	0.893476	0.231888	1.271	0.941607	0.460533	1.25454
P53677	551	8.17	8.19	10.53	AP3M2_HUMAN AP-3 complex subunit mu-2 OS=Homo sapiens GN=AP3M2 PE=1 SV=1	4
Q9P035	552	8.17	8.19	11.33	PTAD1_HUMAN Protein tyrosine phosphatase-like protein PTPLAD1 OS=Homo sapiens GN=PTPLAD1 PE=1 SV=2	4	1.00613	0.967686	1.55639	1.02034	0.93713	2.11286	1.08562	0.778039	2.33497	1.01301	0.91486	1.4249	1.03258	0.898704	2.09003	1.05432	0.738626	1.58385
Q13045	553	8.17	8.17	3.467	FLII_HUMAN Protein flightless-1 homolog OS=Homo sapiens GN=FLII PE=1 SV=2	3	1.01087	0.962227	2.38761	0.89137	0.555806	2.02533	1.0327	0.873719	2.15796	0.940188	0.796884	2.47104	0.878853	0.604592	2.49114	0.942954	0.58023	1.47171
P98160	554	8.15	8.21	0.9565	PGBM_HUMAN Basement membrane-specific heparan sulfate proteoglycan core protein OS=Homo sapiens GN=HSPG2 PE=1 SV=3	4	0.966996	0.632975	1.19782	0.795787	0.0247884	1.19833	1.00717	0.917771	1.19765	0.875467	0.111157	1.19857	0.821938	0.0398903	1.19886	0.855045	0.0746631	1.19892
Q53ZR1	555	8.15	8.17	5.033	Q53ZR1_HUMAN Bumetanide-sensitive Na-K-Cl cotransporter OS=Homo sapiens GN=SLC12A2 PE=2 SV=1	4	1.05007	0.622221	1.43955	0.994684	0.961089	1.51657	1.01355	0.888802	1.44197	0.961067	0.68465	1.43851	1.02121	0.82799	1.44144	0.983352	0.862445	1.44459
Q99685	556	8.15	8.16	15.18	MGLL_HUMAN Monoglyceride lipase OS=Homo sapiens GN=MGLL PE=1 SV=2	4	0.854476	0.325467	1.53209	0.87574	0.170169	1.26483	0.9568	0.69353	1.38222	0.934711	0.433782	1.26912	0.898218	0.53962	1.64019	1.00326	0.968028	1.26845
Q8WXC9	557	8.15	8.15	10.02	Q8WXC9_HUMAN NADH dehydrogenase ubiquinone 1 alpha subcomplex OS=Homo sapiens PE=2 SV=1	5	0.976978	0.798753	1.30494	0.938628	0.504899	1.30576	0.949073	0.751257	1.61414	1.01872	0.836443	1.29991	0.902395	0.303405	1.30178	0.963431	0.685535	1.30412
Q6FGQ4	558	8.15	8.15	22.55	Q6FGQ4_HUMAN PPT1 protein (Fragment) OS=Homo sapiens GN=PPT1 PE=2 SV=1	8	0.893104	0.349999	1.38499	0.875398	0.281819	1.38199	0.878676	0.250605	1.33611	1.04189	0.698852	1.35872	0.918907	0.481945	1.39957	0.902739	0.345504	1.33852
Q14155	559	8.14	8.14	7.721	ARHG7_HUMAN Rho guanine nucleotide exchange factor 7 OS=Homo sapiens GN=ARHGEF7 PE=1 SV=2	5	0.957223	0.575799	1.22078	1.03085	0.745092	1.27388	0.987189	0.869791	1.22737	1.07947	0.350348	1.22254	1.05373	0.503347	1.21869	0.980508	0.818879	1.25045
O43776	560	8.11	8.11	8.759	SYNC_HUMAN Asparaginyl-tRNA synthetase, cytoplasmic OS=Homo sapiens GN=NARS PE=1 SV=1	4	1.00832	0.90251	1.17976	1.04278	0.679871	1.27895	0.922643	0.239895	1.16793	0.999465	0.993266	1.16763	1.08273	0.246336	1.16846	1.00599	0.925049	1.1679
B2R9U2	561	8.08	8.09	10.89	B2R9U2_HUMAN cDNA, FLJ94557, highly similar to Homo sapiens FK506 binding protein 4, 59kDa (FKBP4), mRNA OS=Homo sapiens PE=2 SV=1	5	1.00863	0.883981	1.14805	1.01102	0.87765	1.18166	0.908208	0.140694	1.14897	1.02134	0.722979	1.14921	1.06086	0.483461	1.21362	1.11019	0.115399	1.14915
Q2TU77	562	8.05	8.05	9.756	Q2TU77_HUMAN Aging-associated protein 2 OS=Homo sapiens GN=AAG2 PE=2 SV=1	6	0.930149	0.375747	1.20351	0.880714	0.0657384	1.14837	0.836198	0.0192461	1.14793	1.00421	0.961714	1.22815	0.9968	0.969417	1.21685	0.942928	0.452523	1.19607
Q969T9	563	8.04	8.04	11.49	WBP2_HUMAN WW domain-binding protein 2 OS=Homo sapiens GN=WBP2 PE=1 SV=1	4	0.911075	0.520638	1.50454	0.880373	0.26137	1.34141	0.965057	0.668933	1.27076	0.895752	0.240417	1.27118	0.949038	0.616149	1.34798	0.963507	0.773268	1.45543
Q53FG3	564	8.03	8.03	11.54	Q53FG3_HUMAN Interleukin enhancer binding factor 2 variant (Fragment) OS=Homo sapiens PE=2 SV=1	5	1.14211	0.408001	3.52307	1.06669	0.632199	3.51925	1.11854	0.461759	3.53205	1.06703	0.63116	3.52549	1.02761	0.829072	3.51748	1.1039	0.500756	3.52194
B3KS79	565	8.01	8.24	12.28	B3KS79_HUMAN cDNA FLJ35730 fis, clone TESTI2003131, highly similar to ALPHA-1-ANTICHYMOTRYPSIN OS=Homo sapiens PE=2 SV=1	4	0.994031	0.96184	3.55182	0.98448	0.900634	3.53586	1.11412	0.474309	3.54849	1.05991	0.662879	3.53595	0.995556	0.971595	3.55185	0.933595	0.754636	8.60143
Q9NYI0	566	8.01	8.07	2.385	PSD3_HUMAN PH and SEC7 domain-containing protein 3 OS=Homo sapiens GN=PSD3 PE=1 SV=2	3	0.943511	0.310856	1.13416	0.89847	0.0850194	1.13462	0.987538	0.821016	1.13458	0.961705	0.48799	1.13447	0.969611	0.579555	1.13389	0.963677	0.508377	1.1338
Q7L266	567	8.01	8.01	17.21	ASGL1_HUMAN L-asparaginase OS=Homo sapiens GN=ASRGL1 PE=1 SV=2	4	0.960385	0.77105	3.9196	0.970231	0.826641	3.95533	0.994509	0.967607	3.94972	1.01255	0.929029	4.11868	0.955049	0.742814	3.92345	0.939694	0.667791	3.95304
P51674	568	8.01	8.01	12.95	GPM6A_HUMAN Neuronal membrane glycoprotein M6-a OS=Homo sapiens GN=GPM6A PE=1 SV=2	5	1.21168	0.143088	1.42108	1.35162	0.0657731	1.41908	1.21391	0.151432	1.44448	1.09666	0.374475	1.41931	1.25762	0.106338	1.41937	1.46955	0.0419856	1.41986
P61586	569	8	8.29	13.99	RHOA_HUMAN Transforming protein RhoA OS=Homo sapiens GN=RHOA PE=1 SV=1	5	0.850185	0.266493	1.58027	0.847353	0.284544	1.63583	0.781294	0.0956346	1.42527	0.994189	0.950012	1.42521	1.00337	0.97567	1.52259	0.951572	0.608352	1.42595
Q16836	570	8	8.14	13.69	HCDH_HUMAN Hydroxyacyl-coenzyme A dehydrogenase, mitochondrial OS=Homo sapiens GN=HADH PE=1 SV=2	4	0.82767	0.312732	3.61712	0.837812	0.328673	3.58338	0.832568	0.320772	3.60977	0.879585	0.424683	3.61058	0.804488	0.275583	3.58723	0.808957	0.281832	3.58618
P00915	571	8	8.01	21.07	CAH1_HUMAN Carbonic anhydrase 1 OS=Homo sapiens GN=CA1 PE=1 SV=2	6	0.808358	0.277494	3.52211	0.807647	0.276581	3.52377	0.8765	0.41053	3.52445	0.953883	0.717086	3.5249	0.908777	0.511166	3.52117	0.84691	0.342661	3.52729
P49802	572	8	8	7.071	RGS7_HUMAN Regulator of G-protein signaling 7 OS=Homo sapiens GN=RGS7 PE=1 SV=3	4
O43488	573	8	8	15.88	ARK72_HUMAN Aflatoxin B1 aldehyde reductase member 2 OS=Homo sapiens GN=AKR7A2 PE=1 SV=3	4	1.08515	0.408602	1.31172	1.00275	0.98165	1.41889	1.03224	0.689827	1.25807	0.98999	0.900708	1.26621	0.986546	0.862818	1.25755	0.983389	0.886007	1.40756
Q9UBQ0	574	8	8	24.73	VPS29_HUMAN Vacuolar protein sorting-associated protein 29 OS=Homo sapiens GN=VPS29 PE=1 SV=1	4	1.0612	0.559494	1.44532	1.04099	0.686629	1.44836	0.926242	0.46599	1.44644	1.08871	0.42784	1.44873	1.05161	0.618238	1.44872	1.05353	0.718554	1.71764
Q9HCC0	575	7.99	7.99	6.927	MCCB_HUMAN Methylcrotonoyl-CoA carboxylase beta chain, mitochondrial OS=Homo sapiens GN=MCCC2 PE=1 SV=1	3	1.0045	0.953864	1.25531	0.961661	0.623629	1.25637	1.00352	0.964029	1.25631	1.02087	0.791842	1.25598	1.02476	0.754409	1.25494	1.03479	0.66493	1.25533
Q9Y6R1	576	7.97	8.01	3.892	S4A4_HUMAN Electrogenic sodium bicarbonate cotransporter 1 OS=Homo sapiens GN=SLC4A4 PE=1 SV=1	4	1.02929	0.712279	1.22425	0.939411	0.690679	1.49986	1.04922	0.600972	1.26514	0.949895	0.518764	1.22376	0.929578	0.366476	1.22048	1.00557	0.953037	1.27917
Q13449	577	7.96	7.97	15.38	LSAMP_HUMAN Limbic system-associated membrane protein OS=Homo sapiens GN=LSAMP PE=1 SV=2	5	0.973195	0.795894	1.48664	0.941897	0.563663	1.45584	0.955658	0.767843	1.78282	1.0552	0.604094	1.46111	0.989174	0.913006	1.46121	1.01244	0.900511	1.45673
P61601	578	7.87	9.97	24.87	NCALD_HUMAN Neurocalcin-delta OS=Homo sapiens GN=NCALD PE=2 SV=2	5	0.821538			0.748648			0.96211			1.22272			0.800865			0.806161
Q7L0J3	579	7.87	7.87	6.739	SV2A_HUMAN Synaptic vesicle glycoprotein 2A OS=Homo sapiens GN=SV2A PE=1 SV=1	3	0.936693	0.467183	1.28477	0.960707	0.740951	1.4216	0.945145	0.525687	1.28495	0.964841	0.681724	1.2863	0.942405	0.509312	1.28751	0.918118	0.603654	1.60017
P46109	580	7.85	7.88	10.56	CRKL_HUMAN Crk-like protein OS=Homo sapiens GN=CRKL PE=1 SV=1	3	0.989967	0.887905	1.20492	0.922447	0.472905	1.32724	0.985575	0.879173	1.28277	1.05597	0.556459	1.26605	0.966992	0.642552	1.20431	0.939359	0.402962	1.20423
Q9ULD0	581	7.84	15.29	8.416	OGDHL_HUMAN 2-oxoglutarate dehydrogenase-like, mitochondrial OS=Homo sapiens GN=OGDHL PE=2 SV=3	8	0.895256	0.110425	1.15564	0.84447	0.0285679	1.15525	0.915588	0.371406	1.25035	0.896064	0.22879	1.22192	0.933093	0.492706	1.26115	0.871767	0.0581401	1.15458
Q02153	582	7.84	7.87	7.27	GCYB1_HUMAN Guanylate cyclase soluble subunit beta-1 OS=Homo sapiens GN=GUCY1B3 PE=1 SV=1	4	1.08897	0.427756	1.34509	1.0092	0.969281	2.00843	1.21181	0.281717	1.59511	1.00223	0.982255	1.34199	1.11036	0.367474	1.3698	1.14185	0.44161	1.61166
P48637	583	7.84	7.85	8.017	GSHB_HUMAN Glutathione synthetase OS=Homo sapiens GN=GSS PE=1 SV=1	4	0.99951	0.993494	1.15158	0.967234	0.656078	1.19014	0.889924	0.114153	1.16701	0.993381	0.912502	1.15235	1.06358	0.328649	1.15244	1.03426	0.579807	1.1513
P08574	584	7.81	7.81	13.54	CY1_HUMAN Cytochrome c1, heme protein, mitochondrial OS=Homo sapiens GN=CYC1 PE=1 SV=2	5	0.912673	0.317506	1.27513	0.985479	0.859952	1.27422	0.90927	0.304993	1.2779	0.952865	0.569371	1.27272	0.996489	0.966064	1.2742	0.950441	0.552841	1.27471
P30084	585	7.81	7.81	17.93	ECHM_HUMAN Enoyl-CoA hydratase, mitochondrial OS=Homo sapiens GN=ECHS1 PE=1 SV=4	3	0.926981	0.583494	3.51199	1.05106	0.736775	4.22974	0.919803	0.553243	3.51328	1.07107	0.613536	3.51139	1.00897	0.942697	3.51672	1.08387	0.564825	3.51244
Q7Z6L0	586	7.8	7.8	23.82	PRRT2_HUMAN Proline-rich transmembrane protein 2 OS=Homo sapiens GN=PRRT2 PE=2 SV=1	4	1.00782	0.955749	4.14156	0.886383	0.568558	6.71221	1.02915	0.909339	12.76	1.06711	0.664882	4.13858	0.92613	0.616934	4.13715	0.95602	0.756848	4.14857
Q9UIA9	587	7.79	7.82	3.864	XPO7_HUMAN Exportin-7 OS=Homo sapiens GN=XPO7 PE=1 SV=3	4	1.10188	0.154088	1.15672	1.0917	0.201827	1.16162	1.07546	0.450363	1.24675	1.04862	0.412009	1.1409	0.967464	0.673042	1.20029	1.10774	0.209573	1.19505
P61224	588	7.78	10.13	27.17	RAP1B_HUMAN Ras-related protein Rap-1b OS=Homo sapiens GN=RAP1B PE=1 SV=1	5	0.892443	0.308609	1.43592	0.998811	0.989955	1.4337	0.908592	0.373985	1.4381	1.06821	0.514672	1.43579	1.00615	0.94832	1.43427	0.818087	0.138812	1.43416
P17812	589	7.77	7.78	8.122	PYRG1_HUMAN CTP synthase 1 OS=Homo sapiens GN=CTPS PE=1 SV=2	4	0.940496			0.909238			0.987265			0.835796			0.928066			0.880683
P07203	590	7.76	7.76	24.88	GPX1_HUMAN Glutathione peroxidase 1 OS=Homo sapiens GN=GPX1 PE=1 SV=3	4	0.98989	0.917406	1.45216	0.995161	0.960298	1.4498	1.00647	0.947047	1.44821	1.03112	0.757676	1.45249	1.02451	0.805944	1.45136	1.03025	0.763655	1.45173
Q96P70	591	7.75	7.85	4.515	IPO9_HUMAN Importin-9 OS=Homo sapiens GN=IPO9 PE=1 SV=3	4	1.03416	0.871348	1.83415	0.966753	0.883928	1.96913	0.927774	0.63746	1.57863	1.12737	0.564919	1.80678	0.934501	0.711156	1.69779	0.937016	0.700382	1.63012
A6NJF4	592	7.75	7.79	12.98	A6NJF4_HUMAN Putative uncharacterized protein PRKACB (Fragment) OS=Homo sapiens GN=PRKACB PE=4 SV=2	4	1.06256	0.616253	1.55942	1.07646	0.51959	1.50568	1.01723	0.930354	2.10516	1.05137	0.651273	1.50627	1.03184	0.773002	1.50548	1.09391	0.540512	1.69539
B2R657	593	7.72	7.99	10.04	B2R657_HUMAN cDNA, FLJ92798, highly similar to Homo sapiens annexin A7 (ANXA7), transcript variant 2, mRNA OS=Homo sapiens PE=2 SV=1	4	1.08776	0.607135	1.59622	1.10837	0.42491	1.42678	0.977404	0.848602	1.41874	1.07671	0.471432	1.33136	1.11157	0.287903	1.29846	1.12713	0.24172	1.2992
A8K2P1	594	7.72	7.73	4.97	A8K2P1_HUMAN Ephrin receptor OS=Homo sapiens PE=2 SV=1	4	1.1509	0.153553	1.2653	1.09383	0.420703	1.35886	1.17765	0.112553	1.26351	1.08966	0.326599	1.26312	1.03514	0.669765	1.26279	1.05296	0.556223	1.28233
Q6FGZ3	595	7.72	7.72	7.912	Q6FGZ3_HUMAN EPHX1 protein (Fragment) OS=Homo sapiens GN=EPHX1 PE=2 SV=1	4	1.22419	0.0114986	1.14782	1.11564	0.143421	1.17249	1.19705	0.0184573	1.14714	1.12143	0.089068	1.1484	1.07895	0.22743	1.14833	1.17312	0.0357721	1.15596
Q9Y4L1	596	7.71	7.75	2.703	HYOU1_HUMAN Hypoxia up-regulated protein 1 OS=Homo sapiens GN=HYOU1 PE=1 SV=1	2	0.952419	0.346518	1.11742	0.902473	0.0884935	1.12924	0.894202	0.116962	1.15706	0.94492	0.265011	1.11385	0.872174	0.0185636	1.11394	0.892101	0.0407686	1.11428
Q16881	597	7.71	7.73	6.626	TRXR1_HUMAN Thioredoxin reductase 1, cytoplasmic OS=Homo sapiens GN=TXNRD1 PE=1 SV=3	4	1.13451	0.661151	2.90423	1.15832	0.545977	2.40504	1.07025	0.675953	1.82777	1.04521	0.705957	1.54856	1.05975	0.62417	1.54553	1.0451	0.881127	3.06786
O75396	598	7.7	7.7	22.79	SC22B_HUMAN Vesicle-trafficking protein SEC22b OS=Homo sapiens GN=SEC22B PE=1 SV=3	4	0.994865	0.974261	1.59634	0.997234	0.975413	1.30137	1.06141	0.575904	1.35405	1.00676	0.94096	1.30529	0.976116	0.790472	1.30334	1.02523	0.783887	1.30267
Q9H479	599	7.68	7.68	8.091	FN3K_HUMAN Fructosamine-3-kinase OS=Homo sapiens GN=FN3K PE=1 SV=1	4	0.87869	0.165794	1.25321	0.898566	0.365721	1.3773	0.948472	0.509302	1.25278	0.964577	0.645616	1.25272	0.950352	0.522756	1.2518	0.864565	0.216573	1.3455
Q9P1Y5	600	7.64	7.64	2.322	CAMP3_HUMAN Calmodulin-regulated spectrin-associated protein 3 OS=Homo sapiens GN=KIAA1543 PE=1 SV=2	3	1.01459	0.874552	1.26992	1.01314	0.946767	1.66566	1.10765	0.20921	1.20905	1.01617	0.871581	1.29502	0.955711	0.677138	1.32379	0.941235	0.426271	1.20928
Q5JV23	601	7.63	7.97	0.4229	Q5JV23_HUMAN Spectrin repeat containing, nuclear envelope 1 OS=Homo sapiens GN=SYNE1 PE=2 SV=2	3	1.09591	0.642729	1.61182	1.01249	0.925357	1.38259	1.16434	0.112996	1.22605	1.04212	0.764933	1.3992	1.05634	0.682265	1.38344	1.01001	0.929939	1.31911
Q13404	602	7.6	7.61	19.73	UB2V1_HUMAN Ubiquitin-conjugating enzyme E2 variant 1 OS=Homo sapiens GN=UBE2V1 PE=1 SV=2	4	0.900564	0.561951	5.04643	0.895644	0.611836	7.42437	0.820164	0.406017	6.46737	0.938772	0.692042	4.60923	0.97255	0.943491	53.1803	1.04347	0.782666	4.57986
P38117	603	7.6	7.6	8.627	ETFB_HUMAN Electron transfer flavoprotein subunit beta OS=Homo sapiens GN=ETFB PE=1 SV=3	2	0.869141	0.121027	1.21927	0.932603	0.717252	1.6458	0.899893	0.374743	1.34096	0.979405	0.785646	1.21975	0.99016	0.897162	1.22069	0.893711	0.19306	1.22087
Q9H313	604	7.55	7.55	8	TTYH1_HUMAN Protein tweety homolog 1 OS=Homo sapiens GN=TTYH1 PE=2 SV=1	3	0.968971	0.697787	1.26436	1.03172	0.702529	1.2667	1.01137	0.887875	1.26444	1.00952	0.905894	1.26445	0.998777	0.987901	1.26698	1.00387	0.961576	1.26486
O14980	605	7.54	7.57	2.801	XPO1_HUMAN Exportin-1 OS=Homo sapiens GN=XPO1 PE=1 SV=1	3	1.01612	0.830654	1.20016	1.06773	0.5178	1.27416	1.01994	0.881037	1.38044	0.976618	0.741965	1.19096	1.00275	0.968766	1.18723	0.948694	0.470022	1.18926
Q59EE9	606	7.53	7.56	4.897	Q59EE9_HUMAN Phospholipase C, delta 1 variant (Fragment) OS=Homo sapiens PE=2 SV=1	3	1.0726	0.3797	1.218	1.05167	0.517608	1.21813	0.95793	0.575523	1.21649	1.05941	0.461934	1.21786	1.10918	0.217985	1.21771	1.0411	0.60036	1.21754
Q14166	607	7.52	7.54	9.783	TTL12_HUMAN Tubulin--tyrosine ligase-like protein 12 OS=Homo sapiens GN=TTLL12 PE=1 SV=2	4	1.09579	0.329046	1.25692	1.13449	0.15441	1.22114	1.01184	0.912502	1.32206	1.01996	0.795626	1.21914	1.04147	0.769058	1.43182	1.03549	0.670792	1.2354
Q53H12	608	7.52	7.52	5.45	AGK_HUMAN Acylglycerol kinase, mitochondrial OS=Homo sapiens GN=AGK PE=1 SV=2	3	1.08768	0.3064	1.22036	1.01794	0.816942	1.221	0.990369	0.970002	1.95705	0.937621	0.421725	1.22133	1.08249	0.332661	1.22119	0.986828	0.863882	1.22313
Q02246	609	7.51	7.55	4.135	CNTN2_HUMAN Contactin-2 OS=Homo sapiens GN=CNTN2 PE=1 SV=1	3	0.974559	0.782651	1.27441	1.03405	0.6753	1.22879	0.979563	0.828512	1.28138	0.981457	0.788553	1.19866	0.99503	0.972227	1.45259	0.934486	0.510211	1.29758
Q15435	610	7.5	7.57	5.833	PP1R7_HUMAN Protein phosphatase 1 regulatory subunit 7 OS=Homo sapiens GN=PPP1R7 PE=1 SV=1	4	0.944633	0.705454	1.44168	0.938667	0.624276	1.3662	0.994023	0.974942	1.59502	1.03545	0.719212	1.26539	1.03126	0.797794	1.34031	1.05493	0.712734	1.42293
P50148	611	7.47	8.27	14.76	GNAQ_HUMAN Guanine nucleotide-binding protein G(q) subunit alpha OS=Homo sapiens GN=GNAQ PE=1 SV=4	4	0.956533	0.650938	1.43765	1.00273	0.977021	1.43538	0.975719	0.797215	1.43499	1.07356	0.489793	1.43918	0.970723	0.758245	1.43747	0.946098	0.577	1.43497
Q9BTW9	612	7.46	7.48	3.272	TBCD_HUMAN Tubulin-specific chaperone D OS=Homo sapiens GN=TBCD PE=1 SV=1	5	1.29403	0.27441	1.76026	1.08537	0.552698	1.42092	1.15542	0.236457	1.33403	1.00213	0.990222	1.57366	1.01332	0.909724	1.35565	1.0309	0.890055	1.77479
B4DNJ6	613	7.45	7.45	14.05	B4DNJ6_HUMAN cDNA FLJ51909, highly similar to Serine-threonine kinase receptor-associatedprotein OS=Homo sapiens PE=2 SV=1	4	0.960592	0.647334	1.2873	0.938992	0.613936	1.42904	0.905083	0.270169	1.26524	1.00034	0.996861	1.28773	1.02783	0.736315	1.26666	0.929186	0.394858	1.26604
O95674	614	7.4	7.42	13.48	CDS2_HUMAN Phosphatidate cytidylyltransferase 2 OS=Homo sapiens GN=CDS2 PE=1 SV=1	4	1.0948	0.677928	1.87556	1.02793	0.847968	1.52153	1.06226	0.664596	1.49346	0.969169	0.718247	1.28571	1.01089	0.893503	1.26708	0.97052	0.835233	1.52201
Q0GLB9	615	7.39	7.48	3.788	Q0GLB9_HUMAN DPPY splice variant b OS=Homo sapiens GN=DPP10 PE=2 SV=1	3	0.959656	0.606274	1.22713	0.975573	0.80491	1.29714	1.11394	0.485972	1.47796	0.974357	0.790899	1.28971	1.04658	0.686616	1.33801	1.04852	0.802536	1.636
Q14CZ8	616	7.39	7.39	12.5	HECAM_HUMAN Hepatocyte cell adhesion molecule OS=Homo sapiens GN=HEPACAM PE=1 SV=1	3	0.926643	0.366503	1.25667	0.87356	0.337183	1.45853	0.867387	0.140422	1.25517	0.976061	0.805747	1.33268	0.968982	0.796824	1.42837	0.95518	0.619425	1.30258
Q9GZV0	617	7.38	7.38	3.911	Q9GZV0_HUMAN cDNA FLJ12454 fis, clone NT2RM1000555, highly similar to UNR PROTEIN OS=Homo sapiens PE=2 SV=1	3	1.07026	0.640299	1.70906	1.01081	0.907853	1.42389	1.11403	0.396792	1.54411	1.08355	0.431761	1.42411	1.01272	0.892197	1.42561	1.0367	0.703633	1.42391
O75962	618	7.36	7.44	1.033	TRIO_HUMAN Triple functional domain protein OS=Homo sapiens GN=TRIO PE=1 SV=2	3	0.984724	0.950817	12.5133	0.973782	0.858674	4.46171	1.06617	0.894849	132.172	0.930796	0.900518	324.931	0.947165	0.723429	4.42123	0.886251	0.859928	953.874
Q59GX6	619	7.36	7.37	4.896	Q59GX6_HUMAN DEAD/H (Asp-Glu-Ala-Asp/His) box polypeptide 3 variant (Fragment) OS=Homo sapiens PE=2 SV=1	3	0.908943	0.304339	1.27857	0.86155	0.228801	1.36966	0.873544	0.302635	1.41412	0.944965	0.592367	1.35195	0.927884	0.403496	1.27823	0.943704	0.689038	1.519
P11233	620	7.24	7.53	19.42	RALA_HUMAN Ras-related protein Ral-A OS=Homo sapiens GN=RALA PE=1 SV=1	3	0.920736	0.450331	1.35464	0.942708	0.512069	1.28804	0.86557	0.249744	1.38083	1.00557	0.945041	1.2661	0.971516	0.721882	1.2651	0.977389	0.808994	1.31763
Q02338	621	7.24	7.24	9.038	BDH_HUMAN D-beta-hydroxybutyrate dehydrogenase, mitochondrial OS=Homo sapiens GN=BDH1 PE=1 SV=3	3	0.882433	0.280124	1.4433	0.91098	0.389332	1.44465	1.0883	0.426456	1.44443	0.937249	0.527882	1.44511	0.909903	0.383873	1.44377	0.975994	0.803277	1.44553
Q9BPW0	622	7.23	7.25	8.884	Q9BPW0_HUMAN Serine/threonine-protein phosphatase (Fragment) OS=Homo sapiens GN=PPP5C PE=2 SV=2	4	1.10924	0.737326	3.18593	1.2919	0.587527	5.59036	1.03402	0.922223	3.68719	1.21705	0.518723	2.96997	1.06404	0.702109	1.8316	1.1783	0.613879	3.29581
Q7Z4S6	623	7.22	7.26	2.509	KI21A_HUMAN Kinesin-like protein KIF21A OS=Homo sapiens GN=KIF21A PE=1 SV=2	3	0.826103	0.48311	2.61865	0.795897	0.12483	1.46814	0.823516	0.280867	1.76981	0.832236	0.302522	1.7755	0.829912	0.406844	2.15965	0.834029	0.626803	3.94624
Q8N2K0	624	7.22	7.22	9.548	ABD12_HUMAN Monoacylglycerol lipase ABHD12 OS=Homo sapiens GN=ABHD12 PE=2 SV=2	3	1.10312	0.310207	1.2922	1.15502	0.169531	1.29	1.07831	0.42187	1.29502	1.08645	0.379314	1.29238	1.0838	0.709505	1.86813	1.13196	0.222125	1.29275
P31153	625	7.21	7.44	8.354	METK2_HUMAN S-adenosylmethionine synthetase isoform type-2 OS=Homo sapiens GN=MAT2A PE=1 SV=1	3	1.12216	0.319187	1.45834	1.16908	0.215082	1.45528	1.03643	0.723743	1.46043	1.09483	0.409206	1.4571	1.00544	0.956531	1.4616	1.15801	0.237656	1.46072
Q15904	626	7.2	7.23	5.745	VAS1_HUMAN V-type proton ATPase subunit S1 OS=Homo sapiens GN=ATP6AP1 PE=1 SV=2	3	1.15044	0.25479	1.3737	1.12594	0.306344	1.35915	1.10447	0.314754	1.30017	1.07059	0.470394	1.30138	1.17138	0.285406	1.47418	1.23455	0.0833761	1.2997
P07355	627	7.2	7.21	11.8	ANXA2_HUMAN Annexin A2 OS=Homo sapiens GN=ANXA2 PE=1 SV=2	3	1.05445	0.679582	1.61115	0.929762	0.784375	2.72778	1.05019	0.702362	1.61279	1.11938	0.416607	1.61239	0.858912	0.310298	1.62553	1.01357	0.913713	1.60576
O75964	628	7.2	7.21	42.72	ATP5L_HUMAN ATP synthase subunit g, mitochondrial OS=Homo sapiens GN=ATP5L PE=1 SV=3	5	1.33048	0.0419483	1.30465	1.39454	0.0269539	1.29785	1.36473	0.0239223	1.26238	1.10147	0.357434	1.32777	1.67264	0.134349	2.23288	1.29314	0.0392191	1.26251
O00468	629	7.19	7.21	1.614	AGRIN_HUMAN Agrin OS=Homo sapiens GN=AGRN PE=1 SV=4	3	1.34589	0.453317	3.99242	0.87322	0.238492	1.42061	1.02012	0.829549	1.41965	0.987198	0.888947	1.42025	0.888414	0.283668	1.42002	0.964838	0.702908	1.41913
Q96C19	630	7.19	7.2	12.5	EFHD2_HUMAN EF-hand domain-containing protein D2 OS=Homo sapiens GN=EFHD2 PE=1 SV=1	3	0.860277	0.135948	1.26674	0.841487	0.103204	1.26724	0.88621	0.202548	1.26679	0.922806	0.358705	1.26667	0.92633	0.37806	1.26617	0.918841	0.489103	1.40853
P12931	631	7.19	7.19	5.97	SRC_HUMAN Proto-oncogene tyrosine-protein kinase Src OS=Homo sapiens GN=SRC PE=1 SV=3	3	1.11023	0.256515	1.26869	1.12364	0.217434	1.2691	0.974426	0.75214	1.26897	1.00473	0.953815	1.26953	1.04566	0.590496	1.2669	1.00741	0.961142	1.55918
Q5T7Q0	632	7.18	7.28	9.32	Q5T7Q0_HUMAN cDNA FLJ76588, highly similar to Homo sapiens DnaJ (Hsp40) homolog, subfamily A, member 1 (DNAJA1), mRNA OS=Homo sapiens GN=DNAJA1 PE=2 SV=1	3	1.06321	0.486362	1.27932	0.936416	0.453971	1.27588	0.941974	0.494288	1.27776	1.08356	0.376054	1.27928	1.07683	0.411608	1.28092	1.06766	0.525083	1.33711
P54920	633	7.17	9.64	17.97	SNAA_HUMAN Alpha-soluble NSF attachment protein OS=Homo sapiens GN=NAPA PE=1 SV=3	5	0.903939	0.300143	1.29334	0.978677	0.80684	1.29299	1.02412	0.788909	1.29596	0.957317	0.625907	1.2923	0.949573	0.572284	1.29762	0.999705	0.997737	1.35468
Q8IY17	634	7.13	7.15	3.587	PLPL6_HUMAN Neuropathy target esterase OS=Homo sapiens GN=PNPLA6 PE=1 SV=2	3	1.11576	0.322707	1.43626	1.12701	0.363831	1.55461	1.23574	0.127034	1.43314	1.03969	0.689832	1.43756	0.975283	0.793256	1.43387	1.09797	0.382816	1.43695
Q59EL0	635	7.12	7.13	19.15	Q59EL0_HUMAN Glyoxalase I variant (Fragment) OS=Homo sapiens PE=2 SV=1	3	1.05174	0.586806	1.3028	1.1	0.33468	1.30277	1.03002	0.843069	1.54712	1.06217	0.519264	1.3016	1.11922	0.266966	1.30148	1.22619	0.187407	1.46425
P04792	636	7.11	7.15	17.07	HSPB1_HUMAN Heat shock protein beta-1 OS=Homo sapiens GN=HSPB1 PE=1 SV=2	4	1.10569	0.323699	1.31177	1.04324	0.591515	1.25228	0.920817	0.327687	1.25234	1.19468	0.0868442	1.25281	0.951495	0.532923	1.25256	1.01981	0.800082	1.25321
Q8TB36	637	7.11	7.14	12.57	GDAP1_HUMAN Ganglioside-induced differentiation-associated protein 1 OS=Homo sapiens GN=GDAP1 PE=1 SV=3	5	0.976506	0.790942	1.26224	0.973268	0.731884	1.22714	1.07786	0.616567	1.46814	0.974011	0.799305	1.30872	0.983051	0.827279	1.22601	0.957262	0.687386	1.32322
O94910	638	7.11	7.12	2.103	LPHN1_HUMAN Latrophilin-1 OS=Homo sapiens GN=LPHN1 PE=1 SV=1	3	0.90623	0.363311	1.34043	0.91495	0.322052	1.27011	0.995404	0.972394	1.47727	0.903953	0.328632	1.31795	0.85733	0.460438	1.78611	0.932028	0.418893	1.27079
Q9Y2S2	639	7.1	7.1	10.66	CRYL1_HUMAN Lambda-crystallin homolog OS=Homo sapiens GN=CRYL1 PE=1 SV=3	3	1.09694	0.331536	1.29018	1.07043	0.455171	1.28807	0.968706	0.716396	1.28835	1.01648	0.851492	1.29051	1.09711	0.333196	1.29207	1.10447	0.304541	1.29162
Q59EA2	640	7.07	7.08	7.585	Q59EA2_HUMAN Coronin, actin binding protein, 1C variant (Fragment) OS=Homo sapiens PE=2 SV=1	3	1.01325	0.851967	1.20154	0.990892	0.896936	1.20214	0.904672	0.205017	1.2019	0.941345	0.416088	1.20342	1.07379	0.344249	1.20253	0.962296	0.59363	1.20233
P53992	641	7.06	7.08	3.473	SC24C_HUMAN Protein transport protein Sec24C OS=Homo sapiens GN=SEC24C PE=1 SV=3	3	1.0499	0.578535	1.28336	0.993369	0.937772	1.28361	1.05818	0.489953	1.2578	1.01193	0.879423	1.25697	0.962292	0.631594	1.25846	1.05209	0.532921	1.25859
Q53G55	642	7.05	9.6	6.676	Q53G55_HUMAN TNF receptor-associated protein 1 variant (Fragment) OS=Homo sapiens PE=2 SV=1	7	0.956228	0.739842	1.65773	0.93794	0.710673	1.90591	1.05858	0.616563	1.51772	0.914885	0.389271	1.42039	1.06203	0.536499	1.41915	0.912831	0.378177	1.41837
Q59EX7	643	7.05	9.13	9.165	Q59EX7_HUMAN Synapsin-3 variant (Fragment) OS=Homo sapiens PE=2 SV=1	4	1.09795	0.583977	1.86167	1.05172	0.925922	7.88947	0.918697	0.605841	1.82504	1.05438	0.679986	1.6112	1.2292	0.479472	2.80096	1.17464	0.705353	4.89574
Q00169	644	7.05	7.06	11.48	PIPNA_HUMAN Phosphatidylinositol transfer protein alpha isoform OS=Homo sapiens GN=PITPNA PE=1 SV=2	2	0.976666	0.718125	1.17221	1.04423	0.683314	1.29329	0.931075	0.369534	1.20474	0.991486	0.89546	1.17239	1.02577	0.697907	1.17238	1.02441	0.713255	1.1728
Q9UDT6	645	7.01	7.07	3.92	CLIP2_HUMAN CAP-Gly domain-containing linker protein 2 OS=Homo sapiens GN=CLIP2 PE=1 SV=1	4	0.99008	0.893914	1.21511	0.985081	0.861981	1.25249	0.997637	0.974689	1.21475	0.994019	0.935511	1.21333	0.958369	0.575404	1.21388	0.97585	0.744972	1.21492
P21399	646	6.98	7.04	4.612	ACOC_HUMAN Cytoplasmic aconitate hydratase OS=Homo sapiens GN=ACO1 PE=1 SV=3	3	0.996713	0.962724	1.20176	1.04129	0.57391	1.20164	0.986424	0.847214	1.20279	0.939756	0.664617	1.44647	0.96021	0.571051	1.20069	0.945494	0.578206	1.29362
Q15818	647	6.98	7	8.565	NPTX1_HUMAN Neuronal pentraxin-1 OS=Homo sapiens GN=NPTX1 PE=2 SV=2	4	1.07351	0.464107	1.30959	1.09732	0.32372	1.28513	1.01323	0.868892	1.26216	1.04644	0.579949	1.26298	1.04976	0.555655	1.2632	1.12374	0.330192	1.3774
B0UXB6	648	6.96	6.99	5.324	B0UXB6_HUMAN HLA-B associated transcript 5 OS=Homo sapiens GN=BAT5 PE=4 SV=1	3	0.982815	0.904751	1.5282	1.01766	0.821683	1.25441	1.07777	0.586553	1.48058	0.979755	0.791736	1.25304	0.955614	0.568037	1.2535	0.968739	0.685155	1.25366
Q9UQB3	649	6.92	7.1	3.592	CTND2_HUMAN Catenin delta-2 OS=Homo sapiens GN=CTNND2 PE=1 SV=3	3	0.973676	0.748158	1.27277	0.964193	0.667812	1.27729	1.05944	0.501686	1.27282	1.02381	0.7754	1.27118	0.959528	0.620278	1.26969	0.97463	0.755457	1.27082
P55209	650	6.91	6.91	9.974	NP1L1_HUMAN Nucleosome assembly protein 1-like 1 OS=Homo sapiens GN=NAP1L1 PE=1 SV=1	3	1.08047	0.385453	1.27508	1.07642	0.40551	1.27468	1.01046	0.900383	1.27554	1.08019	0.387157	1.27529	1.03616	0.674583	1.27618	1.02549	0.764672	1.27684
O43396	651	6.9	6.91	20.76	TXNL1_HUMAN Thioredoxin-like protein 1 OS=Homo sapiens GN=TXNL1 PE=1 SV=3	3	0.98411	0.849359	1.2794	0.973345	0.750231	1.27942	0.992976	0.933623	1.28141	1.00427	0.959602	1.27983	1.00521	0.950758	1.27988	0.980087	0.811837	1.27937
B2R5B3	652	6.9	6.9	21.54	B2R5B3_HUMAN Histone H2A OS=Homo sapiens PE=2 SV=1	5	1.03268			1.04191			1.01414			1.2119			1.35857			1.27517
C9JQS1	653	6.87	6.87	9.385	C9JQS1_HUMAN Putative uncharacterized protein PTGES2 (Fragment) OS=Homo sapiens GN=PTGES2 PE=4 SV=1	4	1.0047	0.952769	1.2611	1.15549	0.483068	1.77907	1.03105	0.703403	1.26142	1.06387	0.722855	1.65812	1.13282	0.318037	1.39395	1.08468	0.346206	1.26114
Q16401	654	6.86	6.87	7.341	PSMD5_HUMAN 26S proteasome non-ATPase regulatory subunit 5 OS=Homo sapiens GN=PSMD5 PE=1 SV=3	3	1.00785	0.937127	1.45887	1.21495	0.157932	1.46151	1.34477	0.362624	2.97317	1.07453	0.500216	1.46089	1.07975	0.665886	1.93209	1.05223	0.618934	1.45619
Q53S54	655	6.82	6.83	5.764	Q53S54_HUMAN Putative uncharacterized protein CUL3 (Fragment) OS=Homo sapiens GN=CUL3 PE=2 SV=1	4	1.03161	0.691479	1.22435	1.01377	0.898073	1.3209	1.12661	0.318822	1.33767	1.02314	0.770693	1.22581	1.03029	0.703329	1.22437	0.983645	0.83238	1.22468
Q9NS86	656	6.81	6.84	10.67	LANC2_HUMAN LanC-like protein 2 OS=Homo sapiens GN=LANCL2 PE=1 SV=1	3	0.912086	0.487058	1.59771	0.94748	0.731632	1.80259	0.939031	0.738362	2.02602	0.969409	0.815143	1.65295	0.966323	0.733356	1.45755	0.91961	0.525727	1.60534
A8K696	657	6.81	6.83	7.099	A8K696_HUMAN cDNA FLJ78243, highly similar to Homo sapiens peptidase D, mRNA OS=Homo sapiens PE=2 SV=1	3	0.951949	0.579426	1.28778	0.956883	0.586621	1.25984	0.881483	0.180017	1.25927	0.914734	0.346469	1.28988	1.01013	0.91734	1.32888	0.944218	0.54364	1.30659
Q6P1M0	658	6.8	6.82	5.288	S27A4_HUMAN Long-chain fatty acid transport protein 4 OS=Homo sapiens GN=SLC27A4 PE=1 SV=1	3	1.06661	0.466523	1.27978	1.12759	0.301852	1.35956	1.04784	0.577645	1.26974	1.07352	0.411839	1.26796	1.09637	0.30494	1.26767	1.01524	0.852319	1.26805
Q75T46	659	6.79	6.83	3.297	Q75T46_HUMAN SNAP-25-interacting protein OS=Homo sapiens GN=SNIP PE=2 SV=1	3	0.889383	0.162246	1.20195	0.87443	0.266884	1.31806	0.943088	0.465723	1.21031	0.843673	0.0588131	1.19635	0.831562	0.0770185	1.23801	0.867066	0.101588	1.20095
O43681	660	6.78	6.78	10.92	ASNA_HUMAN ATPase ASNA1 OS=Homo sapiens GN=ASNA1 PE=1 SV=2	3	0.976721	0.799463	1.31015	0.986583	0.882815	1.30747	1.00474	0.966441	1.39053	1.04087	0.668658	1.30947	1.06215	0.525915	1.30748	1.02391	0.798785	1.31008
P78417	661	6.78	6.78	12.86	GSTO1_HUMAN Glutathione S-transferase omega-1 OS=Homo sapiens GN=GSTO1 PE=1 SV=2	3	1.0398	0.627214	1.25901	1.04101	0.715394	1.37589	0.973045	0.787128	1.34258	0.976379	0.763	1.2591	1.068	0.429324	1.25822	1.09086	0.315413	1.25876
P35573	662	6.77	6.8	2.676	GDE_HUMAN Glycogen debranching enzyme OS=Homo sapiens GN=AGL PE=1 SV=3	3	1.03864	0.65597	1.24489	0.895993	0.430949	1.4168	0.975004	0.76569	1.24644	0.954295	0.722578	1.40616	1.03146	0.720574	1.25106	0.970086	0.765179	1.30172
P13861	663	6.76	11.68	15.84	KAP2_HUMAN cAMP-dependent protein kinase type II-alpha regulatory subunit OS=Homo sapiens GN=PRKAR2A PE=1 SV=2	7	0.961393	0.786895	4.2132	0.898739	0.518188	4.20527	1.00876	0.950721	4.17131	1.10086	0.552908	4.23253	0.984238	0.911557	4.23638	0.975283	0.861891	4.23239
Q9HC38	664	6.76	6.76	9.904	GLOD4_HUMAN Glyoxalase domain-containing protein 4 OS=Homo sapiens GN=GLOD4 PE=1 SV=1	3	1.10863	0.202511	1.19822	1.07652	0.561126	1.35623	1.04536	0.497982	1.16904	1.08068	0.342433	1.20958	1.03446	0.691174	1.22981	1.04759	0.633507	1.26567
Q59GE5	665	6.75	6.81	1.944	Q59GE5_HUMAN Glutamate receptor homolog (Fragment) OS=Homo sapiens PE=2 SV=1	2	0.967056	0.684382	1.26847	0.96817	0.693498	1.26754	1.04241	0.670135	1.32437	0.915911	0.324878	1.26862	0.897551	0.241634	1.26662	0.906078	0.278057	1.26805
Q49A63	666	6.69	8.18	6.262	Q49A63_HUMAN Monoamine oxidase A OS=Homo sapiens GN=MAOA PE=2 SV=1	3	1.08685	0.370353	1.28673	1.01753	0.826101	1.25963	0.956407	0.582296	1.25956	1.00506	0.948891	1.25942	1.17381	0.164645	1.32132	1.12495	0.202709	1.25937
P07910	667	6.68	6.71	7.843	HNRPC_HUMAN Heterogeneous nuclear ribonucleoproteins C1/C2 OS=Homo sapiens GN=HNRNPC PE=1 SV=4	3	0.856368	0.122462	1.23947	0.862044	0.0616152	1.17236	0.899642	0.14974	1.17337	0.939857	0.365712	1.17396	0.858757	0.078521	1.19421	0.950703	0.452728	1.17316
Q6FHG6	668	6.68	6.68	6.806	Q6FHG6_HUMAN PRELP protein (Fragment) OS=Homo sapiens GN=PRELP PE=2 SV=1	2	1.01544	0.987123	37.3578	0.79644	0.118759	1.44983	1.05189	0.833065	2.48216	1.00814	0.942919	1.53908	0.831108	0.442278	2.31107	0.908745	0.383663	1.45064
P53779	669	6.66	7.27	7.328	MK10_HUMAN Mitogen-activated protein kinase 10 OS=Homo sapiens GN=MAPK10 PE=1 SV=2	3	0.976301	0.848597	3.51541	0.986074	0.922195	4.26626	1.02074	0.936725	13.6687	0.947438	0.682423	3.52272	1.08504	0.561123	3.51878	1.03149	0.834997	4.41869
P47897	670	6.66	6.9	4.774	SYQ_HUMAN Glutaminyl-tRNA synthetase OS=Homo sapiens GN=QARS PE=1 SV=1	3	1.03542	0.706482	1.30643	0.946019	0.500741	1.26022	1.21327	0.114706	1.32188	0.879306	0.308696	1.39752	0.891281	0.306381	1.34685	0.934738	0.688521	1.62588
Q13085	671	6.65	6.69	1.833	ACACA_HUMAN Acetyl-CoA carboxylase 1 OS=Homo sapiens GN=ACACA PE=1 SV=2	3	1.36241	0.177035	1.75038	1.13101	0.531683	1.74326	1.202	0.110759	1.29839	1.14252	0.221039	1.31677	1.11854	0.330394	1.36018	1.31489	0.0741455	1.38169
Q9Y2Z9	672	6.62	6.63	7.692	COQ6_HUMAN Ubiquinone biosynthesis monooxygenase COQ6 OS=Homo sapiens GN=COQ6 PE=1 SV=2	3	1.17263	0.377882	1.84002	1.12623	0.298335	1.44381	1.02107	0.913887	2.08348	0.986652	0.889841	1.44616	1.04117	0.683346	1.4444	0.876394	0.355448	1.60994
P52272	673	6.62	6.62	3.562	HNRPM_HUMAN Heterogeneous nuclear ribonucleoprotein M OS=Homo sapiens GN=HNRNPM PE=1 SV=3	2	1.08644	0.325109	1.25197	1.02932	0.710479	1.25263	1.09398	0.293578	1.25235	0.939722	0.443952	1.25229	1.03976	0.632505	1.26345	0.985265	0.866135	1.29366
Q9UI09	674	6.61	6.65	25.52	NDUAC_HUMAN NADH dehydrogenase [ubiquinone] 1 alpha subcomplex subunit 12 OS=Homo sapiens GN=NDUFA12 PE=1 SV=1	3	0.975212	0.791828	1.43166	1.14725	0.241042	1.4313	1.01954	0.837517	1.42973	0.958599	0.663602	1.43355	1.02745	0.775756	1.43062	1.08736	0.422122	1.43316
P05067	675	6.6	6.62	5.455	A4_HUMAN Amyloid beta A4 protein OS=Homo sapiens GN=APP PE=1 SV=3	3	1.10586	0.258152	1.2586	1.13341	0.181104	1.25814	1.1239	0.206027	1.25988	1.08255	0.386987	1.28395	1.03628	0.655213	1.25805	1.00374	0.963264	1.26854
Q6IRT1	676	6.58	6.58	7.754	Q6IRT1_HUMAN Alcohol dehydrogenase 5 (Class III), chi polypeptide OS=Homo sapiens GN=ADH5 PE=2 SV=2	2	1.03164	0.761516	1.34746	0.975781	0.778144	1.28813	0.786364	0.0583874	1.29207	1.00887	0.919121	1.29019	1.11606	0.262114	1.28869	1.01142	0.896189	1.29014
B3KWW0	677	6.57	6.59	14.89	B3KWW0_HUMAN cDNA FLJ43985 fis, clone TESTI4018938, highly similar to Dynactin subunit 4 OS=Homo sapiens PE=2 SV=1	3	1.13295	0.408489	1.67818	1.05693	0.683433	1.65661	1.14691	0.251573	1.44714	0.992612	0.970984	2.17563	1.13144	0.406496	1.66449	1.08857	0.42657	1.44614
Q9H9S4	678	6.57	6.59	8.902	CB39L_HUMAN Calcium-binding protein 39-like OS=Homo sapiens GN=CAB39L PE=1 SV=3	3	1.16585			1.23128			1.18067			0.981753			1.03446			1.56781
Q0VAC5	679	6.57	6.57	6.052	Q0VAC5_HUMAN HP protein OS=Homo sapiens GN=HP PE=2 SV=1	2	1.02765	0.69184	1.18163	0.881985	0.109103	1.18038	0.959798	0.555195	1.18169	1.04265	0.549329	1.18214	0.986181	0.837319	1.17989	0.975828	0.720378	1.18066
O00330	680	6.56	6.59	3.593	ODPX_HUMAN Pyruvate dehydrogenase protein X component, mitochondrial OS=Homo sapiens GN=PDHX PE=1 SV=3	2	0.916744	0.281662	1.21421	0.88204	0.168859	1.23094	0.88912	0.181564	1.22382	0.92308	0.317446	1.21493	0.961075	0.603709	1.21638	0.895871	0.191842	1.21484
Q9UHG3	681	6.53	6.53	7.723	PCYOX_HUMAN Prenylcysteine oxidase 1 OS=Homo sapiens GN=PCYOX1 PE=1 SV=3	5	1.16834	0.151973	1.2957	1.20576	0.157414	1.37365	1.13272	0.26156	1.333	1.15925	0.166718	1.29524	1.20269	0.106178	1.29267	1.12697	0.235837	1.2934
Q6YP21	682	6.53	6.53	8.15	KAT3_HUMAN Kynurenine--oxoglutarate transaminase 3 OS=Homo sapiens GN=CCBL2 PE=1 SV=1	3	0.862762	0.156988	1.28415	0.947812	0.520966	1.26528	0.957782	0.675605	1.34605	0.888264	0.284037	1.33602	0.975311	0.892605	1.71925	0.897489	0.240762	1.26611
Q05DH1	683	6.51	6.52	14.29	Q05DH1_HUMAN Proteasome subunit alpha type (Fragment) OS=Homo sapiens GN=PSMA7 PE=2 SV=1	3	1.05862	0.549905	1.27442	1.03033	0.75752	1.28515	0.987616	0.881454	1.24322	1.07826	0.404388	1.25181	1.07099	0.439491	1.24859	1.0531	0.54356	1.24187
Q9NRY4	684	6.5	6.51	1.851	GRLF1_HUMAN Glucocorticoid receptor DNA-binding factor 1 OS=Homo sapiens GN=GRLF1 PE=1 SV=2	3	0.941622	0.469686	1.261	1.02644	0.733706	1.2491	0.944554	0.534911	1.29654	1.00802	0.916291	1.24933	0.963036	0.654238	1.2736	1.01972	0.798418	1.24954
B2RBS9	685	6.49	6.54	5.303	B2RBS9_HUMAN cDNA, FLJ95667, highly similar to Homo sapiens arginyl-tRNA synthetase (RARS), mRNA OS=Homo sapiens PE=2 SV=1	3	0.980986	0.958997	4.15092	0.921809	0.757783	2.69742	1.09199	0.731919	2.61766	0.895583	0.496635	1.77891	0.963868	0.791432	1.69057	0.89036	0.518308	1.90187
Q96JE9	686	6.49	6.5	3.69	MAP6_HUMAN Microtubule-associated protein 6 OS=Homo sapiens GN=MAP6 PE=1 SV=2	2	0.778837	0.145294	1.46858	0.791696	0.312196	1.75266	0.731944	0.122863	1.55906	0.843226	0.37628	1.60961	0.725	0.0188635	1.26367	0.75945	0.0658002	1.3551
Q9Y5S2	687	6.47	6.51	1.52	MRCKB_HUMAN Serine/threonine-protein kinase MRCK beta OS=Homo sapiens GN=CDC42BPB PE=1 SV=2	2	0.92928	0.588128	1.41378	0.94535	0.623361	1.34132	0.948234	0.503721	1.2227	0.884673	0.147885	1.20924	0.903044	0.209188	1.20846	0.901615	0.204768	1.20924
O95202	688	6.46	6.5	3.248	LETM1_HUMAN LETM1 and EF-hand domain-containing protein 1, mitochondrial OS=Homo sapiens GN=LETM1 PE=1 SV=1	2	1.03998	0.559645	1.17511	0.986727	0.904065	1.31127	0.870536	0.0966577	1.19076	0.978904	0.799717	1.22737	1.06508	0.474501	1.23334	0.884491	0.14093	1.19789
Q9H0R4	689	6.46	6.46	19.31	HDHD2_HUMAN Haloacid dehalogenase-like hydrolase domain-containing protein 2 OS=Homo sapiens GN=HDHD2 PE=1 SV=1	3	0.963366	0.651841	1.26848	1.12363	0.328846	1.37555	1.00441	0.962963	1.32054	1.08508	0.354585	1.26856	1.0479	0.575332	1.26819	1.07252	0.418706	1.26898
C9JKX3	690	6.45	6.48	4.325	C9JKX3_HUMAN Putative uncharacterized protein CTNND1 OS=Homo sapiens GN=CTNND1 PE=4 SV=1	3	0.879139	0.188248	1.27318	0.804209	0.0978287	1.33859	0.944206	0.626985	1.40296	0.907573	0.30371	1.28304	0.911706	0.311171	1.27383	0.882933	0.200435	1.27407
P10915	691	6.43	8.44	12.71	HPLN1_HUMAN Hyaluronan and proteoglycan link protein 1 OS=Homo sapiens GN=HAPLN1 PE=2 SV=2	4	1.14029	0.47383	1.66757	1.11352	0.407222	1.42738	1.04575	0.78292	1.60411	1.14034	0.25225	1.34382	1.10875	0.460979	1.47629	1.16325	0.220183	1.36555
P46781	692	6.42	6.43	14.95	RS9_HUMAN 40S ribosomal protein S9 OS=Homo sapiens GN=RPS9 PE=1 SV=3	3	0.961709	0.544973	1.16062	1.07061	0.303461	1.15995	1.08344	0.236351	1.16074	0.936498	0.320936	1.16	1.0506	0.442472	1.15826	1.09853	0.17047	1.15915
P62195	693	6.41	7.39	10.84	PRS8_HUMAN 26S protease regulatory subunit 8 OS=Homo sapiens GN=PSMC5 PE=1 SV=1	4	1.01982	0.855729	1.50616	1.02084	0.849459	1.5101	1.05183	0.64869	1.5064	0.964622	0.74468	1.5144	0.998828	0.99133	1.50916	0.975563	0.820712	1.51145
P25098	694	6.41	6.42	4.354	ARBK1_HUMAN Beta-adrenergic receptor kinase 1 OS=Homo sapiens GN=ADRBK1 PE=1 SV=2	3	0.957948	0.613098	1.27513	1.05384	0.756886	1.63577	1.06476	0.472345	1.27572	0.895882	0.299149	1.32225	0.995968	0.96108	1.27463	0.911256	0.310502	1.27496
Q9UIW2	695	6.4	10.5	2.479	PLXA1_HUMAN Plexin-A1 OS=Homo sapiens GN=PLXNA1 PE=1 SV=2	5	0.992207	0.924205	1.27235	0.961539	0.749188	1.42782	1.08231	0.373464	1.27283	0.977016	0.779113	1.27281	0.927307	0.490405	1.35857	0.987221	0.875964	1.27253
P21359	696	6.39	6.42	0.7045	NF1_HUMAN Neurofibromin OS=Homo sapiens GN=NF1 PE=1 SV=2	2	0.942977	0.588242	1.31953	1.04274	0.74076	1.38765	1.11017	0.381757	1.34379	1.00681	0.926781	1.2123	0.992693	0.914384	1.19467	1.08254	0.389568	1.25654
Q4G0N4	697	6.37	6.43	4.525	CE033_HUMAN UPF0465 protein C5orf33 OS=Homo sapiens GN=C5orf33 PE=1 SV=2	2	0.925432	0.298147	1.19727	0.937598	0.412427	1.21616	0.953033	0.500135	1.19764	0.989329	0.890998	1.22631	0.931629	0.337463	1.1979	0.88318	0.129679	1.19859
Q6IAL5	698	6.36	6.36	10.81	Q6IAL5_HUMAN SUCLG1 protein OS=Homo sapiens GN=SUCLG1 PE=2 SV=1	4	0.882048	0.187142	1.26431	0.845283	0.107517	1.26515	0.940205	0.464752	1.26468	0.948468	0.524518	1.26416	1.01004	0.901324	1.26596	0.915909	0.318776	1.26412
Q16720	699	6.34	21.6	9.59	AT2B3_HUMAN Plasma membrane calcium-transporting ATPase 3 OS=Homo sapiens GN=ATP2B3 PE=1 SV=3	18	0.93693	0.585543	1.54535	1.01	0.92777	1.51929	0.879334	0.354898	1.58952	0.962691	0.732528	1.51705	1.02848	0.881213	2.04272	0.859648	0.257103	1.51381
Q13614	700	6.33	6.34	5.91	MTMR2_HUMAN Myotubularin-related protein 2 OS=Homo sapiens GN=MTMR2 PE=1 SV=4	3	1.13898	0.165158	1.25439	1.09183	0.304831	1.25409	1.07049	0.410824	1.25532	1.08005	0.35832	1.25406	1.10291	0.262561	1.25422	1.1593	0.129562	1.25436
B4DKA3	701	6.32	6.33	3.846	B4DKA3_HUMAN cDNA FLJ60624, highly similar to Epidermal growth factor receptor substrate 15-like 1 OS=Homo sapiens PE=2 SV=1	3	0.993344	0.939068	1.29171	0.950147	0.653941	1.38827	1.01715	0.846657	1.29283	0.964152	0.760034	1.41523	0.91643	0.360579	1.2943	0.941605	0.561654	1.34212
P29966	702	6.32	6.32	15.06	MARCS_HUMAN Myristoylated alanine-rich C-kinase substrate OS=Homo sapiens GN=MARCKS PE=1 SV=4	2	0.830314	0.248216	1.51275	0.895038	0.637322	1.9641	0.969445	0.787152	1.39737	0.916365	0.372681	1.30456	0.974868	0.828643	1.40948	0.92839	0.597624	1.49455
B9A6M6	703	6.31	6.32	6.977	B9A6M6_HUMAN TBC1 domain family, member 24 OS=Homo sapiens GN=TBC1D24 PE=2 SV=1	3	0.891503	0.619979	8.55964	0.87861	0.588056	8.81251	0.877011	0.412862	3.53866	0.991068	0.946958	3.91573	0.971185	0.849493	4.67408	1.05647	0.678846	3.53995
P62277	704	6.31	6.31	8.609	RS13_HUMAN 40S ribosomal protein S13 OS=Homo sapiens GN=RPS13 PE=1 SV=2	2	0.972246	0.720884	1.25628	1.03565	0.658291	1.25593	0.998197	0.981521	1.25665	0.992979	0.927981	1.25654	1.09523	0.294588	1.25665	1.09496	0.294876	1.25609
Q53QD7	705	6.28	6.28	13.89	Q53QD7_HUMAN DnaJ (Hsp40) homolog, subfamily B, member 2, isoform CRA_a OS=Homo sapiens GN=DNAJB2 PE=2 SV=1	3	1.00924	0.947442	4.10672	0.997055	0.98297	4.05752	0.941585	0.685495	4.13729	1.06954	0.652259	4.07601	0.997445	0.985343	4.10183	1.05044	0.732991	4.06482
Q5HYG7	706	6.28	6.28	7.489	Q5HYG7_HUMAN Putative uncharacterized protein DKFZp686M24262 OS=Homo sapiens GN=DKFZp686M24262 PE=2 SV=1	3	1.05167	0.563141	1.28065	1.04553	0.60224	1.27634	0.969309	0.713054	1.27801	1.11275	0.262244	1.28	1.04654	0.641622	1.32398	1.03617	0.748249	1.37904
O60268	707	6.28	6.28	8.273	K0513_HUMAN Uncharacterized protein KIAA0513 OS=Homo sapiens GN=KIAA0513 PE=2 SV=1	3	0.982033	0.829437	1.27845	0.872425	0.175706	1.27892	0.939265	0.476678	1.27865	1.05007	0.619593	1.32554	0.974943	0.764177	1.27873	0.948961	0.660873	1.41015
Q8TBJ0	708	6.27	6.28	8.775	Q8TBJ0_HUMAN Malic enzyme OS=Homo sapiens GN=ME3 PE=2 SV=1	3	0.944203	0.671923	1.47798	0.900877	0.557451	1.65649	0.940602	0.550491	1.33718	1.01971	0.820657	1.28549	0.952337	0.582536	1.2879	0.956716	0.613887	1.2852
Q9NVH1	709	6.26	6.29	5.725	DJC11_HUMAN DnaJ homolog subfamily C member 11 OS=Homo sapiens GN=DNAJC11 PE=1 SV=2	3	0.985653	0.859849	1.27027	1.10551	0.311969	1.30103	0.995762	0.958075	1.26717	0.957044	0.598281	1.26856	1.03845	0.648563	1.26859	1.04251	0.615425	1.26765
P14927	710	6.25	6.26	34.23	QCR7_HUMAN Cytochrome b-c1 complex subunit 7 OS=Homo sapiens GN=UQCRB PE=1 SV=2	3	1.19489	0.0951511	1.26522	1.28311	0.0438173	1.26651	1.33181	0.0633153	1.37181	1.06982	0.431349	1.26722	1.28257	0.0437684	1.26587	1.31169	0.0349896	1.26518
P00390	711	6.24	6.39	8.238	GSHR_HUMAN Glutathione reductase, mitochondrial OS=Homo sapiens GN=GSR PE=1 SV=2	3	0.999947	0.999577	1.51146	1.03639	0.750046	1.52396	0.944962	0.613862	1.50905	1.0039	0.971536	1.51548	1.02627	0.841959	1.63707	1.10148	0.422003	1.51468
C9JEU5	712	6.24	6.25	5.843	C9JEU5_HUMAN Putative uncharacterized protein FGG OS=Homo sapiens GN=FGG PE=4 SV=1	6	0.979375	0.793292	1.26067	0.934606	0.564938	1.39615	1.0258	0.794509	1.32956	0.987374	0.872928	1.26155	0.992746	0.926739	1.26103	1.00249	0.97488	1.26039
Q16643	713	6.24	6.24	5.239	DREB_HUMAN Drebrin OS=Homo sapiens GN=DBN1 PE=1 SV=4	3	0.87218	0.199587	1.2806	0.907828	0.350693	1.28956	0.989777	0.883701	1.20085	0.874415	0.26976	1.33785	0.848255	0.0656067	1.19907	0.782148	0.0556927	1.29082
Q6ZRJ8	714	6.23	6.24	4.129	Q6ZRJ8_HUMAN cDNA FLJ46302 fis, clone TESTI4036048, highly similar to Sorting nexin 1 OS=Homo sapiens PE=2 SV=1	2	1.07643	0.498278	1.47163	1.01219	0.916094	1.54948	1.11354	0.353733	1.47165	1.01295	0.910208	1.54354	0.963916	0.741288	1.51817	1.03422	0.760005	1.51305
P60900	715	6.23	6.23	13.82	PSA6_HUMAN Proteasome subunit alpha type-6 OS=Homo sapiens GN=PSMA6 PE=1 SV=1	3	0.992046	0.967645	1.78089	1.09462	0.585264	1.60318	0.956047	0.776078	1.58363	1.06055	0.479682	1.26157	1.1852	0.314873	1.56672	1.21663	0.293703	1.63453
B4DDI9	716	6.22	6.26	6.339	B4DDI9_HUMAN cDNA FLJ59458, highly similar to NADPH:adrenodoxin oxidoreductase, mitochondrial (EC 1.18.1.2) OS=Homo sapiens PE=2 SV=1	2	1.04661	0.781643	1.85796	1.03744	0.734139	1.50011	1.19444	0.329738	1.81951	1.00681	0.955782	1.59472	0.996984	0.989258	2.35254	1.08062	0.496912	1.49973
Q9P0L2	717	6.22	6.24	2.642	MARK1_HUMAN Serine/threonine-protein kinase MARK1 OS=Homo sapiens GN=MARK1 PE=1 SV=2	2	0.827124	0.327384	3.90576	0.704876	0.190523	3.93955	0.897777	0.499625	3.92954	0.815811	0.309994	3.93337	0.869345	0.418984	3.95673	0.803409	0.291183	3.93112
O14523	718	6.22	6.22	7.79	C2C2L_HUMAN C2 domain-containing protein 2-like OS=Homo sapiens GN=C2CD2L PE=1 SV=3	3	0.942897	0.807514	2.48944	0.878938	0.329852	1.54475	0.936173	0.544506	1.48026	1.01381	0.894198	1.48041	0.867225	0.304924	1.56569	0.892534	0.341303	1.48459
Q05D08	719	6.22	6.22	7.882	Q05D08_HUMAN PA2G4 protein (Fragment) OS=Homo sapiens GN=PA2G4 PE=2 SV=1	3	1.10924	0.768923	2.79021	1.17767	0.124337	1.27841	1.09836	0.311324	1.27855	1.08644	0.744301	2.09102	1.02217	0.899999	1.6668	1.03977	0.753472	1.43418
O95352	720	6.21	6.23	3.698	ATG7_HUMAN Autophagy-related protein 7 OS=Homo sapiens GN=ATG7 PE=1 SV=1	3	1.02619	0.851622	1.49749	1.21875	0.168367	1.41652	1.17478	0.136216	1.2883	1.09882	0.630698	1.75436	1.1033	0.304836	1.28834	1.10913	0.284144	1.28829
Q53GY0	721	6.2	6.37	5.556	Q53GY0_HUMAN Plastin 3 variant (Fragment) OS=Homo sapiens PE=2 SV=1	3	1.01125	0.888583	1.2632	0.97587	0.800086	1.32452	0.922238	0.489946	1.38862	0.965577	0.690045	1.28869	1.04423	0.632008	1.29587	0.998165	0.981634	1.26354
Q9Y4G8	722	6.2	6.24	1.935	RPGF2_HUMAN Rap guanine nucleotide exchange factor 2 OS=Homo sapiens GN=RAPGEF2 PE=1 SV=1	3	1.08623	0.375134	1.24423	1.11924	0.37288	1.34457	1.08015	0.5263	1.33804	0.980826	0.808363	1.21489	1.04245	0.777664	1.43142	0.980248	0.917198	1.59867
Q96L92	723	6.2	6.21	7.024	SNX27_HUMAN Sorting nexin-27 OS=Homo sapiens GN=SNX27 PE=1 SV=2	3	1.15106	0.269305	1.49173	1.27103	0.124035	1.49457	1.15863	0.516916	2.25241	1.13397	0.30924	1.4925	1.1306	0.5488	2.09328	1.23921	0.147648	1.49241
P46379	724	6.19	6.19	3.357	BAT3_HUMAN Large proline-rich protein BAT3 OS=Homo sapiens GN=BAT3 PE=1 SV=2	3	1.11256	0.512662	1.78871	0.950611	0.789686	2.04703	1.16546	0.436666	1.98039	0.975851	0.811248	1.47251	0.938339	0.646793	1.67017	1.02931	0.777465	1.46979
Q93008	725	6.18	6.43	1.217	USP9X_HUMAN Probable ubiquitin carboxyl-terminal hydrolase FAF-X OS=Homo sapiens GN=USP9X PE=1 SV=2	2	1.09878	0.322659	1.28889	1.11232	0.274066	1.28873	1.20064	0.197162	1.42228	0.98786	0.889244	1.29259	0.972896	0.756418	1.29347	1.05803	0.533991	1.29203
P39656	726	6.17	6.19	6.798	OST48_HUMAN Dolichyl-diphosphooligosaccharide--protein glycosyltransferase 48 kDa subunit OS=Homo sapiens GN=DDOST PE=1 SV=4	3	0.99894	0.992256	1.51735	0.918679	0.729822	2.5085	0.928292	0.712805	2.12785	0.998559	0.989395	1.51219	0.970564	0.787149	1.51787	0.963217	0.734223	1.51227
B4DLC0	727	6.17	6.17	15.61	B4DLC0_HUMAN cDNA FLJ58476, highly similar to Poly(rC)-binding protein 2 OS=Homo sapiens PE=2 SV=1	4
P46926	728	6.16	6.17	11.07	GNPI1_HUMAN Glucosamine-6-phosphate isomerase 1 OS=Homo sapiens GN=GNPDA1 PE=1 SV=1	3	1.09765	0.366401	1.32226	1.0284	0.801801	1.38424	1.04756	0.722954	1.4618	1.05272	0.519126	1.25164	1.18652	0.0943004	1.25235	1.09335	0.424838	1.36104
Q6P2E8	729	6.16	6.16	3.758	Q6P2E8_HUMAN Exocyst complex component 3 OS=Homo sapiens GN=EXOC3 PE=2 SV=1	3	0.912795	0.32075	1.27718	0.980252	0.811539	1.27623	1.00894	0.927024	1.32941	1.00274	0.973776	1.27617	0.960535	0.636816	1.27728	0.966666	0.68876	1.27681
Q8IU85	730	6.15	6.15	8.052	KCC1D_HUMAN Calcium/calmodulin-dependent protein kinase type 1D OS=Homo sapiens GN=CAMK1D PE=1 SV=1	3	1.09257	0.297752	1.25124	1.12197	0.394941	1.44731	1.07775	0.366641	1.25185	1.0606	0.466055	1.25208	1.02867	0.741447	1.28224	1.04934	0.543547	1.25151
Q9NTJ4	731	6.14	6.15	3.558	MA2C1_HUMAN Alpha-mannosidase 2C1 OS=Homo sapiens GN=MAN2C1 PE=1 SV=1	3	1.16144	0.139008	1.26849	1.11742	0.234079	1.26846	1.11454	0.501623	1.57302	1.01433	0.861242	1.26858	1.03093	0.769662	1.35318	1.09199	0.326452	1.27038
P54577	732	6.14	6.15	3.03	SYYC_HUMAN Tyrosyl-tRNA synthetase, cytoplasmic OS=Homo sapiens GN=YARS PE=1 SV=4	2	1.17082	0.13766	1.26666	1.12812	0.271669	1.30042	1.12899	0.261524	1.29413	1.04928	0.61585	1.27869	1.13452	0.308395	1.3505	1.20891	0.0999795	1.28021
P17858	733	6.13	12.72	9.744	K6PL_HUMAN 6-phosphofructokinase, liver type OS=Homo sapiens GN=PFKL PE=1 SV=6	6	1.01371	0.922677	1.44165	1.001	0.995169	1.54019	0.985175	0.940286	1.68217	0.998743	0.987442	1.23188	1.05895	0.568891	1.29241	1.07001	0.700098	1.57416
Q10567	734	6.12	32.13	15.91	AP1B1_HUMAN AP-1 complex subunit beta-1 OS=Homo sapiens GN=AP1B1 PE=1 SV=2	17	0.983839	0.882658	1.5213	0.782009	0.127723	1.5211	0.886306	0.340398	1.51962	0.875118	0.347218	1.60163	0.971388	0.897711	2.36073	0.771508	0.119956	1.531
B7Z6K8	735	6.12	6.14	4.188	B7Z6K8_HUMAN cDNA FLJ56037, highly similar to Cullin-2 OS=Homo sapiens PE=2 SV=1	3	0.94834	0.879958	2.49686	1.04787	0.886393	2.34632	1.05461	0.881533	2.53353	1.02466	0.920527	1.89033	1.05024	0.891561	2.55251	1.02067	0.9542	2.53275
Q96II6	736	6.1	6.12	25	Q96II6_HUMAN NADH dehydrogenase (Ubiquinone) 1 beta subcomplex, 10, 22kDa, isoform CRA_a OS=Homo sapiens GN=NDUFB10 PE=2 SV=1	3	0.862921	0.260011	1.50343	0.964504	0.74308	1.51233	0.930606	0.531019	1.50999	0.927695	0.51542	1.51018	0.952679	0.660425	1.50465	0.89449	0.368044	1.51597
B4DR52	737	6.09	6.1	19.88	B4DR52_HUMAN Histone H2B OS=Homo sapiens PE=2 SV=1	3	1.115	0.352906	1.47734	1.19453	0.191338	1.48208	0.970314	0.77234	1.48022	1.09914	0.409238	1.48118	1.1749	0.218665	1.47957	1.14431	0.278655	1.48261
Q9H9A6	738	6.08	6.12	4.983	LRC40_HUMAN Leucine-rich repeat-containing protein 40 OS=Homo sapiens GN=LRRC40 PE=1 SV=1	3	0.929747	0.500589	1.46887	0.974762	0.787997	1.43122	1.14857	0.240315	1.43444	0.995814	0.964373	1.43053	0.954465	0.633629	1.43352	1.06361	0.536969	1.43217
Q04917	739	6.07	13.64	27.64	1433F_HUMAN 14-3-3 protein eta OS=Homo sapiens GN=YWHAH PE=1 SV=4	10	0.864243	0.419908	1.86518	0.976221	0.870676	1.75323	0.853424	0.254376	1.53879	0.917886	0.477083	1.52953	0.939245	0.654129	1.67761	0.92503	0.514904	1.53332
B0I1S2	740	6.06	9.31	2.161	B0I1S2_HUMAN MYH14 variant protein OS=Homo sapiens PE=2 SV=1	3	0.907605	0.769203	3.46795	0.903017	0.61405	2.09998	0.885226	0.552002	2.09647	0.813297	0.535554	3.31675	0.895364	0.481075	1.74015	0.888448	0.662405	2.72767
P22626	741	6.05	8.74	12.18	ROA2_HUMAN Heterogeneous nuclear ribonucleoproteins A2/B1 OS=Homo sapiens GN=HNRNPA2B1 PE=1 SV=2	5	1.05068	0.74232	4.33268	0.985766	0.92099	4.30678	1.01584	0.913776	4.32717	0.923773	0.646378	5.0693	1.02323	0.873477	4.25799	1.0615	0.810625	11.8651
Q9C040	742	6.05	6.06	5.376	TRIM2_HUMAN Tripartite motif-containing protein 2 OS=Homo sapiens GN=TRIM2 PE=1 SV=1	3	0.940355	0.532759	1.42486	1.03415	0.722307	1.42393	0.967492	0.725759	1.42277	0.927968	0.664803	1.89523	1.00495	0.957397	1.42236	0.99972	0.998731	1.96801
Q6IB71	743	6.05	6.05	14.9	Q6IB71_HUMAN Proteasome subunit alpha type OS=Homo sapiens GN=PSMA3 PE=2 SV=1	3	1.26699	0.252092	3.515	1.19294	0.32522	3.51274	0.951864	0.70554	3.51537	1.00366	0.976466	3.5103	1.19968	0.316839	3.51409	1.14084	0.409842	3.51263
P14415	744	6.05	6.05	8.621	AT1B2_HUMAN Sodium/potassium-transporting ATPase subunit beta-2 OS=Homo sapiens GN=ATP1B2 PE=1 SV=3	2	0.968406	0.745102	1.33188	0.886699	0.232437	1.29227	0.931495	0.4472	1.29543	0.964573	0.690217	1.29864	1.01553	0.86197	1.29582	0.98059	0.87225	1.42828
Q9NRW7	745	6.04	6.13	7.018	VPS45_HUMAN Vacuolar protein sorting-associated protein 45 OS=Homo sapiens GN=VPS45 PE=1 SV=1	4	1.12843	0.660768	2.7717	1.05198	0.75528	1.84203	1.08722	0.798056	3.4347	0.943895	0.583644	1.46762	0.997225	0.97792	1.46638	1.11173	0.536252	1.85095
Q9Y4F5	746	6.04	6.05	2.832	K0284_HUMAN Protein KIAA0284 OS=Homo sapiens GN=KIAA0284 PE=1 SV=4	3	0.934223			0.818781			0.992666			0.889421			0.793685			0.769093
P02671	747	6.04	6.05	4.85	FIBA_HUMAN Fibrinogen alpha chain OS=Homo sapiens GN=FGA PE=1 SV=2	3	0.89291	0.110169	1.16203	0.827303	0.0339559	1.18331	0.929889	0.545946	1.33468	0.899444	0.129131	1.16191	0.915563	0.19219	1.16242	0.911096	0.204486	1.17835
P10909	748	6.04	6.04	8.909	CLUS_HUMAN Clusterin OS=Homo sapiens GN=CLU PE=1 SV=1	3	1.04331	0.661302	1.43095	1.01233	0.896349	1.43011	0.983139	0.857211	1.43139	1.15538	0.226154	1.43288	1.02972	0.758809	1.4313	1.03005	0.756178	1.43092
B4DRT3	749	6.03	65.28	63.99	B4DRT3_HUMAN Pyruvate kinase OS=Homo sapiens PE=2 SV=1	57	1.02781	0.822245	1.58743	1.06881	0.639696	1.68911	0.938093	0.803654	2.64069	1.08124	0.487849	1.4897	1.14836	0.275571	1.49259	1.05743	0.622061	1.51625
Q5SXM9	750	6.03	6.04	5.333	Q5SXM9_HUMAN Peptidase (Mitochondrial processing) alpha OS=Homo sapiens GN=PMPCA PE=2 SV=1	2	0.961026	0.897649	2.47093	1.05917	0.515832	1.28279	1.06753	0.765483	1.89051	1.01238	0.883189	1.2775	0.965428	0.711458	1.31683	1.03228	0.840286	1.58471
O95168	751	6.03	6.03	31.78	NDUB4_HUMAN NADH dehydrogenase [ubiquinone] 1 beta subcomplex subunit 4 OS=Homo sapiens GN=NDUFB4 PE=1 SV=3	3	1.12995	0.285303	1.4388	1.23603	0.128902	1.43835	1.29696	0.0919702	1.4405	1.04385	0.661862	1.4383	1.30578	0.0878295	1.44011	1.27851	0.100867	1.43893
P10253	752	6.02	6.05	3.466	LYAG_HUMAN Lysosomal alpha-glucosidase OS=Homo sapiens GN=GAA PE=1 SV=3	3	1.22354	0.257332	1.73934	1.1156	0.326864	1.44148	1.03334	0.73583	1.43958	1.11676	0.324369	1.4429	1.18191	0.205356	1.47476	1.16661	0.212041	1.44253
P19634	753	6.02	6.02	5.031	SL9A1_HUMAN Sodium/hydrogen exchanger 1 OS=Homo sapiens GN=SLC9A1 PE=1 SV=2	3	0.947875	0.691477	1.65233	0.940888	0.539069	1.42895	1.0272	0.776832	1.42865	0.979795	0.828572	1.42892	0.944356	0.688825	1.70236	0.893687	0.307861	1.42851
Q6NZI2	754	6.02	6.02	11.28	PTRF_HUMAN Polymerase I and transcript release factor OS=Homo sapiens GN=PTRF PE=1 SV=1	4	0.839791	0.414867	2.08814	0.685856	0.0801017	1.63089	0.741143	0.251133	2.24032	0.883545	0.317619	1.49715	0.790935	0.559934	4.28955	0.858875	0.495465	2.20808
Q7Z4W1	755	6.02	6.02	20.08	DCXR_HUMAN L-xylulose reductase OS=Homo sapiens GN=DCXR PE=1 SV=2	3	0.970209	0.763752	1.46007	0.978311	0.906984	2.04249	0.91106	0.402071	1.46218	1.05617	0.657327	1.57748	1.07522	0.582742	1.61709	0.996323	0.972207	1.49656
P22676	756	6.02	6.02	10.7	CALB2_HUMAN Calretinin OS=Homo sapiens GN=CALB2 PE=1 SV=2	3	0.817454	0.176874	1.52668	0.815406	0.25638	1.74766	0.8175	0.153703	1.47098	0.889625	0.319256	1.46657	0.896129	0.3427	1.46609	0.89662	0.34554	1.46755
Q9UK22	757	6.01	6.03	12.5	FBX2_HUMAN F-box only protein 2 OS=Homo sapiens GN=FBXO2 PE=1 SV=2	3	1.15543	0.294439	1.55505	1.14465	0.314544	1.54751	1.09634	0.460228	1.54721	1.08575	0.507212	1.55585	1.05017	0.695569	1.59362	1.09519	0.490614	1.59582
Q9NZ45	758	6.01	6.01	29.63	CISD1_HUMAN CDGSH iron sulfur domain-containing protein 1 OS=Homo sapiens GN=CISD1 PE=1 SV=1	3	1.31402	0.0985614	1.4904	1.28282	0.115753	1.49219	1.40045	0.0688525	1.49376	1.17717	0.290872	1.638	1.47066	0.11579	1.85885	1.37065	0.0775297	1.49404
B7Z636	759	6	59.83	22.89	B7Z636_HUMAN cDNA FLJ55887, highly similar to Ankyrin-2 (Fragment) OS=Homo sapiens PE=2 SV=1	34	0.977962	0.809586	1.41846	0.8863	0.274905	1.41735	0.925782	0.442811	1.41863	0.968339	0.730767	1.41931	0.99766	0.979607	1.41833	0.951754	0.604888	1.4188
Q53YE8	760	6	6.23	10.65	Q53YE8_HUMAN Proteasome subunit alpha type OS=Homo sapiens PE=2 SV=1	3	0.939406	0.568245	1.48785	0.930476	0.700554	2.01092	0.93779	0.560626	1.49116	0.984009	0.877901	1.48988	0.939411	0.57049	1.4916	1.05035	0.648955	1.48991
O00186	761	6	6.17	5.236	STXB3_HUMAN Syntaxin-binding protein 3 OS=Homo sapiens GN=STXBP3 PE=1 SV=2	3	1.12962	0.602993	8.60757	1.04069	0.778543	4.04584	1.5867	0.148229	4.01894	1.10175	0.535503	3.96201	1.06666	0.854259	33.749	1.45223	0.359566	20.1652
A0MTT2	762	6	6.04	12.11	A0MTT2_HUMAN Neurotrimin variant 3 OS=Homo sapiens GN=HNT PE=2 SV=1	3	0.93125	0.493481	1.44617	0.861556	0.223816	1.44529	0.838748	0.175563	1.44382	0.96577	0.723413	1.44514	0.925311	0.462504	1.44853	0.896925	0.333546	1.44813
B7Z9B1	763	6	6.01	7.105	B7Z9B1_HUMAN cDNA FLJ52398, highly similar to Cadherin-13 OS=Homo sapiens PE=2 SV=1	3	1.05108	0.604914	1.42258	1.05587	0.575954	1.42372	1.02924	0.758765	1.42297	0.9885	0.900791	1.42331	0.986243	0.881742	1.42462	0.936976	0.512069	1.42524
Q09470	764	6	6.01	6.667	KCNA1_HUMAN Potassium voltage-gated channel subfamily A member 1 OS=Homo sapiens GN=KCNA1 PE=1 SV=2	3	0.994126	0.978248	2.27937	1.15146	0.28923	1.5291	1.01899	0.869115	1.54291	0.955511	0.791302	1.9134	1.06885	0.575633	1.5408	1.10037	0.436315	1.53179
Q5T0D9	765	6	6.01	21.69	TPRGL_HUMAN Tumor protein p63-regulated gene 1-like protein OS=Homo sapiens GN=TPRG1L PE=1 SV=1	4	0.947822	0.703042	3.86621	0.969386	0.819441	3.87814	0.88383	0.454777	3.89855	0.999657	0.997968	3.91487	0.921707	0.747355	11.8435	0.984456	0.953612	15.2869
P01871	766	6	6	7.743	IGHM_HUMAN Ig mu chain C region OS=Homo sapiens GN=IGHM PE=1 SV=3	3	1.01807	0.866522	1.49884	0.883546	0.266024	1.41707	1.00381	0.966908	1.41808	0.993445	0.942827	1.41823	0.768478	0.0830313	1.41711	0.917302	0.398883	1.41789
P16870	767	6	6	6.933	CBPE_HUMAN Carboxypeptidase E OS=Homo sapiens GN=CPE PE=1 SV=1	3	1.26808	0.110313	1.44896	1.10277	0.656925	2.25909	1.16151	0.33265	1.66259	1.16718	0.21222	1.44452	1.20212	0.270245	1.69007	1.22312	0.181006	1.53626
Q99714	768	6	6	15.33	HCD2_HUMAN 3-hydroxyacyl-CoA dehydrogenase type-2 OS=Homo sapiens GN=HSD17B10 PE=1 SV=3	4	0.913593	0.397186	1.43899	1.07998	0.506863	1.51132	0.970273	0.756345	1.44123	0.962616	0.699404	1.4446	0.977211	0.811741	1.44183	1.03195	0.746078	1.4398
Q5JR95	769	6	6	19.15	Q5JR95_HUMAN Ribosomal protein S8 OS=Homo sapiens GN=RPS8 PE=3 SV=1	3	0.85745	0.376416	3.71351	0.917044	0.555353	3.70798	0.856793	0.375996	3.73084	0.983768	0.900403	3.73686	0.945798	0.687856	3.76771	0.929953	0.609967	3.71642
P10599	770	6	6	22.86	THIO_HUMAN Thioredoxin OS=Homo sapiens GN=TXN PE=1 SV=3	3	0.952862	0.825788	2.2943	1.08046	0.478836	1.47051	1.06317	0.671605	1.70925	0.989256	0.905853	1.41559	1.6681	0.244435	3.85673	1.0593	0.549626	1.41549
Q08257	771	5.98	5.98	16.72	QOR_HUMAN Quinone oxidoreductase OS=Homo sapiens GN=CRYZ PE=1 SV=1	4	0.95283	0.504024	1.20071	1.06793	0.393645	1.2105	0.879827	0.345676	1.39483	0.995814	0.966868	1.3015	1.00332	0.973092	1.29259	0.937294	0.542634	1.31058
O75367	772	5.98	5.98	7.796	H2AY_HUMAN Core histone macro-H2A.1 OS=Homo sapiens GN=H2AFY PE=1 SV=4	3	1.01234	0.914397	1.54383	0.912491	0.447567	1.52263	0.90487	0.58183	1.93616	1.03196	0.751222	1.45166	1.03146	0.754823	1.45166	0.981677	0.850704	1.45161
Q9H0Q0	773	5.97	9.52	21.98	FA49A_HUMAN Protein FAM49A OS=Homo sapiens GN=FAM49A PE=1 SV=1	6	0.876233	0.2459	1.41923	1.00702	0.939433	1.42	0.907777	0.412187	1.49957	0.918143	0.505257	1.57845	0.888992	0.286179	1.42085	0.910334	0.367147	1.41866
P05771	774	5.97	9.42	11.18	KPCB_HUMAN Protein kinase C beta type OS=Homo sapiens GN=PRKCB PE=1 SV=4	4	1.55461	0.156987	4.10075	2.11352	0.262055	63.5124	1.4496	0.67267	4238.45	0.923252	0.849716	67.8867	1.41134	0.675258	2500.87	1.3615	0.318404	8.523
Q9H2M9	775	5.96	7.43	1.579	RBGPR_HUMAN Rab3 GTPase-activating protein non-catalytic subunit OS=Homo sapiens GN=RAB3GAP2 PE=1 SV=1	2	1.06546	0.491345	1.29441	0.95108	0.590167	1.30411	1.18585	0.115912	1.28059	0.95323	0.555065	1.25872	0.916683	0.315136	1.25864	1.0748	0.394402	1.26039
Q2M5E1	776	5.95	5.96	0.435	Q2M5E1_HUMAN Citron OS=Homo sapiens PE=2 SV=1	1	1.24477	0.136016	1.3859	1.26794	0.273635	1.68167	1.04174	0.551421	1.191	1.16652	0.299983	1.43251	0.986045	0.834234	1.19089	1.03298	0.633365	1.1909
P54652	777	5.94	26.13	16.28	HSP72_HUMAN Heat shock-related 70 kDa protein 2 OS=Homo sapiens GN=HSPA2 PE=1 SV=1	22	1.11636	0.225384	1.25877	1.16134	0.129676	1.25787	0.941767	0.464213	1.25633	1.05824	0.492149	1.25969	1.1634	0.127668	1.259	0.975349	0.786072	1.30697
Q96F85	778	5.94	5.96	28.66	CNRP1_HUMAN CB1 cannabinoid receptor-interacting protein 1 OS=Homo sapiens GN=CNRIP1 PE=1 SV=1	3	1.00933	0.909038	1.2687	1.01639	0.910489	1.52712	0.89833	0.241925	1.26446	1.03198	0.697491	1.26369	0.993012	0.929997	1.26346	1.01246	0.877217	1.26412
Q86YM7	779	5.94	5.94	10.73	HOME1_HUMAN Homer protein homolog 1 OS=Homo sapiens GN=HOMER1 PE=1 SV=2	3	0.901269	0.29237	1.29643	0.923547	0.53331	1.43415	1.01156	0.932308	1.4865	0.86647	0.425803	1.64245	0.836089	0.115389	1.29585	0.868824	0.186558	1.29989
C9J0J7	780	5.94	5.94	26.37	C9J0J7_HUMAN Putative uncharacterized protein PFN2 OS=Homo sapiens GN=PFN2 PE=4 SV=1	3	1.32486	0.0842481	1.45572	1.42774	0.0564452	1.46277	1.32789	0.0872568	1.4714	1.21852	0.155259	1.46371	1.26928	0.113954	1.46172	1.33879	0.0810811	1.46385
Q8N9R8	781	5.91	5.92	3.795	SCAI_HUMAN Protein SCAI OS=Homo sapiens GN=SCAI PE=1 SV=2	3	1.08628	0.350181	1.26937	1.04576	0.620101	1.29493	0.988776	0.890038	1.26986	1.02354	0.7757	1.26811	1.00095	0.990669	1.26876	0.99033	0.905804	1.27179
Q5VZZ6	782	5.89	5.9	6.827	Q5VZZ6_HUMAN CUG triplet repeat, RNA binding protein 2 OS=Homo sapiens GN=CUGBP2 PE=2 SV=1	3	0.923319	0.526496	1.57074	1.04791	0.755492	1.75883	1.06129	0.545906	1.42635	0.909651	0.368885	1.42494	0.973788	0.777699	1.42541	0.907554	0.359322	1.42435
P23677	783	5.86	5.87	6.941	IP3KA_HUMAN Inositol-trisphosphate 3-kinase A OS=Homo sapiens GN=ITPKA PE=1 SV=1	3	1.05208	0.759625	5.08644	0.932041	0.607323	3.52913	0.884009	0.444524	3.72395	1.00766	0.951134	3.52584	1.01617	0.903491	3.79754	0.919433	0.552921	3.53
C9JQS9	784	5.85	5.85	4.114	C9JQS9_HUMAN Putative uncharacterized protein PCCB OS=Homo sapiens GN=PCCB PE=4 SV=1	2	1.00051	0.995056	1.27248	0.992173	0.923947	1.27266	1.03475	0.684632	1.27472	1.00692	0.933075	1.27213	0.974957	0.758986	1.27146	0.963867	0.660442	1.27265
Q96GD0	785	5.84	5.88	7.77	PLPP_HUMAN Pyridoxal phosphate phosphatase OS=Homo sapiens GN=PDXP PE=1 SV=2	2	0.953847	0.600565	1.29396	1.01597	0.885179	1.3784	1.02379	0.809231	1.3283	1.01144	0.907617	1.33255	0.974618	0.77249	1.29515	1.00001	1	1.29506
P31943	786	5.83	5.84	9.354	HNRH1_HUMAN Heterogeneous nuclear ribonucleoprotein H OS=Homo sapiens GN=HNRNPH1 PE=1 SV=4	3	1.13439			0.956373			1.03436			1.2202			1.00509			0.997744
P10586	787	5.81	5.85	1.311	PTPRF_HUMAN Receptor-type tyrosine-protein phosphatase F OS=Homo sapiens GN=PTPRF PE=1 SV=2	2	0.927131	0.58934	3.58811	0.895746	0.634326	8.68414	1.02058	0.872939	3.59531	0.983284	0.894184	3.585	0.896136	0.548534	5.07259	0.862346	0.573746	10.7762
Q96ID5	788	5.81	5.81	7.281	IGS21_HUMAN Immunoglobulin superfamily member 21 OS=Homo sapiens GN=IGSF21 PE=2 SV=1	3	0.850591	0.214826	1.47454	0.89092	0.327437	1.4721	0.967003	0.744644	1.47189	0.93835	0.557512	1.48051	0.890993	0.578955	2.13088	0.944117	0.588682	1.47365
B4DPT4	789	5.8	11.88	12.11	B4DPT4_HUMAN cDNA FLJ59732, highly similar to Septin-6 OS=Homo sapiens PE=2 SV=1	7	0.892991			0.773531			0.692352			0.928892			0.920931			0.804208
P51553	790	5.79	5.99	5.598	IDH3G_HUMAN Isocitrate dehydrogenase [NAD] subunit gamma, mitochondrial OS=Homo sapiens GN=IDH3G PE=1 SV=1	2	1.05222	0.594507	1.31366	1.23063	0.199129	1.49505	1.21512	0.279591	1.60157	1.01312	0.883106	1.29615	0.979755	0.800208	1.26552	1.11133	0.420537	1.43447
Q6ICS0	791	5.78	5.8	5.941	Q6ICS0_HUMAN ANXA11 protein (Fragment) OS=Homo sapiens GN=ANXA11 PE=2 SV=1	2	1.033	0.74822	1.34128	1.00942	0.929447	1.36352	1.04004	0.782798	1.51365	1.01043	0.893393	1.25429	1.03102	0.713657	1.27247	0.984094	0.83575	1.25332
Q5JQ44	792	5.76	6.38	18.23	Q5JQ44_HUMAN Putative uncharacterized protein DKFZp547A0616 (Fragment) OS=Homo sapiens GN=DKFZp547A0616 PE=2 SV=1	3	0.937445	0.507457	1.41522	0.990628	0.950032	1.77295	0.883647	0.265116	1.41529	0.926805	0.445674	1.41519	1.04696	0.627174	1.41558	1.01541	0.867219	1.41532
A1L0T0	793	5.76	5.77	6.804	ILVBL_HUMAN Acetolactate synthase-like protein OS=Homo sapiens GN=ILVBL PE=1 SV=2	3	1.03648			0.927548			1.02055			1.00951			1.04447			1.09062
B4DHW9	794	5.75	5.8	3.585	B4DHW9_HUMAN cDNA FLJ56439, highly similar to Pantothenate kinase 4 (EC 2.7.1.33) OS=Homo sapiens PE=2 SV=1	3	1.12874	0.290056	1.44127	1.07556	0.481655	1.44147	1.04528	0.771981	1.77781	0.947932	0.592136	1.43939	1.1062	0.35764	1.44254	1.19618	0.435567	2.21917
Q9UHD8	795	5.74	9.4	4.949	SEPT9_HUMAN Septin-9 OS=Homo sapiens GN=SEPT9 PE=1 SV=2	4	1.07174	0.481173	1.41534	1.03998	0.675364	1.41553	1.09017	0.397215	1.4158	1.02038	0.825914	1.41525	1.00772	0.932852	1.41552	1.05216	0.69704	1.62692
B4DW52	796	5.73	61.72	60.81	B4DW52_HUMAN cDNA FLJ55253, highly similar to Actin, cytoplasmic 1 OS=Homo sapiens PE=2 SV=1	124
Q8N7G1	797	5.73	5.73	9.898	Q8N7G1_HUMAN cDNA FLJ25678 fis, clone TST04067, highly similar to PURINE NUCLEOSIDE PHOSPHORYLASE (EC 2.4.2.1) OS=Homo sapiens PE=2 SV=1	3	1.17756	0.50068	8.01366	1.00173	0.989929	3.99677	1.09202	0.567459	3.99358	1.10599	0.523027	3.9596	1.17334	0.503055	7.77372	1.0981	0.54638	3.95997
Q6FHL9	798	5.73	5.73	29.23	Q6FHL9_HUMAN PEA15 protein OS=Homo sapiens GN=PEA15 PE=2 SV=1	3	1.12685	0.294337	1.44032	1.11832	0.341665	1.47554	1.03313	0.759709	1.4927	1.10063	0.375811	1.44074	1.15757	0.38451	1.76846	1.06942	0.588205	1.57131
Q9UID3	799	5.72	5.74	3.453	FFR_HUMAN Protein fat-free homolog OS=Homo sapiens GN=FFR PE=1 SV=2	2	0.959904	0.633756	1.27939	1.00374	0.964729	1.28043	1.06872	0.457309	1.28212	0.913559	0.330157	1.28159	0.926185	0.399546	1.28286	0.95258	0.579659	1.28361
Q06AH7	800	5.72	5.73	4.871	Q06AH7_HUMAN Transferrin OS=Homo sapiens GN=TF PE=2 SV=1	5	1.06368	0.547737	1.44836	0.92192	0.444892	1.44867	1.0455	0.659123	1.45264	1.02893	0.771893	1.44831	0.972304	0.774242	1.44595	0.930558	0.49241	1.45021
B7ZAS6	801	5.72	5.73	5.97	B7ZAS6_HUMAN cDNA, FLJ79290, highly similar to Guanine nucleotide-binding protein-like 1 OS=Homo sapiens PE=2 SV=1	3	0.983693	0.86542	1.44534	0.996019	0.966929	1.44314	1.00854	0.92987	1.44502	0.944379	0.571561	1.44373	0.984176	0.869307	1.44509	0.954038	0.63648	1.44323
P57088	802	5.72	5.72	11.74	TMM33_HUMAN Transmembrane protein 33 OS=Homo sapiens GN=TMEM33 PE=1 SV=2	3	0.95372	0.759576	1.78978	1.0744	0.488559	1.44321	1.06058	0.66382	1.65096	0.948235	0.595995	1.44222	1.05471	0.596136	1.4436	1.04784	0.638761	1.44341
P63096	803	5.71	14.26	17.8	GNAI1_HUMAN Guanine nucleotide-binding protein G(i) subunit alpha-1 OS=Homo sapiens GN=GNAI1 PE=1 SV=2	15	0.939192	0.640742	3.52294	0.960176	0.75219	3.52125	0.981318	0.880444	3.52871	0.936981	0.630436	3.52884	0.933446	0.613554	3.52553	0.953846	0.716797	3.52337
Q9Y4C0	804	5.71	6.53	2.252	NRX3A_HUMAN Neurexin-3-alpha OS=Homo sapiens GN=NRXN3 PE=2 SV=4	3	0.930309			1.00108			0.831045			0.943248			0.993142			1.16083
Q9Y4F1	805	5.71	5.73	3.445	FARP1_HUMAN FERM, RhoGEF and pleckstrin domain-containing protein 1 OS=Homo sapiens GN=FARP1 PE=1 SV=1	3	0.959028	0.793304	1.59204	1.03784	0.903869	2.4604	1.0204	0.909011	1.67745	0.96585	0.795004	1.47631	0.917685	0.465081	1.38739	0.852199	0.352355	1.58948
P47756	806	5.7	5.71	13.72	CAPZB_HUMAN F-actin-capping protein subunit beta OS=Homo sapiens GN=CAPZB PE=1 SV=4	3	0.770661	0.0859902	1.42165	0.79747	0.163662	1.57046	0.749593	0.0715547	1.42031	0.865044	0.217392	1.42031	0.86238	0.211156	1.42047	0.870409	0.230788	1.42022
Q6I9V5	807	5.69	25.68	37.58	Q6I9V5_HUMAN SLC25A6 protein OS=Homo sapiens GN=SLC25A6 PE=2 SV=1	23
Q59GW6	808	5.69	5.71	7.673	Q59GW6_HUMAN Acetyl-CoA acetyltransferase, cytosolic variant (Fragment) OS=Homo sapiens PE=2 SV=1	2	0.996455	0.971029	1.45182	1.09306	0.620883	1.9364	1.10242	0.375249	1.44889	1.01706	0.863686	1.45374	1.00177	0.985614	1.45323	1.04655	0.755876	1.73307
Q59GM2	809	5.68	5.7	6.195	Q59GM2_HUMAN Putative uncharacterized protein (Fragment) OS=Homo sapiens PE=2 SV=1	3	0.991225	0.912236	1.26384	0.925208	0.366258	1.26235	1.04206	0.611579	1.26117	1.03788	0.693919	1.31381	1.11133	0.245657	1.26284	1.03211	0.77132	1.37199
Q92614	810	5.67	6.45	1.12	MY18A_HUMAN Myosin-XVIIIa OS=Homo sapiens GN=MYO18A PE=1 SV=3	2	1.01853	0.844579	1.31456	0.979119	0.852541	1.39338	1.08208	0.362715	1.26416	0.992029	0.939634	1.36291	0.917081	0.35481	1.28699	1.00181	0.987901	1.41857
Q68DU8	811	5.67	5.69	6.542	KCD16_HUMAN BTB/POZ domain-containing protein KCTD16 OS=Homo sapiens GN=KCTD16 PE=2 SV=1	3	1.04067	0.681036	1.43395	0.978246	0.816821	1.43212	1.0202	0.928322	2.33166	1.0974	0.381661	1.43253	0.998766	0.989854	1.44802	1.01765	0.853757	1.43357
A8MSH0	812	5.65	16	6.667	A8MSH0_HUMAN Putative uncharacterized protein CADPS2 OS=Homo sapiens GN=CADPS2 PE=4 SV=1	7	1.10642	0.270977	1.27008	1.16169	0.139418	1.26939	1.06453	0.676458	1.54045	1.12309	0.219035	1.26921	0.977094	0.777197	1.26902	1.10645	0.270852	1.27006
Q6FGX3	813	5.64	7.66	14.42	Q6FGX3_HUMAN RAB6A protein OS=Homo sapiens GN=RAB6A PE=2 SV=1	5	0.97552	0.730121	1.20435	1.11275	0.18979	1.20682	0.970355	0.67759	1.20517	0.991615	0.906901	1.20646	1.05883	0.445537	1.20651	1.06319	0.415509	1.20618
Q92747	814	5.61	5.61	9.73	ARC1A_HUMAN Actin-related protein 2/3 complex subunit 1A OS=Homo sapiens GN=ARPC1A PE=1 SV=2	4	1.10087	0.275799	1.25866	1.10247	0.272427	1.26046	0.972275	0.724103	1.25955	1.08888	0.323706	1.25858	1.13055	0.188098	1.25856	1.14581	0.15646	1.25884
Q9NUB1	815	5.6	5.6	5.951	ACS2L_HUMAN Acetyl-coenzyme A synthetase 2-like, mitochondrial OS=Homo sapiens GN=ACSS1 PE=1 SV=2	3	0.910122	0.305276	1.24927	0.999245	0.996565	1.57892	1.01891	0.80679	1.22021	0.844533	0.106819	1.25387	0.94433	0.630025	1.35707	1.00839	0.9324	1.29274
P36405	816	5.58	5.77	18.13	ARL3_HUMAN ADP-ribosylation factor-like protein 3 OS=Homo sapiens GN=ARL3 PE=1 SV=2	2	1.07862	0.641347	4.58282	1.1091	0.648751	8.47951	0.836235	0.321387	3.51038	1.14988	0.56127	8.61709	1.13649	0.42191	3.55671	1.17224	0.35423	3.51097
A8MVV7	817	5.58	5.59	9.191	A8MVV7_HUMAN Putative uncharacterized protein RPL7 (Fragment) OS=Homo sapiens GN=RPL7 PE=3 SV=1	2	0.890939	0.0973521	1.15347	0.928869	0.239798	1.1455	0.915425	0.316736	1.21391	0.955082	0.451467	1.14605	0.924076	0.238338	1.15589	0.954985	0.45064	1.1461
P07305	818	5.56	5.56	15.46	H10_HUMAN Histone H1.0 OS=Homo sapiens GN=H1F0 PE=1 SV=3	3	0.968995	0.767655	1.49356	0.979256	0.84361	1.49602	0.891473	0.345214	1.49702	1.01699	0.874082	1.49757	0.961476	0.715726	1.49652	0.980018	0.881412	1.67232
Q02952	819	5.52	5.55	1.852	AKA12_HUMAN A-kinase anchor protein 12 OS=Homo sapiens GN=AKAP12 PE=1 SV=3	3	1.17222	0.601244	3.04016	0.885536	0.716498	3.49429	1.21569	0.46423	2.55116	1.1266	0.69198	3.06561	1.00511	0.980884	2.25174	0.980249	0.959005	4.39001
P13073	820	5.52	5.52	19.53	COX41_HUMAN Cytochrome c oxidase subunit 4 isoform 1, mitochondrial OS=Homo sapiens GN=COX4I1 PE=1 SV=1	6	1.1093	0.349988	1.44625	1.12536	0.303625	1.44825	1.19564	0.174175	1.44955	1.00102	0.991603	1.4444	1.25254	0.120557	1.44893	1.07996	0.464507	1.44649
B7ZMG0	821	5.51	5.52	2.12	B7ZMG0_HUMAN PTPRK protein OS=Homo sapiens GN=PTPRK PE=2 SV=1	2	1.2096	0.197647	1.53831	1.37713	0.0682215	1.46133	1.38997	0.0643829	1.4594	1.34157	0.0790987	1.45999	1.35975	0.249025	2.27542	1.25269	0.126096	1.46418
Q4LE60	822	5.5	5.7	2.569	Q4LE60_HUMAN TNPO2 variant protein (Fragment) OS=Homo sapiens GN=TNPO2 variant protein PE=2 SV=1	3	1.06608	0.503739	1.3083	0.945826	0.559385	1.31089	1.02151	0.817518	1.30862	0.959109	0.79555	1.59897	1.23672	0.560452	2.81687	1.06501	0.510371	1.3087
A8MTD9	823	5.5	5.64	3.338	A8MTD9_HUMAN Putative uncharacterized protein CUL5 (Fragment) OS=Homo sapiens GN=CUL5 PE=3 SV=1	3	1.05965	0.663118	3.52154	0.99077	0.940686	3.52859	1.02063	0.870668	3.52458	0.890371	0.450671	3.53526	1.02392	0.850931	3.52245	0.984343	0.899662	3.53122
Q53G89	824	5.48	15.59	26.56	Q53G89_HUMAN Elongation factor 1-alpha (Fragment) OS=Homo sapiens PE=2 SV=1	15	0.940131	0.68671	4.31969	0.724322	0.216526	4.26369	0.745171	0.2363	4.28303	1.08241	0.616384	4.31761	0.939992	0.686771	4.33624	0.837994	0.367931	4.32641
Q9Y6G9	825	5.45	5.46	5.736	DC1L1_HUMAN Cytoplasmic dynein 1 light intermediate chain 1 OS=Homo sapiens GN=DYNC1LI1 PE=1 SV=3	2	1.15385	0.293665	1.5471	1.13837	0.607466	2.51912	0.946653	0.728293	1.80548	1.10263	0.631489	2.1167	1.22156	0.233467	1.66555	1.08689	0.577371	1.72229
Q5VTS9	826	5.44	5.45	9.598	Q5VTS9_HUMAN Solute carrier family 25, member 27 OS=Homo sapiens GN=SLC25A27 PE=2 SV=1	3	0.910074	0.367111	1.42013	0.918989	0.410454	1.42217	1.07637	0.462819	1.42133	0.943794	0.624692	1.54449	0.904024	0.342589	1.42175	0.979999	0.827966	1.42192
Q08722	827	5.42	5.44	8.359	CD47_HUMAN Leukocyte surface antigen CD47 OS=Homo sapiens GN=CD47 PE=1 SV=1	4	0.939896	0.533226	1.42952	0.909584	0.371452	1.42876	0.876879	0.253728	1.42843	0.950911	0.608509	1.43329	0.979057	0.824226	1.4343	0.927672	0.462401	1.43088
B7Z793	828	5.41	5.41	10.36	B7Z793_HUMAN cDNA FLJ55259, highly similar to Four and a half LIM domains protein 1 OS=Homo sapiens PE=2 SV=1	4	1.12296	0.33156	1.37622	1.03474	0.688567	1.27887	0.960799	0.643687	1.28187	1.0089	0.913906	1.27121	1.02314	0.886547	1.59874	1.21355	0.0828082	1.27132
Q8IW45	829	5.4	5.42	10.95	CARKD_HUMAN Carbohydrate kinase domain-containing protein OS=Homo sapiens GN=CARKD PE=1 SV=1	5	1.06594	0.5713	1.50601	1.10762	0.394035	1.50421	1.0042	0.968603	1.50132	1.13001	0.327714	1.50607	1.06677	0.748402	2.13092	1.0109	0.919908	1.50762
O00217	830	5.4	5.41	18.1	NDUS8_HUMAN NADH dehydrogenase [ubiquinone] iron-sulfur protein 8, mitochondrial OS=Homo sapiens GN=NDUFS8 PE=1 SV=1	3	0.886791			0.949073			0.923045			1.06139			0.97887			0.990336
Q15119	831	5.39	5.4	5.405	PDK2_HUMAN [Pyruvate dehydrogenase [lipoamide]] kinase isozyme 2, mitochondrial OS=Homo sapiens GN=PDK2 PE=1 SV=2	2	1.19624	0.320984	3.51219	1.08934	0.545879	3.51318	1.18345	0.3379	3.512	1.06131	0.655423	3.51701	1.09614	0.523655	3.51258	1.1445	0.402601	3.5137
P35998	832	5.32	6.32	7.852	PRS7_HUMAN 26S protease regulatory subunit 7 OS=Homo sapiens GN=PSMC2 PE=1 SV=3	3	0.894539	0.360601	1.50345	1.00847	0.970225	2.36754	0.973927	0.777831	1.423	0.817605	0.133289	1.42281	1.09291	0.697731	2.34539	0.795301	0.108689	1.42545
Q684P5	833	5.32	5.34	3.425	RPGP2_HUMAN Rap1 GTPase-activating protein 2 OS=Homo sapiens GN=RAP1GAP2 PE=1 SV=2	3	0.951611	0.708827	3.59814	1.24756	0.562024	30.5484	0.943259	0.726906	5.06699	0.850106	0.354225	3.60871	1.09711	0.526576	3.59748	0.847734	0.348106	3.5881
Q7Z3B1	834	5.32	5.32	8.192	NEGR1_HUMAN Neuronal growth regulator 1 OS=Homo sapiens GN=NEGR1 PE=1 SV=3	2	0.868856	0.268424	1.48975	0.795817	0.355579	2.28092	0.835652	0.451617	2.3003	1.01375	0.933091	1.85793	1.01341	0.899418	1.49307	0.86449	0.258147	1.49255
Q86UY8	835	5.31	5.31	6.387	NT5D3_HUMAN 5'-nucleotidase domain-containing protein 3 OS=Homo sapiens GN=NT5DC3 PE=2 SV=1	3	1.02561	0.845785	3.67126	1.13393	0.429093	3.58116	1.0992	0.518779	3.57816	0.984012	0.90938	4.17434	1.065	0.643836	3.58887	1.07369	0.608266	3.58937
Q9UQ03	836	5.27	5.28	6.25	COR2B_HUMAN Coronin-2B OS=Homo sapiens GN=CORO2B PE=2 SV=4	3	0.967688	0.703589	1.28352	0.878044	0.198566	1.2861	0.958946	0.632408	1.28577	0.899104	0.270482	1.28545	0.951104	0.568362	1.28365	0.925382	0.456915	1.33601
Q9UHG2	837	5.26	5.27	9.231	PCSK1_HUMAN ProSAAS OS=Homo sapiens GN=PCSK1N PE=1 SV=1	2	0.898877	0.477999	3.5397	0.803817	0.272333	3.54355	0.996685	0.978668	3.5207	0.925165	0.57665	3.52676	0.757786	0.29609	5.86159	0.927382	0.586783	3.53415
P20674	838	5.26	5.27	15.33	COX5A_HUMAN Cytochrome c oxidase subunit 5A, mitochondrial OS=Homo sapiens GN=COX5A PE=1 SV=2	2	1.25427	0.1517	1.53769	1.43986	0.136689	1.91249	1.59164	0.0836985	1.85535	1.13168	0.33497	1.52603	1.25814	0.145741	1.52989	1.41176	0.282402	2.76856
Q99250	839	5.25	5.3	1.796	SCN2A_HUMAN Sodium channel protein type 2 subunit alpha OS=Homo sapiens GN=SCN2A PE=1 SV=3	2	1.00843	0.94518	1.592	0.9869	0.910754	1.56484	1.06474	0.797045	2.51161	1.01386	0.962455	3.0478	1.0289	0.871344	1.9508	0.998328	0.988507	1.55747
P21980	840	5.25	5.27	3.639	TGM2_HUMAN Protein-glutamine gamma-glutamyltransferase 2 OS=Homo sapiens GN=TGM2 PE=1 SV=2	2	1.04433	0.774166	1.48027	0.945618	0.71273	1.48079	1.02951	0.834513	1.43642	0.841723	0.383319	1.63057	0.948219	0.491032	1.21519	0.94404	0.494404	1.23721
Q5HY50	841	5.23	5.32	10.43	Q5HY50_HUMAN Ribosomal protein L10 (Fragment) OS=Homo sapiens GN=RPL10 PE=2 SV=1	2	1.03869	0.655303	1.27706	1.00259	0.975421	1.27931	0.961591	0.730522	1.39042	0.991645	0.925437	1.30029	0.947288	0.533335	1.27829	0.980376	0.813152	1.277
Q86WA6	842	5.22	5.46	8.591	BPHL_HUMAN Valacyclovir hydrolase OS=Homo sapiens GN=BPHL PE=1 SV=1	3	0.978209	0.858266	1.59712	0.951143	0.703168	1.63282	0.831258	0.156009	1.42956	1.0754	0.517896	1.49473	1.04093	0.67737	1.43053	1.03443	0.724596	1.43261
Q6P5S8	843	5.22	5.23	14.41	Q6P5S8_HUMAN IGK@ protein OS=Homo sapiens GN=IGK@ PE=1 SV=1	2	1.08817	0.761398	15.3211	0.975538	0.920397	12.2245	0.966697	0.812064	4.11733	1.25213	0.295312	4.17556	0.788526	0.519992	24.8944	1.13364	0.4633	4.13635
Q5T5C7	844	5.21	5.21	4.291	Q5T5C7_HUMAN Seryl-tRNA synthetase OS=Homo sapiens GN=SARS PE=2 SV=1	2	1.09686	0.658929	2.17131	1.04268	0.810343	1.9317	0.983665	0.874176	1.48455	1.07936	0.491764	1.48249	1.09583	0.422482	1.4823	1.09669	0.663382	2.19375
B3KY95	845	5.19	5.21	5.943	B3KY95_HUMAN cDNA FLJ16143 fis, clone BRAMY2038516, highly similar to Protein disulfide-isomerase A6 (EC 5.3.4.1) OS=Homo sapiens PE=2 SV=1	2	0.999835	0.999512	2.83358	1.16105	0.571409	2.60597	0.920777	0.45064	1.46518	0.985848	0.887222	1.46535	1.06146	0.653035	1.63325	1.0248	0.83503	1.5614
B4DF76	846	5.19	5.19	10.36	B4DF76_HUMAN cDNA FLJ59191, highly similar to NADH dehydrogenase (ubiquinone) 1 alpha subcomplex subunit 13 (EC 1.6.5.3) OS=Homo sapiens PE=2 SV=1	2	1.13391	0.321708	1.4018	1.25393	0.0922958	1.34285	1.32139	0.0343861	1.2712	1.05686	0.517509	1.27202	1.22134	0.0759652	1.26956	1.18551	0.109244	1.27117
Q96F07	847	5.18	18.27	7.042	CYFP2_HUMAN Cytoplasmic FMR1-interacting protein 2 OS=Homo sapiens GN=CYFIP2 PE=1 SV=2	9	0.935105	0.801373	2.73832	0.957448	0.673315	1.46636	0.926045	0.585025	1.66955	1.03464	0.737795	1.46428	0.948116	0.762816	1.94249	0.907203	0.592132	1.94127
O00305	848	5.18	5.19	4.423	CACB4_HUMAN Voltage-dependent L-type calcium channel subunit beta-4 OS=Homo sapiens GN=CACNB4 PE=1 SV=2	2	0.94532	0.561936	1.42063	0.854695	0.194097	1.42043	0.883336	0.267778	1.42059	0.942306	0.541237	1.41936	0.960539	0.670415	1.42036	0.953725	0.619287	1.41927
Q59EK3	849	5.18	5.18	5.15	Q59EK3_HUMAN Adaptor-related protein complex 1, mu 1 subunit variant (Fragment) OS=Homo sapiens PE=2 SV=1	2	1.18177	0.185955	1.43701	1.1765	0.195608	1.4409	1.10154	0.37019	1.43751	1.14866	0.243706	1.44022	1.12166	0.307844	1.43946	1.20855	0.155019	1.44019
Q92945	850	5.16	5.2	4.085	FUBP2_HUMAN Far upstream element-binding protein 2 OS=Homo sapiens GN=KHSRP PE=1 SV=3	3	0.809968	0.288126	3.67716	0.815318	0.352509	4.97221	1.06127	0.792122	9.31055	0.834544	0.331502	3.73604	0.839093	0.337577	3.69448	0.899291	0.490688	3.70555
P51665	851	5.15	5.18	8.333	PSD7_HUMAN 26S proteasome non-ATPase regulatory subunit 7 OS=Homo sapiens GN=PSMD7 PE=1 SV=2	3	0.982092	0.889458	3.7024	0.852786	0.36605	3.71071	0.8925	0.515152	4.55178	0.952831	0.721627	3.7186	0.989637	0.936058	3.71859	0.911343	0.534429	3.72321
Q9P265	852	5.13	5.19	1.523	DIP2B_HUMAN Disco-interacting protein 2 homolog B OS=Homo sapiens GN=DIP2B PE=1 SV=3	2	1.00956	0.905958	1.26587	1.07604	0.485082	1.34125	1.06714	0.446661	1.26708	0.99857	0.98581	1.26588	1.00531	0.961587	1.38015	1.01715	0.833737	1.26675
Q9NYU2	853	5.13	5.15	1.736	UGGG1_HUMAN UDP-glucose:glycoprotein glucosyltransferase 1 OS=Homo sapiens GN=UGGT1 PE=1 SV=3	2	0.969839	0.634498	1.16844	1.00285	0.964294	1.16813	1.08849	0.336033	1.22742	1.02106	0.744585	1.16836	0.876525	0.0810118	1.16808	1.02352	0.746402	1.19109
P47870	854	5.13	5.13	5.485	GBRB2_HUMAN Gamma-aminobutyric acid receptor subunit beta-2 OS=Homo sapiens GN=GABRB2 PE=1 SV=1	2
B4DM85	855	5.12	5.38	3.226	B4DM85_HUMAN cDNA FLJ56002, highly similar to Kinesin-like protein KIF2 OS=Homo sapiens PE=2 SV=1	2	1.05008	0.732894	1.70991	1.06159	0.645457	1.61542	1.04832	0.652048	1.47231	0.979377	0.83865	1.47376	1.08007	0.627741	1.79383	1.02007	0.876569	1.62582
Q24JU4	856	5.12	5.13	1.592	Q24JU4_HUMAN Eukaryotic translation initiation factor 3, subunit A OS=Homo sapiens GN=EIF3A PE=2 SV=1	2	0.939769	0.540581	1.44114	0.974742	0.838927	1.61114	1.08163	0.575392	1.66381	1.01103	0.908732	1.43929	0.84705	0.188778	1.43916	0.860541	0.336445	1.67404
Q8TB22	857	5.12	5.13	2.29	SPT20_HUMAN Spermatogenesis-associated protein 20 OS=Homo sapiens GN=SPATA20 PE=1 SV=2	2	0.876481	0.474934	1.91593	0.946067	0.69515	1.69388	0.988471	0.930121	1.65479	0.873316	0.271636	1.47362	0.872719	0.264641	1.46484	0.87948	0.288697	1.47128
Q09666	858	5.11	5.15	1.8	AHNK_HUMAN Neuroblast differentiation-associated protein AHNAK OS=Homo sapiens GN=AHNAK PE=1 SV=2	2	0.974182	0.831601	1.37709	0.924542	0.652872	1.56647	0.816791	0.275637	1.56093	1.04883	0.690243	1.3617	0.849754	0.0739173	1.2067	0.775472	0.0489718	1.2871
A7E2V2	859	5.11	5.13	2.982	A7E2V2_HUMAN Complement component 4A (Rodgers blood group) OS=Homo sapiens GN=C4A PE=2 SV=1	3	1.42256	0.174033	3.51027	1.08055	0.576744	3.51027	0.727585	0.303177	8.03948	1.27985	0.504033	23.9286	1.20805	0.306794	3.51171	1.21242	0.301831	3.51095
Q96QR8	860	5.1	5.91	23.08	PURB_HUMAN Transcriptional activator protein Pur-beta OS=Homo sapiens GN=PURB PE=1 SV=3	3	0.842866	0.664802	41.9631	1.06659	0.641344	3.65746	1.01966	0.954404	31.4615	0.880297	0.690998	21.568	0.940943	0.6567	3.64187	1.05436	0.80779	8.6673
Q9H2U2	861	5.1	5.1	8.383	IPYR2_HUMAN Inorganic pyrophosphatase 2, mitochondrial OS=Homo sapiens GN=PPA2 PE=1 SV=2	3	0.908804	0.623102	2.04429	0.929277	0.542158	1.54243	0.933725	0.652878	1.75716	0.973562	0.784698	1.4474	1.01588	0.870856	1.44508	0.939571	0.654724	1.67448
Q07021	862	5.1	5.1	12.06	C1QBP_HUMAN Complement component 1 Q subcomponent-binding protein, mitochondrial OS=Homo sapiens GN=C1QBP PE=1 SV=1	2	0.988446	0.979484	97.5572	0.890738	0.751803	35.7974	0.9116	0.777237	25.09	1.05768	0.721283	4.58257	0.993796	0.966561	4.49971	1.06714	0.82548	18.839
Q6FHJ9	863	5.09	5.09	22.48	Q6FHJ9_HUMAN COX5B protein (Fragment) OS=Homo sapiens GN=COX5B PE=2 SV=1	2	0.976345	0.85253	3.63117	1.31224	0.467645	22.6112	1.24481	0.358483	5.79192	1.02332	0.857622	3.62512	1.12019	0.463581	3.61795	1.18409	0.344162	3.62832
Q6FHH6	864	5.08	5.42	5.764	Q6FHH6_HUMAN LANCL1 protein (Fragment) OS=Homo sapiens GN=LANCL1 PE=2 SV=1	2	0.95064	0.615889	1.44804	0.998698	0.992424	1.68737	0.900493	0.350201	1.45216	1.06677	0.532511	1.45049	1.06918	0.520779	1.45171	1.02267	0.901893	1.9977
Q9Y570	865	5.08	5.08	2.332	PPME1_HUMAN Protein phosphatase methylesterase 1 OS=Homo sapiens GN=PPME1 PE=1 SV=3	1	1.08876	0.353924	1.28063	1.05742	0.663865	1.4476	1.07797	0.556043	1.43566	1.00908	0.91482	1.28082	1.08257	0.412179	1.30439	1.16739	0.141102	1.28127
Q8N4S1	866	5.07	5.11	3.614	Q8N4S1_HUMAN Proliferation-inducing protein 33 OS=Homo sapiens GN=SPARCL1 PE=2 SV=1	2	0.938541	0.540439	1.45205	0.946319	0.588558	1.45048	1.00523	0.957298	1.44929	0.952942	0.632537	1.44947	0.958898	0.677287	1.45432	0.926465	0.468932	1.44888
Q8NDA8	867	5.06	5.12	1.767	HTR7A_HUMAN HEAT repeat-containing protein 7A OS=Homo sapiens GN=HEATR7A PE=1 SV=2	2	0.894471	0.617395	2.26915	0.854824	0.200427	1.43116	0.997955	0.984442	1.49232	0.965688	0.843356	1.95388	0.780268	0.0974525	1.43357	0.836337	0.234578	1.57964
B2RDJ7	868	5.06	5.07	4.291	B2RDJ7_HUMAN cDNA, FLJ96642, highly similar to Homo sapiens gephyrin (GPHN), mRNA OS=Homo sapiens PE=2 SV=1	2	0.943336	0.860056	3.51062	0.892794	0.351289	1.49898	1.02861	0.940441	4.21404	0.958236	0.871309	2.71901	0.897376	0.371701	1.50373	0.925574	0.497946	1.49986
Q68DQ4	869	5.05	5.26	4.724	Q68DQ4_HUMAN Putative uncharacterized protein DKFZp779L0468 OS=Homo sapiens GN=DKFZp779L0468 PE=2 SV=1	2	1.14937	0.283436	1.51031	1.04551	0.687921	1.51024	1.1536	0.277306	1.51557	1.05916	0.608044	1.5075	1.01573	0.884695	1.50543	1.10961	0.525437	1.79852
Q7KZF4	870	5.03	5.06	3.297	SND1_HUMAN Staphylococcal nuclease domain-containing protein 1 OS=Homo sapiens GN=SND1 PE=1 SV=1	2	1.0173	0.85408	1.42449	0.988767	0.951529	2.03052	1.12015	0.302059	1.42512	1.02921	0.810141	1.57297	0.962684	0.746806	1.55601	0.993246	0.956621	1.60783
B5MCD5	871	5.02	5.03	2.513	B5MCD5_HUMAN Putative uncharacterized protein DGKB OS=Homo sapiens GN=DGKB PE=4 SV=1	2	0.853619	0.192139	1.42095	0.850339	0.185379	1.42078	0.884732	0.295115	1.45497	0.95563	0.633497	1.41986	0.970117	0.746084	1.42138	0.947264	0.574736	1.42025
P61088	872	5.02	5.02	19.74	UBE2N_HUMAN Ubiquitin-conjugating enzyme E2 N OS=Homo sapiens GN=UBE2N PE=1 SV=1	2	0.982167	0.852727	1.44442	1.04685	0.64765	1.44776	1.03409	0.732804	1.44456	1.00295	0.97591	1.45098	1.13734	0.274705	1.45014	1.02518	0.800729	1.45083
Q13332	873	5.01	5.32	1.694	PTPRS_HUMAN Receptor-type tyrosine-protein phosphatase S OS=Homo sapiens GN=PTPRS PE=1 SV=2	3	1.06205			0.960583			0.911369			0.994027			1.01262			0.85605
Q8N335	874	5.01	5.02	2.849	GPD1L_HUMAN Glycerol-3-phosphate dehydrogenase 1-like protein OS=Homo sapiens GN=GPD1L PE=1 SV=1	1	0.929808	0.611086	1.3939	0.97213	0.836713	1.37899	0.94627	0.754934	1.51219	0.999863	0.998705	1.21918	0.99098	0.926884	1.26074	1.06518	0.57631	1.29899
Q9UNH7	875	5	5.02	4.68	SNX6_HUMAN Sorting nexin-6 OS=Homo sapiens GN=SNX6 PE=1 SV=1	2	1.09143	0.586354	1.79659	1.14507	0.245402	1.43106	1.09083	0.661347	2.08546	1.04035	0.767156	1.6532	1.02313	0.81082	1.43501	1.04375	0.725266	1.57771
P12956	876	4.98	5.01	3.284	KU70_HUMAN ATP-dependent DNA helicase 2 subunit 1 OS=Homo sapiens GN=XRCC6 PE=1 SV=2	2	1.01776	0.847982	1.41656	0.990722	0.947441	1.71404	0.903821	0.44033	1.57712	0.952526	0.608552	1.41608	1.04854	0.617254	1.41641	1.04893	0.710109	1.61592
O95831	877	4.98	4.98	4.241	AIFM1_HUMAN Apoptosis-inducing factor 1, mitochondrial OS=Homo sapiens GN=AIFM1 PE=1 SV=1	2	1.02393	0.803671	1.43247	1.07645	0.518271	1.50344	0.928541	0.482181	1.45164	0.931717	0.487444	1.43406	0.967337	0.736131	1.44679	1.02572	0.790766	1.43486
Q9C0C9	878	4.97	4.97	1.625	UBE2O_HUMAN Ubiquitin-conjugating enzyme E2 O OS=Homo sapiens GN=UBE2O PE=1 SV=3	2	1.05753	0.578536	1.44221	0.985609	0.915708	1.68435	0.974766	0.799095	1.46109	1.05009	0.618954	1.43457	0.995751	0.964019	1.43313	1.03142	0.74685	1.43286
Q9UPN1	879	4.96	6.97	11.9	Q9UPN1_HUMAN Serine/threonine-protein phosphatase (Fragment) OS=Homo sapiens GN=PPP1CC PE=2 SV=1	3
O14936	880	4.96	5.77	2.7	CSKP_HUMAN Peripheral plasma membrane protein CASK OS=Homo sapiens GN=CASK PE=1 SV=3	2	0.836051	0.0982749	1.27145	0.830935	0.0903386	1.26988	0.777191	0.0448089	1.2726	0.89964	0.329021	1.33567	0.897348	0.247407	1.27199	0.8982	0.252575	1.27354
Q9UJZ1	881	4.96	4.99	7.865	STML2_HUMAN Stomatin-like protein 2 OS=Homo sapiens GN=STOML2 PE=1 SV=1	2	0.870169	0.228961	1.4183	0.954965	0.805249	2.02618	0.873052	0.23558	1.41679	0.939751	0.523283	1.41715	0.930042	0.661188	1.84557	0.865016	0.215626	1.41752
P62917	882	4.96	4.96	7.393	RL8_HUMAN 60S ribosomal protein L8 OS=Homo sapiens GN=RPL8 PE=1 SV=2	2	0.857393	0.206852	1.43257	0.825083	0.149659	1.43625	0.815308	0.134483	1.43267	0.923083	0.44219	1.43669	0.945969	0.576121	1.43494	0.883123	0.278081	1.4369
Q07020	883	4.96	4.96	12.77	RL18_HUMAN 60S ribosomal protein L18 OS=Homo sapiens GN=RPL18 PE=1 SV=2	2	1.00834	0.930979	1.44109	1.11752	0.319113	1.43858	1.07129	0.500503	1.43821	1.01516	0.874881	1.43758	1.10901	0.346046	1.43938	1.0477	0.635817	1.43707
Q1KMD3	884	4.95	4.96	2.41	HNRL2_HUMAN Heterogeneous nuclear ribonucleoprotein U-like protein 2 OS=Homo sapiens GN=HNRNPUL2 PE=1 SV=1	2	0.94527	0.678294	3.64235	0.850428	0.360375	3.69916	1.00473	0.970709	3.68164	0.908894	0.521798	3.66883	0.966138	0.792324	3.64675	0.866927	0.394691	3.65201
Q9UNM1	885	4.95	4.95	26.8	Q9UNM1_HUMAN Chaperonin 10-related protein (Fragment) OS=Homo sapiens GN=EPFP1 PE=2 SV=1	2	1.56977	0.0541659	1.60149	1.69323	0.038862	1.58448	1.88102	0.103135	2.58072	1.26995	0.103593	1.43266	1.57223	0.0325765	1.43375	1.71217	0.0694036	1.90333
Q5HYE4	886	4.93	4.94	3.49	Q5HYE4_HUMAN Putative uncharacterized protein DKFZp686F1612 OS=Homo sapiens GN=DKFZp686F1612 PE=1 SV=1	2	0.972483	0.788206	1.47959	0.995235	0.962471	1.47253	1.00044	0.997816	1.85013	0.960463	0.75353	1.62033	0.98385	0.874641	1.48006	0.971437	0.77894	1.4755
Q6FHG5	887	4.93	4.93	19.69	Q6FHG5_HUMAN SNCG protein OS=Homo sapiens GN=SNCG PE=2 SV=1	2	0.897366	0.519518	4.31897	0.993686	0.980609	14.0306	0.983703	0.895845	3.54193	0.999518	0.998103	7.77482	0.858926	0.439661	4.93699	0.975357	0.893517	6.53871
B7Z2W8	888	4.92	7	3.821	B7Z2W8_HUMAN cDNA FLJ50390, highly similar to Glutamate receptor 1 OS=Homo sapiens PE=2 SV=1	3	1.00372	0.986358	9.02008	0.870812	0.395514	3.51893	1.01511	0.904195	3.51244	1.04317	0.743147	3.51828	0.884697	0.660368	13.951	0.919816	0.553391	3.51457
B7ZKU7	889	4.92	4.94	3.176	B7ZKU7_HUMAN Breast carcinoma amplified sequence 3 OS=Homo sapiens GN=BCAS3 PE=2 SV=1	2	0.852823	0.504301	1.95343	1.51895	0.0640137	1.58939	0.854155	0.325201	1.53321	0.954395	0.798844	1.70515	0.844555	0.104901	1.26319	0.934057	0.422006	1.26364
Q9UNZ2	890	4.92	4.92	7.027	NSF1C_HUMAN NSFL1 cofactor p47 OS=Homo sapiens GN=NSFL1C PE=1 SV=2	2	1.03294	0.814086	3.93408	1.19481	0.399308	5.15151	0.993535	0.958351	3.51782	1.05083	0.704463	3.51835	1.04967	0.731171	3.93919	1.02382	0.85361	3.58795
Q3ZCW2	891	4.92	4.92	15.12	LEGL_HUMAN Galectin-related protein OS=Homo sapiens GN=GRP PE=1 SV=2	2	1.07114	0.646315	4.08226	1.00068	0.995867	3.7524	0.999061	0.997155	14.4376	1.08193	0.586405	3.73264	1.05023	0.719201	3.73997	1.00823	0.966692	7.30276
B4DFC6	892	4.91	5.09	2.706	B4DFC6_HUMAN cDNA FLJ56654 OS=Homo sapiens PE=2 SV=1	2	1.09031	0.570936	1.73989	1.04372	0.668391	1.44834	1.16502	0.216478	1.44563	1.10984	0.347056	1.44457	1.01683	0.864005	1.44771	1.03033	0.761387	1.44775
Q96IR1	893	4.91	4.91	7.819	Q96IR1_HUMAN RPS4X protein (Fragment) OS=Homo sapiens GN=RPS4X PE=2 SV=2	2	0.917169	0.325672	1.23916	0.904966	0.2681	1.24072	0.8777	0.14242	1.21978	0.976752	0.742544	1.20378	0.98558	0.838558	1.20381	0.954565	0.53374	1.20899
P14866	894	4.9	4.91	4.075	HNRPL_HUMAN Heterogeneous nuclear ribonucleoprotein L OS=Homo sapiens GN=HNRNPL PE=1 SV=2	2	0.966416	0.707888	1.30176	0.88662	0.49709	1.64368	1.08054	0.472892	1.35123	1.0013	0.986746	1.25814	1.05447	0.514324	1.2572	1.03374	0.776305	1.40453
Q8WXJ7	895	4.9	4.9	3.103	Q8WXJ7_HUMAN Tyrosine-protein kinase receptor OS=Homo sapiens GN=NTRK2 PE=2 SV=1	3	0.91868	0.612279	4.68855	0.756083	0.217413	3.53512	1.06516	0.638763	3.51991	0.873578	0.403984	3.54025	0.90388	0.493572	3.51973	0.998361	0.989487	3.53169
Q6PI42	896	4.89	4.89	9.137	Q6PI42_HUMAN Glutathione peroxidase OS=Homo sapiens GN=GPX4 PE=2 SV=1	2	0.941398	0.491996	1.27913	0.968815	0.709524	1.27897	0.919084	0.355088	1.27904	0.919833	0.554313	1.49274	1.03763	0.663641	1.27707	0.986524	0.871652	1.27836
Q8IXI2	897	4.88	6.01	4.369	MIRO1_HUMAN Mitochondrial Rho GTPase 1 OS=Homo sapiens GN=RHOT1 PE=1 SV=2	3	0.992165	0.949457	3.51221	1.07054	0.615876	3.51406	1.04009	0.759105	3.51188	1.02405	0.849807	3.51242	0.995078	0.968281	3.51566	1.00804	0.948545	3.51114
P62333	898	4.87	4.97	6.684	PRS10_HUMAN 26S protease regulatory subunit S10B OS=Homo sapiens GN=PSMC6 PE=1 SV=1	2	0.882162	0.434768	1.55835	0.874202	0.483858	1.71083	0.857686	0.315018	1.50053	0.931868	0.530652	1.37394	0.946194	0.550463	1.30007	0.842882	0.13139	1.30202
O75915	899	4.86	4.86	15.96	PRAF3_HUMAN PRA1 family protein 3 OS=Homo sapiens GN=ARL6IP5 PE=1 SV=1	2	1.04751			0.982398			0.94973			1.04998			1.06822			0.978935
Q14485	900	4.85	6.29	67.21	Q14485_HUMAN Delta-hemoglobin (Fragment) OS=Homo sapiens PE=2 SV=1	5	0.921036	0.949628	530373	0.995292	0.978214	5.76321	1.13893	0.455329	4.20317	1.06304	0.685387	4.22816	1.08321	0.795926	21.303	1.19914	0.568451	17.5636
Q7Z3D6	901	4.85	4.86	4.058	CN159_HUMAN UPF0317 protein C14orf159, mitochondrial OS=Homo sapiens GN=C14orf159 PE=2 SV=2	2	1.01996	0.858445	1.52293	0.948332	0.840715	2.71946	1.02981	0.875239	2.03563	0.956381	0.641875	1.42446	1.07726	0.582606	1.63722	0.947681	0.699485	1.68023
B9A001	902	4.84	8.88	7.56	B9A001_HUMAN Putative uncharacterized protein MPP6 OS=Homo sapiens GN=MPP6 PE=4 SV=1	4	0.97485	0.788265	1.43009	0.998585	0.988002	1.43196	1.01209	0.898631	1.4315	1.0624	0.543049	1.43124	0.949308	0.59557	1.43039	0.99134	0.926417	1.43145
O75369	903	4.83	8.11	1.46	FLNB_HUMAN Filamin-B OS=Homo sapiens GN=FLNB PE=1 SV=1	3	0.899598	0.682046	2.61167	0.888693	0.363949	1.54588	0.955421	0.843002	2.3937	1.03252	0.913615	3.07422	0.849218	0.546111	2.65452	0.825918	0.467768	2.52355
Q12979	904	4.83	4.84	2.212	ABR_HUMAN Active breakpoint cluster region-related protein OS=Homo sapiens GN=ABR PE=1 SV=1	3	0.968282	0.667989	1.21362	0.873579	0.163265	1.24604	0.88022	0.143128	1.21502	0.971923	0.707558	1.21673	0.930675	0.365552	1.21604	0.860743	0.0997266	1.21537
Q9BPX5	905	4.81	4.81	16.34	ARP5L_HUMAN Actin-related protein 2/3 complex subunit 5-like protein OS=Homo sapiens GN=ARPC5L PE=1 SV=1	2	0.909368	0.382929	1.44575	1.01698	0.872747	1.49097	0.965995	0.725814	1.44659	0.980727	0.840335	1.4421	1.03232	0.745798	1.44511	1.03032	0.760397	1.44529
B2RAJ6	906	4.8	4.87	1.399	B2RAJ6_HUMAN cDNA, FLJ94957, highly similar to Homo sapiens phosphoinositide-3-kinase, regulatory subunit 4, p150 (PIK3R4), mRNA OS=Homo sapiens PE=2 SV=1	1	0.816606	0.41538	7.1493	0.850757	0.37162	3.88255	0.773154	0.253579	3.95758	0.839849	0.350985	3.91056	0.760909	0.238989	3.92832	0.816644	0.309399	3.89444
Q9UKG1	907	4.8	4.8	4.09	DP13A_HUMAN DCC-interacting protein 13-alpha OS=Homo sapiens GN=APPL1 PE=1 SV=1	2	1.34995			1.26497			1.59317			1.05853			1.18148			1.26042
Q9Y697	908	4.78	4.79	7.002	NFS1_HUMAN Cysteine desulfurase, mitochondrial OS=Homo sapiens GN=NFS1 PE=1 SV=3	2	0.700913	0.55266	206.797	1.12683	0.738828	32.7346	1.32261	0.513744	40.8333	0.827027	0.314804	3.67325	0.658637	0.154155	3.70801	1.01469	0.962792	23.7128
B7Z6M0	909	4.74	4.77	7.256	B7Z6M0_HUMAN cDNA FLJ56370, highly similar to Homo sapiens FK506 binding protein 8, 38kDa (FKBP8), mRNA OS=Homo sapiens PE=2 SV=1	2	0.879092	0.25558	1.42147	0.954928	0.645291	1.44757	0.886376	0.279007	1.42292	0.941046	0.536553	1.42405	0.928763	0.462503	1.42301	0.863851	0.216282	1.42322
Q0VAB1	910	4.74	4.75	4.605	Q0VAB1_HUMAN Translocase of inner mitochondrial membrane 50 homolog (S. cerevisiae) OS=Homo sapiens GN=TIMM50 PE=2 SV=1	2	0.689431	0.169042	3.6148	0.852744	0.470875	6.33948	0.817118	0.542781	18.8517	0.803862	0.312198	4.39767	0.899505	0.48556	3.61829	0.913759	0.536716	3.61959
Q96CV8	911	4.72	4.89	2.612	Q96CV8_HUMAN Thimet oligopeptidase 1 OS=Homo sapiens GN=THOP1 PE=2 SV=1	2	0.766143	0.562668	61.9601	0.549011	0.170198	8.05956	0.859503	0.373514	3.59264	0.694562	0.171506	3.5919	0.960249	0.756241	3.59519	0.753911	0.348329	8.90429
Q5T8U4	912	4.72	4.77	9.774	Q5T8U4_HUMAN Ribosomal protein L7a OS=Homo sapiens GN=RPL7A PE=2 SV=1	3	0.892047	0.32197	1.45762	0.871742	0.258929	1.45994	0.982241	0.876156	1.5478	0.95456	0.703415	1.57716	0.914277	0.424285	1.47298	0.907835	0.49003	1.64255
P11413	913	4.71	4.71	1.942	G6PD_HUMAN Glucose-6-phosphate 1-dehydrogenase OS=Homo sapiens GN=G6PD PE=1 SV=4	1	1.07851	0.374879	1.26022	1.04244	0.74249	1.44347	0.972587	0.727788	1.26039	1.05923	0.48742	1.261	1.12256	0.210741	1.2609	1.03456	0.673275	1.26145
P15121	914	4.7	6.71	11.71	ALDR_HUMAN Aldose reductase OS=Homo sapiens GN=AKR1B1 PE=1 SV=3	4	1.07612	0.598557	3.58533	1.26046	0.261074	3.59175	1.13596	0.425993	3.60011	1.07736	0.596151	3.62101	1.18151	0.346904	3.61296	1.27945	0.246656	3.58849
O15083	915	4.67	4.69	3.657	ERC2_HUMAN ERC protein 2 OS=Homo sapiens GN=ERC2 PE=1 SV=3	2	0.909515	0.461874	1.57145	0.893794	0.685726	2.80659	1.06341	0.878792	4.62737	0.933973	0.587214	1.58187	0.904157	0.67809	2.46358	0.825714	0.460593	2.48338
P30040	916	4.67	4.68	9.579	ERP29_HUMAN Endoplasmic reticulum resident protein 29 OS=Homo sapiens GN=ERP29 PE=1 SV=4	3	0.933759	0.405159	1.25318	0.877801	0.227451	1.31532	0.887443	0.311703	1.36761	1.01669	0.830643	1.25346	1.01114	0.909335	1.32947	0.942391	0.642915	1.44419
Q96E17	917	4.66	14.12	31.72	RAB3C_HUMAN Ras-related protein Rab-3C OS=Homo sapiens GN=RAB3C PE=2 SV=1	10	0.932334	0.8787	101.044	0.894951	0.822581	138.16	0.880197	0.804079	164.208	1.03823	0.881899	12.6802	1.02668	0.942227	39.5237	0.889251	0.729862	27.1436
A0AVT1	918	4.66	4.7	2.471	UBA6_HUMAN Ubiquitin-like modifier-activating enzyme 6 OS=Homo sapiens GN=UBA6 PE=1 SV=1	2	1.03647	0.78829	3.73488	1.17648	0.359275	3.69585	0.972735	0.83481	3.75517	0.935848	0.635468	3.6944	1.02267	0.863425	3.69533	0.909229	0.527234	3.73305
P19022	919	4.66	4.69	4.636	CADH2_HUMAN Cadherin-2 OS=Homo sapiens GN=CDH2 PE=1 SV=4	2	0.75663	0.374116	10.5968	1.01224	0.926913	3.82257	0.895277	0.571602	5.83287	1.01023	0.946453	4.63386	1.04952	0.910037	74.9773	0.751523	0.22785	3.88642
Q6N090	920	4.66	4.68	4.743	Q6N090_HUMAN Putative uncharacterized protein DKFZp686G21220 (Fragment) OS=Homo sapiens GN=DKFZp686G21220 PE=1 SV=1	2	1.27976	0.10024	1.4391	0.936337	0.608857	1.60148	0.9566	0.676429	1.48407	1.23751	0.128107	1.43932	1.04969	0.625573	1.44112	1.10502	0.359299	1.43924
O75077	921	4.66	4.66	3.486	ADA23_HUMAN Disintegrin and metalloproteinase domain-containing protein 23 OS=Homo sapiens GN=ADAM23 PE=1 SV=1	2	1.22915	0.15	1.47559	1.30234	0.116588	1.53165	1.04576	0.666069	1.46855	1.15001	0.389581	1.73645	1.21954	0.156388	1.46869	1.1242	0.319132	1.46695
Q53GB3	922	4.66	4.66	8.984	Q53GB3_HUMAN ATP synthase, H+ transporting, mitochondrial F0 complex, subunit b isoform 1 variant (Fragment) OS=Homo sapiens PE=2 SV=1	3	0.88424	0.286187	1.44378	0.930252	0.486294	1.44399	0.898525	0.418453	1.57685	0.904111	0.362208	1.4483	0.965731	0.722544	1.44394	0.937055	0.52593	1.44398
C9JFV5	923	4.64	4.68	3.534	C9JFV5_HUMAN Putative uncharacterized protein ILF3 OS=Homo sapiens GN=ILF3 PE=4 SV=1	2	0.915135	0.324302	1.2711	0.81104	0.11705	1.35706	0.855967	0.130466	1.27033	0.96576	0.675579	1.27126	0.996238	0.962929	1.26832	0.940881	0.475334	1.26904
Q13505	924	4.64	4.64	6.438	MTX1_HUMAN Metaxin-1 OS=Homo sapiens GN=MTX1 PE=1 SV=2	2	0.954912	0.73562	1.66876	1.05181	0.643345	1.49574	1.08422	0.475527	1.49092	1.15657	0.454735	1.97467	1.06091	0.707172	1.7994	1.08847	0.614472	1.85395
Q01064	925	4.63	4.63	4.478	PDE1B_HUMAN Calcium/calmodulin-dependent 3',5'-cyclic nucleotide phosphodiesterase 1B OS=Homo sapiens GN=PDE1B PE=1 SV=2	2	0.871316	0.689392	27.0593	1.04551	0.750059	3.91763	0.927735	0.614652	3.9644	1.19578	0.343395	3.896	1.11532	0.555898	5.23058	1.10045	0.536035	3.90516
Q96HG3	926	4.63	4.63	4.357	Q96HG3_HUMAN Islet cell autoantigen 1, 69kDa OS=Homo sapiens GN=ICA1 PE=2 SV=1	2	1.32763	0.356073	9.5269	1.18134	0.340766	3.51037	1.16883	0.359687	3.51331	1.1275	0.656892	12.8029	1.18043	0.421812	5.17831	1.21274	0.301437	3.5103
O43592	927	4.62	4.69	1.663	XPOT_HUMAN Exportin-T OS=Homo sapiens GN=XPOT PE=1 SV=2	2	1.02309	0.859766	3.65135	1.03914	0.771115	3.66105	1.0726	0.615604	3.63654	1.01017	0.936765	3.6318	0.984179	0.937595	7.84931	1.02982	0.820889	3.6402
O60763	928	4.62	4.66	3.222	USO1_HUMAN General vesicular transport factor p115 OS=Homo sapiens GN=USO1 PE=1 SV=2	2	0.893669			0.809222			0.776183			0.811321			0.852729			0.538483
Q9H0B6	929	4.61	4.76	1.286	KLC2_HUMAN Kinesin light chain 2 OS=Homo sapiens GN=KLC2 PE=1 SV=1	1	0.867543	0.467217	1.72369	0.976746	0.876164	1.55521	1.03599	0.668039	1.26807	0.852391	0.169561	1.32607	0.948345	0.729609	1.56008	0.902809	0.265813	1.26931
Q53F42	930	4.6	4.6	3.509	Q53F42_HUMAN Gamma-aminobutyric acid (GABA) A receptor, alpha 1 variant (Fragment) OS=Homo sapiens PE=2 SV=1	2	1.01858	0.841498	1.41753	0.919171	0.408054	1.41789	0.991481	0.925676	1.41801	0.931604	0.474125	1.41717	0.988527	0.899888	1.41756	1.01151	0.900807	1.41799
O43157	931	4.59	4.65	0.8899	PLXB1_HUMAN Plexin-B1 OS=Homo sapiens GN=PLXNB1 PE=1 SV=3	2	1.05586	0.837914	14.2059	1.08457	0.659317	5.69679	0.907312	0.512951	3.62273	1.07523	0.60433	3.62099	1.08133	0.583464	3.65186	1.00936	0.941526	3.61353
B7Z5J8	932	4.59	4.62	5.421	B7Z5J8_HUMAN cDNA FLJ56136, highly similar to Solute carrier family 2, facilitated glucosetransporter member 14 OS=Homo sapiens PE=2 SV=1	2	0.89097	0.510964	4.56428	0.84233	0.652228	36.0814	0.985185	0.918783	4.38629	0.866383	0.734388	61.0377	0.92726	0.63196	4.35211	0.915556	0.586035	4.36576
Q4G176	933	4.59	4.59	4.514	ACSF3_HUMAN Acyl-CoA synthetase family member 3, mitochondrial OS=Homo sapiens GN=ACSF3 PE=1 SV=2	2	1.09768	0.701202	10.3287	1.18418	0.350822	3.74371	0.95325	0.916521	100.752	0.989492	0.936531	3.82608	1.1317	0.445962	3.76379	1.05991	0.868375	33.9446
Q9BUF5	934	4.57	84.58	51.57	TBB6_HUMAN Tubulin beta-6 chain OS=Homo sapiens GN=TUBB6 PE=1 SV=1	146
P16070	935	4.57	4.58	2.965	CD44_HUMAN CD44 antigen OS=Homo sapiens GN=CD44 PE=1 SV=2	2	1.48457	0.157211	3.54527	1.36608	0.196361	3.53548	1.12493	0.447589	3.55282	1.46969	0.161101	3.54377	1.26359	0.256043	3.54126	1.42248	0.175285	3.54307
P05388	936	4.57	4.57	6.625	RLA0_HUMAN 60S acidic ribosomal protein P0 OS=Homo sapiens GN=RPLP0 PE=1 SV=1	2	0.923123	0.430073	1.42036	0.957045	0.643335	1.41894	0.910894	0.370562	1.41987	0.97887	0.817448	1.41904	1.06773	0.505345	1.41955	1.10577	0.342018	1.41923
Q96BJ3	937	4.56	4.58	6.863	AIDA_HUMAN Axin interactor, dorsalization-associated protein OS=Homo sapiens GN=AIDA PE=1 SV=1	2	1.28082	0.242284	3.51889	1.05399	0.902345	75.2925	1.11744	0.494033	3.99337	1.21193	0.657357	59.7864	1.03083	0.810496	3.51684	1.21419	0.304203	3.58591
Q6IBS0	938	4.55	4.63	9.742	TWF2_HUMAN Twinfilin-2 OS=Homo sapiens GN=TWF2 PE=1 SV=2	2	1.01827	0.8257	1.27119	0.980225	0.85463	1.37516	0.959025	0.642348	1.29526	0.979064	0.79649	1.26998	1.00465	0.954715	1.27073	0.973653	0.884286	1.71046
Q5VV89	939	4.55	4.56	16.87	Q5VV89_HUMAN Microsomal glutathione S-transferase 3 OS=Homo sapiens GN=MGST3 PE=2 SV=1	4	0.995549	0.961387	1.42084	0.907539	0.359228	1.42431	0.963403	0.693624	1.42257	0.893932	0.30529	1.42366	0.975888	0.794343	1.42388	0.982548	0.849478	1.42166
P27361	940	4.54	8.59	7.124	MK03_HUMAN Mitogen-activated protein kinase 3 OS=Homo sapiens GN=MAPK3 PE=1 SV=4	2	0.908723			0.927063			0.786754			0.966304			0.832225			0.828288
P62736	941	4.52	33.81	38.2	ACTA_HUMAN Actin, aortic smooth muscle OS=Homo sapiens GN=ACTA2 PE=1 SV=1	52	1.00878			0.68268			1.16807			1.06196			0.765148			0.974226
Q3MNF1	942	4.52	13.96	4.144	Q3MNF1_HUMAN Smooth muscle myosin heavy chain isoform SM1 OS=Homo sapiens GN=MYH11 PE=2 SV=1	7	0.997536	0.990354	2.17723	0.969277	0.889914	2.35664	1.02684	0.892152	2.10184	1.05729	0.589179	1.45668	0.839061	0.183644	1.45896	0.978463	0.901656	1.95491
B7Z4W5	943	4.52	4.52	4.845	B7Z4W5_HUMAN cDNA FLJ56468, highly similar to Kynurenine--oxoglutarate transaminase 1 (EC 2.6.1.7) OS=Homo sapiens GN=CCBL1 PE=2 SV=1	2	1.03113	0.924977	26.8293	1.04452	0.867469	13.7345	1.139	0.725253	36.2662	0.935702	0.771823	9.52764	1.01793	0.887242	3.53092	1.28363	0.428285	12.5251
P62244	944	4.52	4.52	13.08	RS15A_HUMAN 40S ribosomal protein S15a OS=Homo sapiens GN=RPS15A PE=1 SV=2	2	1.25284	0.125863	1.46386	1.22093	0.433619	2.42001	1.39903	0.0632453	1.46479	1.02566	0.874464	1.83902	1.1695	0.218776	1.46327	1.3041	0.255696	2.06446
Q53G81 Q53G81_HUMAN NAD(P)	945	4.51	4.51	6.569	H menadione oxidoreductase 1, dioxin-inducible variant (Fragment) OS=Homo sapiens PE=2 SV=1	2	1.089	0.550772	3.56632	0.999525	0.996986	3.58462	1.0741	0.606025	3.5798	1.0271	0.833768	3.56562	0.858797	0.369491	3.55473	1.07979	0.615634	4.11374
P24534	946	4.5	4.5	10.67	EF1B_HUMAN Elongation factor 1-beta OS=Homo sapiens GN=EEF1B2 PE=1 SV=3	2	0.858543	0.209195	1.43215	0.910695	0.379014	1.43228	0.87641	0.257404	1.43622	1.04881	0.626398	1.43331	0.916953	0.410018	1.43479	0.919213	0.421111	1.4348
B7Z3V5	947	4.49	4.52	0.8907	B7Z3V5_HUMAN cDNA FLJ60617, highly similar to Mitogen-activated protein kinase kinase kinase kinase 4 (EC 2.7.11.1) OS=Homo sapiens PE=2 SV=1	1	1.06569	0.517196	1.42068	1.13766	0.305609	1.5018	1.08962	0.581261	1.76182	0.963554	0.701477	1.43499	0.947508	0.819271	2.44203	0.964192	0.854849	2.13035
Q96GK7	948	4.49	4.51	8.28	FAH2A_HUMAN Fumarylacetoacetate hydrolase domain-containing protein 2A OS=Homo sapiens GN=FAHD2A PE=1 SV=1	2	0.899487	0.486928	3.63927	0.85533	0.531576	8.96179	0.906604	0.51212	3.64799	1.00968	0.939721	3.62644	0.936651	0.634424	3.61565	0.955678	0.732518	3.63023
Q5U0F7	949	4.49	4.49	7.717	Q5U0F7_HUMAN Phosphatidic acid phosphatase type 2B OS=Homo sapiens PE=2 SV=1	3	1.03163	0.862057	1.97455	0.922022	0.482457	1.50442	1.08772	0.560182	1.68609	1.03835	0.76209	1.59587	0.990529	0.928876	1.5009	1.12927	0.326569	1.5009
Q9Y281	950	4.48	7.65	22.29	COF2_HUMAN Cofilin-2 OS=Homo sapiens GN=CFL2 PE=1 SV=1	3	0.967893	0.803684	3.6757	1.11846	0.47364	3.70344	0.951106	0.745843	4.52567	1.02261	0.862898	3.66423	1.14497	0.41209	3.67069	1.12142	0.465166	3.6872
Q5U5J2	951	4.47	4.51	6.297	Q5U5J2_HUMAN CSNK2A1 protein OS=Homo sapiens GN=CSNK2A1 PE=2 SV=1	2	0.963153	0.795951	1.52642	1.01584	0.850319	1.27542	0.902982	0.280356	1.2804	0.908171	0.298582	1.27681	0.872759	0.175669	1.278	0.884898	0.210839	1.27797
O00232	952	4.47	4.49	4.167	PSD12_HUMAN 26S proteasome non-ATPase regulatory subunit 12 OS=Homo sapiens GN=PSMD12 PE=1 SV=3	2	1.12419	0.293018	1.42806	1.08191	0.582073	1.68328	1.12129	0.374813	1.54474	0.977745	0.811764	1.42946	0.95104	0.635675	1.47761	0.984349	0.866083	1.42643
Q9NQW7	953	4.47	4.48	4.334	XPP1_HUMAN Xaa-Pro aminopeptidase 1 OS=Homo sapiens GN=XPNPEP1 PE=1 SV=3	2	1.0581	0.750877	1.58551	1.00297	0.984071	1.47434	0.971155	0.820264	1.39788	0.982021	0.829485	1.24498	0.982018	0.829754	1.24547	1.05308	0.635284	1.32329
P31946	954	4.46	15.84	32.52	1433B_HUMAN 14-3-3 protein beta/alpha OS=Homo sapiens GN=YWHAB PE=1 SV=3	11	0.860413	0.263139	1.52149	0.907619	0.422932	1.51801	0.912333	0.441274	1.51344	1.01019	0.926247	1.5173	1.0255	0.835456	1.58294	1.10036	0.426424	1.51526
Q9H3S7	955	4.46	4.49	1.65	PTN23_HUMAN Tyrosine-protein phosphatase non-receptor type 23 OS=Homo sapiens GN=PTPN23 PE=1 SV=1	2	1.01516	0.905689	1.62122	0.954427	0.663474	1.48755	1.06882	0.521637	1.45029	0.982766	0.899239	1.68589	0.947713	0.658291	1.56738	0.942543	0.563109	1.44875
Q6NXR8	956	4.46	4.46	8.333	Q6NXR8_HUMAN Ribosomal protein S3A OS=Homo sapiens GN=RPS3A PE=2 SV=1	3	0.908244	0.369873	1.43456	0.855496	0.203149	1.43341	0.952947	0.639006	1.46058	0.889435	0.297132	1.43447	0.855061	0.204089	1.43677	0.916708	0.409592	1.43581
P56385	957	4.46	4.46	36.23	ATP5I_HUMAN ATP synthase subunit e, mitochondrial OS=Homo sapiens GN=ATP5I PE=1 SV=2	2	1.57123	0.0451775	1.53405	1.62548	0.0762495	1.84569	1.89389	0.0362748	1.71282	1.21881	0.155569	1.46509	1.61865	0.0506242	1.62397	1.66621	0.0678476	1.82831
O95140	958	4.44	4.45	2.774	MFN2_HUMAN Mitofusin-2 OS=Homo sapiens GN=MFN2 PE=1 SV=3	2	0.901976	0.507414	3.82569	1.06459	0.65747	3.79092	1.09341	0.5542	3.84384	0.901465	0.505668	3.82565	0.82973	0.326906	3.8096	0.960537	0.766276	3.78213
Q08AL8	959	4.44	4.44	2.414	Q08AL8_HUMAN ADAM metallopeptidase domain 22 OS=Homo sapiens GN=ADAM22 PE=2 SV=1	2	1.27403	0.118631	1.48436	1.33489	0.0872032	1.48177	1.22008	0.328385	1.94972	1.09431	0.429219	1.48359	1.24856	0.508328	3.30771	1.31013	0.481411	3.87719
B4DWV9	960	4.42	8.63	10.8	B4DWV9_HUMAN cDNA FLJ53108, highly similar to Guanine nucleotide-binding protein alpha-13 subunit OS=Homo sapiens PE=2 SV=1	6	0.917468	0.428732	1.45726	0.938185	0.53852	1.45242	1.05689	0.719561	1.7793	0.966327	0.775208	1.57109	1.05018	0.630046	1.45374	0.976026	0.807772	1.4578
Q66K74	961	4.41	4.43	2.361	MAP1S_HUMAN Microtubule-associated protein 1S OS=Homo sapiens GN=MAP1S PE=1 SV=2	2	0.947113	0.624699	1.5043	0.967958	0.728405	1.42068	1.05345	0.684178	1.60961	1.02219	0.812803	1.41957	0.874288	0.288409	1.4972	0.937433	0.510608	1.4195
B0I1S5	962	4.4	4.45	0.5025	B0I1S5_HUMAN KIF1A variant protein OS=Homo sapiens PE=2 SV=1	1	1.119	0.764837	4.11237	1.22192	0.270528	1.77149	1.09856	0.844249	6.13455	0.957405	0.900889	3.78013	0.936935	0.86206	4.15018	1.05103	0.870561	3.19019
P55036	963	4.38	4.39	6.631	PSMD4_HUMAN 26S proteasome non-ATPase regulatory subunit 4 OS=Homo sapiens GN=PSMD4 PE=1 SV=1	2	0.936338	0.551427	1.48999	1.12738	0.315446	1.47471	1.10949	0.623237	2.17542	0.949968	0.633445	1.48646	0.945729	0.889592	4.61059	1.12489	0.322588	1.47526
Q59GN4	964	4.38	4.38	4.623	Q59GN4_HUMAN Solute carrier family 8 (Sodium/calcium exchanger), member 1 variant (Fragment) OS=Homo sapiens PE=2 SV=1	2	0.869437			0.884482			0.863108			0.95161			0.913101			0.916131
B7Z6Q4	965	4.36	4.36	6.25	B7Z6Q4_HUMAN cDNA FLJ54837, highly similar to Inositol monophosphatase (EC 3.1.3.25) OS=Homo sapiens PE=2 SV=1	2	1.09162	0.615919	1.89872	1.123	0.572065	2.10743	0.907991	0.447454	1.55738	0.997186	0.98073	1.5604	1.22124	0.57644	3.67144	1.02858	0.810191	1.55818
Q96IJ6	966	4.35	4.35	7.143	GMPPA_HUMAN Mannose-1-phosphate guanyltransferase alpha OS=Homo sapiens GN=GMPPA PE=1 SV=1	2	0.723503	0.235006	4.90854	0.909615	0.522511	3.63995	0.971771	0.826201	3.66735	1.23107	0.291447	3.67458	0.876624	0.490587	5.07504	0.831732	0.323253	3.67888
O75569	967	4.33	4.34	9.904	PRKRA_HUMAN Interferon-inducible double stranded RNA-dependent protein kinase activator A OS=Homo sapiens GN=PRKRA PE=1 SV=1	2	0.868849	0.688624	28.6781	0.92093	0.56143	3.56421	0.842427	0.607896	21.7206	0.875306	0.409027	3.54845	0.875743	0.409943	3.54504	0.902906	0.625957	7.01846
O94905	968	4.32	4.47	2.95	ERLN2_HUMAN Erlin-2 OS=Homo sapiens GN=ERLIN2 PE=1 SV=1	1	0.936043	0.520606	1.33626	0.991311	0.949396	1.4963	0.808047	0.20362	1.51979	0.995581	0.963363	1.32658	0.936766	0.558792	1.37297	0.896524	0.238504	1.26722
Q9GZT8	969	4.32	4.41	7.692	NIF3L_HUMAN NIF3-like protein 1 OS=Homo sapiens GN=NIF3L1 PE=1 SV=2	3	1.08113	0.587154	3.69839	1.1915	0.415636	5.48811	0.962823	0.772325	3.62595	0.94415	0.81123	10.9136	1.05285	0.701124	3.63221	1.01087	0.93277	3.65441
P41594	970	4.32	4.36	2.063	GRM5_HUMAN Metabotropic glutamate receptor 5 OS=Homo sapiens GN=GRM5 PE=2 SV=2	2	1.06216	0.705974	1.58767	1.04696	0.802663	1.70776	1.08837	0.823503	3.02758	0.993579	0.974125	1.78992	0.963967	0.707053	1.32636	1.01085	0.962445	1.95819
Q14289	971	4.32	4.36	2.18	FAK2_HUMAN Protein-tyrosine kinase 2-beta OS=Homo sapiens GN=PTK2B PE=1 SV=2	2	1.17933	0.136398	1.29638	1.09767	0.364699	1.32081	1.21182	0.189305	1.43533	1.0238	0.771685	1.26584	1.04771	0.707431	1.43214	1.08683	0.433756	1.34165
Q7L1I2	972	4.32	4.33	4.1	SV2B_HUMAN Synaptic vesicle glycoprotein 2B OS=Homo sapiens GN=SV2B PE=2 SV=1	2	0.972249	0.828046	3.63842	0.872027	0.406974	3.64537	0.971359	0.822907	3.64327	0.978365	0.865833	3.66595	1.01312	0.919058	3.65153	0.988346	0.926802	3.63163
Q96PE3	973	4.31	4.32	2.661	INP4A_HUMAN Type I inositol-3,4-bisphosphate 4-phosphatase OS=Homo sapiens GN=INPP4A PE=1 SV=1	2	0.851705	0.559463	2.70542	1.03907	0.808688	1.81902	1.02877	0.835583	1.67816	0.985491	0.896221	1.53141	0.955011	0.852974	2.56582	1.06644	0.674995	1.76745
Q8N145	974	4.31	4.32	5.474	LGI3_HUMAN Leucine-rich repeat LGI family member 3 OS=Homo sapiens GN=LGI3 PE=2 SV=1	2	0.931627	0.852554	4.24402	1.09554	0.471482	1.56197	0.971586	0.805966	1.55803	1.04339	0.883579	3.01191	1.13924	0.593755	2.44045	1.08633	0.506644	1.55927
Q5VYK3	975	4.3	4.36	1.734	ECM29_HUMAN Proteasome-associated protein ECM29 homolog OS=Homo sapiens GN=ECM29 PE=1 SV=2	2	0.96034	0.69711	1.47319	1.03487	0.896863	2.7344	1.09021	0.624991	1.9148	0.917676	0.443322	1.47711	0.861606	0.692354	4.0624	0.957584	0.735312	1.61682
Q8WXG6	976	4.3	4.31	1.821	MADD_HUMAN MAP kinase-activating death domain protein OS=Homo sapiens GN=MADD PE=1 SV=2	2	0.965767	0.794573	3.75699	0.97309	0.90637	10.3777	1.04378	0.752069	3.76827	0.970585	0.821717	3.73969	0.895545	0.48353	3.78499	0.83483	0.33316	3.75648
O75146	977	4.27	4.3	1.966	HIP1R_HUMAN Huntingtin-interacting protein 1-related protein OS=Homo sapiens GN=HIP1R PE=1 SV=2	2	0.951958	0.801117	6.9369	0.91324	0.527161	3.51136	1.08836	0.734085	11.2914	1.04451	0.913855	58.2243	0.935793	0.732149	6.58232	0.962188	0.763253	3.51032
B4DZF2	978	4.27	4.3	1.837	B4DZF2_HUMAN cDNA FLJ59571, highly similar to Eukaryotic translation initiation factor 4gamma 2 OS=Homo sapiens PE=2 SV=1	2	1.00553	0.964956	3.56411	1.27417	0.426222	11.4339	1.16744	0.554016	10.3067	0.911088	0.813029	49.9964	1.01103	0.932188	3.681	0.995392	0.970562	3.55496
O75439	979	4.27	4.3	4.294	MPPB_HUMAN Mitochondrial-processing peptidase subunit beta OS=Homo sapiens GN=PMPCB PE=1 SV=2	1	1.00473	0.97552	1.7975	0.985433	0.89371	1.51846	0.930645	0.543384	1.53129	1.01799	0.921344	1.98867	0.933131	0.721267	2.0659	1.0579	0.62172	1.52055
Q9UEW8	980	4.27	4.27	3.839	STK39_HUMAN STE20/SPS1-related proline-alanine-rich protein kinase OS=Homo sapiens GN=STK39 PE=1 SV=2	2	1.11979	0.402892	1.58798	1.15743	0.217864	1.42532	1.13666	0.620456	2.58582	1.02446	0.796775	1.42506	0.983287	0.8595	1.43529	1.15056	0.230778	1.42543
P83731	981	4.27	4.27	6.369	RL24_HUMAN 60S ribosomal protein L24 OS=Homo sapiens GN=RPL24 PE=1 SV=1	1	0.767134	0.427406	14.5276	0.933989	0.616834	3.53682	0.862241	0.376731	3.5459	0.904083	0.495357	3.53474	0.926049	0.581861	3.547	0.948708	0.898052	62.9256
P50453	982	4.26	4.26	5.319	SPB9_HUMAN Serpin B9 OS=Homo sapiens GN=SERPINB9 PE=1 SV=1	2	1.01479	0.906362	3.52317	1.0678	0.628539	3.53438	0.996746	0.979099	3.52823	1.08654	0.556546	3.52805	1.03376	0.794532	3.53019	1.11246	0.477664	3.5334
Q02108	983	4.25	4.3	2.029	GCYA3_HUMAN Guanylate cyclase soluble subunit alpha-3 OS=Homo sapiens GN=GUCY1A3 PE=1 SV=2	1	0.92849	0.618985	3.9846	1.11214	0.503811	3.92262	0.862814	0.674181	28.1545	0.88656	0.465045	3.93722	0.954172	0.935199	342.257	1.02272	0.935986	16.9328
B7ZBA6	984	4.24	4.25	4.152	B7ZBA6_HUMAN Chromosome 22 open reading frame 30 (Fragment) OS=Homo sapiens GN=C22orf30 PE=4 SV=1	2	1.30195	0.561202	58.4585	1.13876	0.792621	132.66	1.2644	0.663074	163.416	1.13998	0.452291	4.18765	1.11146	0.737716	21.5954	1.19791	0.691617	78.2743
A5D8W8	985	4.24	4.24	2.87	A5D8W8_HUMAN Gamma-glutamyltransferase 7 OS=Homo sapiens GN=GGT7 PE=2 SV=1	3	1.0843	0.587588	3.8919	0.980756	0.885172	3.8727	1.13579	0.515393	5.46339	0.956029	0.743692	3.82515	1.0673	0.64939	3.8484	1.13265	0.449976	3.86354
A7KAX9	986	4.23	4.24	1.102	RICS_HUMAN Rho/Cdc42/Rac GTPase-activating protein RICS OS=Homo sapiens GN=RICS PE=1 SV=1	2	1.06941	0.629174	3.64901	1.05713	0.909291	137.135	0.824061	0.576742	23.0238	0.779469	0.248696	3.68269	0.73516	0.370584	13.1053	0.80803	0.499846	14.9849
Q12771	987	4.23	4.24	10.14	Q12771_HUMAN P37 AUF1 OS=Homo sapiens PE=2 SV=1	2	0.827824	0.143726	1.35732	0.859424	0.292233	1.45967	0.947351	0.547776	1.29018	0.845465	0.210134	1.39937	0.897293	0.266357	1.28805	0.869821	0.307235	1.43562
P63208	988	4.23	4.24	15.34	SKP1_HUMAN S-phase kinase-associated protein 1 OS=Homo sapiens GN=SKP1 PE=1 SV=2	2	0.960316	0.764049	1.661	1.06709	0.538361	1.46177	1.08003	0.474844	1.4617	1.02529	0.804832	1.46494	1.07222	0.515522	1.46684	1.0336	0.74436	1.46271
Q96K76	989	4.2	4.21	1.964	UBP47_HUMAN Ubiquitin carboxyl-terminal hydrolase 47 OS=Homo sapiens GN=USP47 PE=1 SV=2	2	1.17771	0.346813	3.52306	1.05065	0.70538	3.51961	1.05277	0.694956	3.51749	1.10265	0.504987	3.52958	0.985675	0.907788	3.51423	1.02731	0.831082	3.52509
Q8N6T3	990	4.19	4.79	6.404	ARFG1_HUMAN ADP-ribosylation factor GTPase-activating protein 1 OS=Homo sapiens GN=ARFGAP1 PE=1 SV=2	2	0.960221	0.77611	1.71196	0.939678	0.529518	1.42626	0.968315	0.877415	2.21036	1.03064	0.748497	1.42391	1.00302	0.974166	1.42641	0.922375	0.430352	1.42579
Q99726	991	4.19	4.2	7.99	ZNT3_HUMAN Zinc transporter 3 OS=Homo sapiens GN=SLC30A3 PE=2 SV=2	3	0.87755	0.290376	1.48381	0.997594	0.989536	2.01494	1.02109	0.846705	1.50598	0.942985	0.643425	1.59681	0.858057	0.240708	1.49063	0.859344	0.256091	1.51337
B5MDK0	992	4.19	4.2	4.398	B5MDK0_HUMAN Putative uncharacterized protein SLC25A46 (Fragment) OS=Homo sapiens GN=SLC25A46 PE=3 SV=2	2	1.14529	0.40123	3.51634	1.09721	0.520303	3.51306	1.14977	0.39248	3.51341	1.12412	0.572888	6.50761	1.01881	0.881499	3.51494	1.04858	0.715362	3.51524
Q5T5C0	993	4.19	4.19	2.346	STXB5_HUMAN Syntaxin-binding protein 5 OS=Homo sapiens GN=STXBP5 PE=1 SV=1	2	1.1175	0.322685	1.44362	1.1376	0.268168	1.44093	1.15995	0.222343	1.44049	1.08507	0.439052	1.44284	1.01107	0.909334	1.44475	1.10827	0.350408	1.4421
Q9NRN7	994	4.19	4.19	5.178	ADPPT_HUMAN L-aminoadipate-semialdehyde dehydrogenase-phosphopantetheinyl transferase OS=Homo sapiens GN=AASDHPPT PE=1 SV=2	2	0.907984	0.590913	1.92539	1.03334	0.748075	1.46711	1.01207	0.966227	2.94447	0.940901	0.699225	1.79987	0.882387	0.295403	1.4673	1.00662	0.949619	1.48854
Q5JUB6	995	4.18	4.21	0.8096	Q5JUB6_HUMAN Prune homolog 2 (Drosophila) OS=Homo sapiens GN=PRUNE2 PE=2 SV=2	2	1.11763			1.00274			1.09415			0.872481			1.03029			1.16258
Q96KP1	996	4.18	4.21	0.974	EXOC2_HUMAN Exocyst complex component 2 OS=Homo sapiens GN=EXOC2 PE=1 SV=1	1	1.14418	0.242598	1.42376	1.07685	0.543052	1.5504	1.11909	0.303661	1.42313	0.951475	0.605447	1.42258	0.950004	0.595137	1.42255	0.94682	0.573915	1.42338
Q9Y2G0	997	4.17	4.19	3.672	EFR3B_HUMAN Protein EFR3 homolog B OS=Homo sapiens GN=EFR3B PE=2 SV=2	2	1.16357	0.314277	1.63114	0.801272	0.408037	2.50384	1.17996	0.179992	1.4211	1.03398	0.797131	1.63355	0.932421	0.769236	2.45389	0.930775	0.471534	1.41999
C9J069	998	4.17	4.17	2.254	C9J069_HUMAN Putative uncharacterized protein ENSP00000412388 OS=Homo sapiens PE=4 SV=1	2	1.12465	0.454819	3.64893	1.11567	0.474723	3.61273	1.13345	0.434293	3.64328	1.0207	0.87332	3.63522	1.07546	0.64149	4.32372	0.969159	0.80923	3.62656
O60518	999	4.16	4.53	1.629	RNBP6_HUMAN Ran-binding protein 6 OS=Homo sapiens GN=RANBP6 PE=1 SV=2	2	1.07451	0.656464	1.81807	1.07768	0.763566	2.54844	1.11471	0.490309	1.74672	1.04337	0.798011	1.87085	0.947208	0.767973	1.99734	1.1503	0.268257	1.48711
Q53HJ9	1000	4.16	4.18	3.957	Q53HJ9_HUMAN 3-phosphoinositide dependent protein kinase-1 variant (Fragment) OS=Homo sapiens PE=2 SV=1	2	1.08585	0.41482	1.41521	1.10176	0.381622	1.45463	1.11293	0.316205	1.41536	1.03375	0.720807	1.41529	1.06662	0.551155	1.47797	1.08963	0.531633	1.63669
O00533	1001	4.16	4.17	1.076	CHL1_HUMAN Neural cell adhesion molecule L1-like protein OS=Homo sapiens GN=CHL1 PE=1 SV=3	2	0.966796	0.807042	3.94304	0.832233	0.335095	3.87982	1.00587	0.965522	3.94206	1.00121	0.992803	3.88666	1.0262	0.867553	4.74343	0.949507	0.712061	3.87641
Q92947	1002	4.15	4.32	5.936	GCDH_HUMAN Glutaryl-CoA dehydrogenase, mitochondrial OS=Homo sapiens GN=GCDH PE=1 SV=1	2	0.958372	0.665552	1.43986	1.01367	0.887265	1.43907	1.04742	0.640531	1.44186	0.911753	0.38717	1.43687	1.0446	0.656602	1.4378	0.950679	0.610424	1.43882
Q2TTR7	1003	4.15	4.17	1.901	Q2TTR7_HUMAN Cell growth inhibiting protein 40 OS=Homo sapiens PE=2 SV=1	2	1.18338	0.532713	2.63604	1.15791	0.230866	1.44873	1.16333	0.551612	2.50329	1.09276	0.540601	1.68517	1.04897	0.634163	1.44786	1.05722	0.795889	2.25235
Q8TA92	1004	4.14	6.18	2.217	Q8TA92_HUMAN Similar to AFG3 ATPase family gene 3-like 2 (Yeast) (Fragment) OS=Homo sapiens PE=2 SV=1	2	0.941893	0.543597	1.42632	0.924903	0.444026	1.42634	0.993518	0.944405	1.42668	0.9286	0.462276	1.42391	0.987631	0.8935	1.42411	0.951928	0.611273	1.42659
O95219	1005	4.14	4.14	6.222	SNX4_HUMAN Sorting nexin-4 OS=Homo sapiens GN=SNX4 PE=1 SV=1	2	1.08622	0.437269	1.44723	0.937867	0.740641	2.06843	1.01127	0.90868	1.45051	0.921621	0.457993	1.4697	1.03897	0.701254	1.45	1.00137	0.988823	1.45179
Q9H3K5	1006	4.14	4.14	10.75	Q9H3K5_HUMAN My017 protein OS=Homo sapiens PE=2 SV=1	2	0.96823	0.808107	3.74147	1.08024	0.584324	3.60434	0.991485	0.946587	3.63974	0.936633	0.633601	3.60391	0.995292	0.972531	4.01053	1.00714	0.959987	4.20408
O00451	1007	4.14	4.14	3.879	GFRA2_HUMAN GDNF family receptor alpha-2 OS=Homo sapiens GN=GFRA2 PE=2 SV=2	2	1.0002	0.998239	1.41523	1.07165	0.662796	1.80008	1.01665	0.856788	1.4152	0.938101	0.547162	1.46637	0.963983	0.694117	1.41537	0.890829	0.288529	1.4154
B4DT01	1008	4.14	4.14	7.541	B4DT01_HUMAN cDNA FLJ60347, highly similar to Homo sapiens hydroxyacylglutathione hydrolase (HAGH), transcript variant 1, mRNA OS=Homo sapiens PE=2 SV=1	2	1.02598	0.838572	3.51667	1.04944	0.799231	6.54879	0.903884	0.493243	3.51493	0.961439	0.7593	3.51815	1.07878	0.583888	3.51805	1.16026	0.430174	4.54479
B2RDH6	1009	4.13	4.15	1.51	B2RDH6_HUMAN cDNA, FLJ96613, highly similar to Homo sapiens vacuolar protein sorting 33A (yeast) (VPS33A), mRNA OS=Homo sapiens PE=2 SV=1	1	0.952564	0.797601	2.04512	1.23615	0.143912	1.47614	1.11242	0.33654	1.44135	1.0955	0.399376	1.44693	1.08023	0.462311	1.44516	1.04238	0.675057	1.44416
O00764	1010	4.13	4.14	12.18	PDXK_HUMAN Pyridoxal kinase OS=Homo sapiens GN=PDXK PE=1 SV=1	2	0.991747	0.967896	2.1924	1.06561	0.765061	2.22543	1.05473	0.878427	3.75745	1.10562	0.535108	1.78931	1.01048	0.929594	1.56747	1.07783	0.545861	1.56419
Q86T65	1011	4.12	4.64	1.685	DAAM2_HUMAN Disheveled-associated activator of morphogenesis 2 OS=Homo sapiens GN=DAAM2 PE=2 SV=3	2	1.04205	0.844537	8.16819	1.17002	0.492681	7.02682	0.888295	0.755605	41.5097	0.966061	0.797318	3.78535	1.00396	0.975599	3.71005	0.98011	0.878255	3.73793
Q9BZ23	1012	4.12	4.16	5.088	PANK2_HUMAN Pantothenate kinase 2, mitochondrial OS=Homo sapiens GN=PANK2 PE=1 SV=3	2	1.2581	0.260581	3.54526	1.09162	0.541196	3.55461	1.01429	0.920118	4.17631	1.1735	0.355219	3.55637	1.03297	0.800739	3.57374	1.27985	0.244712	3.55441
B3KT32	1013	4.12	4.16	6.461	B3KT32_HUMAN cDNA FLJ37546 fis, clone BRCAN2027364, highly similar to Homo sapiens formin-like 2 (FMNL2), transcript variant 2, mRNA OS=Homo sapiens PE=2 SV=1	2	1.01953	0.858932	1.51124	0.927525	0.555032	1.58521	0.913733	0.596166	1.86236	0.972157	0.836419	1.67892	0.859881	0.401599	1.84964	0.831378	0.177822	1.47554
Q5TC12	1014	4.12	4.13	7.012	ATPF1_HUMAN ATP synthase mitochondrial F1 complex assembly factor 1 OS=Homo sapiens GN=ATPAF1 PE=1 SV=1	2	1.09254	0.818718	46.6143	0.989236	0.963431	10.9259	0.879444	0.441849	3.88974	0.986816	0.922287	3.95314	0.937977	0.686182	4.54723	0.912979	0.553821	3.93931
P42025	1015	4.11	12.65	26.33	ACTY_HUMAN Beta-centractin OS=Homo sapiens GN=ACTR1B PE=1 SV=1	6	0.887785			0.982992			0.951224			0.939178			0.918083			0.894279
Q8TCU6	1016	4.11	4.13	1.627	PREX1_HUMAN Phosphatidylinositol 3,4,5-trisphosphate-dependent Rac exchanger 1 protein OS=Homo sapiens GN=PREX1 PE=1 SV=3	2	0.992651	0.987962	142.01	0.944894	0.921104	324.302	0.96569	0.944543	160.678	0.967052	0.883308	9.93771	0.902188	0.684504	11.2389	0.892673	0.815046	124.574
P46976	1017	4.11	4.12	7.429	GLYG_HUMAN Glycogenin-1 OS=Homo sapiens GN=GYG1 PE=1 SV=4	2	1.00652	0.960465	3.77009	1.09604	0.779827	25.3714	0.95686	0.745423	3.76466	1.05389	0.703555	3.77041	1.11855	0.477439	3.76598	0.990316	0.941111	3.792
Q9UFN0	1018	4.11	4.11	5.668	NPS3A_HUMAN Protein NipSnap homolog 3A OS=Homo sapiens GN=NIPSNAP3A PE=1 SV=2	1	0.983726	0.871124	1.46835	0.979989	0.841284	1.46611	0.94578	0.594147	1.46515	0.980173	0.843881	1.47038	1.02179	0.897209	1.88631	1.10556	0.375331	1.46476
Q9HAR2	1019	4.1	4.1	1.659	LPHN3_HUMAN Latrophilin-3 OS=Homo sapiens GN=LPHN3 PE=1 SV=2	2	0.822009	0.631181	45.0009	1.15215	0.66377	21.8531	1.24402	0.483342	13.9128	1.15686	0.392554	3.7146	1.05246	0.775128	5.82462	1.29164	0.385394	9.49041
Q92696	1020	4.09	4.12	4.409	PGTA_HUMAN Geranylgeranyl transferase type-2 subunit alpha OS=Homo sapiens GN=RABGGTA PE=1 SV=2	2	0.845067	0.528686	10.3907	0.899912	0.57324	5.41993	0.909482	0.803248	43.6284	1.01492	0.915574	4.09759	0.853048	0.390108	4.1364	0.972127	0.914519	14.2809
Q5SSJ5	1021	4.08	4.11	4.34	HP1B3_HUMAN Heterochromatin protein 1-binding protein 3 OS=Homo sapiens GN=HP1BP3 PE=1 SV=1	2	0.978901	0.817125	1.41739	0.922154	0.468427	1.48129	1.03765	0.749804	1.54515	1.03705	0.697888	1.41803	1.04576	0.635776	1.41639	0.98091	0.834106	1.41712
Q9Y566	1022	4.08	4.1	1.527	SHAN1_HUMAN SH3 and multiple ankyrin repeat domains protein 1 OS=Homo sapiens GN=SHANK1 PE=1 SV=2	2	0.707903			0.880574			1.04438			0.934642			0.841817			0.681953
Q96DV4	1023	4.08	4.08	5.263	RM38_HUMAN 39S ribosomal protein L38, mitochondrial OS=Homo sapiens GN=MRPL38 PE=1 SV=2	2	0.948324	0.71692	4.11598	1.06116	0.655968	3.5155	1.06384	0.644018	3.51311	1.0675	0.628415	3.51354	0.995716	0.978809	5.1467	1.02387	0.850886	3.51245
O43761	1024	4.08	4.08	8.734	SNG3_HUMAN Synaptogyrin-3 OS=Homo sapiens GN=SYNGR3 PE=2 SV=2	2	0.997734	0.990754	7.27481	1.07906	0.7317	8.64138	1.18725	0.456393	6.69164	0.937993	0.658666	3.93042	1.0516	0.701974	3.54105	1.1224	0.639941	10.0879
P62495	1025	4.08	4.08	5.263	ERF1_HUMAN Eukaryotic peptide chain release factor subunit 1 OS=Homo sapiens GN=ETF1 PE=1 SV=3	2	0.969803	0.883487	8.20641	1.05892	0.842616	17.8503	1.07613	0.710652	6.73923	0.954101	0.801358	6.36506	0.915156	0.569006	4.06183	1.00081	0.997705	17.4241
Q92506	1026	4.08	4.08	10.34	DHB8_HUMAN Estradiol 17-beta-dehydrogenase 8 OS=Homo sapiens GN=HSD17B8 PE=1 SV=2	2	1.11154	0.5016	3.85896	1.03527	0.800168	3.88344	1.25226	0.27961	3.82995	1.01414	0.916205	3.84786	1.15446	0.407208	3.88752	1.10192	0.631735	6.60907
Q14764	1027	4.07	4.1	2.24	MVP_HUMAN Major vault protein OS=Homo sapiens GN=MVP PE=1 SV=4	2	1.12938	0.361776	1.43433	1.15321	0.36262	1.52724	0.960987	0.775826	1.5016	1.02535	0.787753	1.31087	1.0425	0.818987	1.69985	1.00043	0.99627	1.31081
Q05586	1028	4.07	4.09	2.132	NMDZ1_HUMAN Glutamate [NMDA] receptor subunit zeta-1 OS=Homo sapiens GN=GRIN1 PE=1 SV=1	2	1.02236	0.864849	3.68352	0.927573	0.776886	13.6433	1.06901	0.630832	3.64902	0.936545	0.637378	3.67183	1.03598	0.788694	3.68107	1.05544	0.691617	3.67982
Q8N1A5	1029	4.07	4.07	6.478	Q8N1A5_HUMAN Serine hydroxymethyltransferase OS=Homo sapiens GN=SHMT2 PE=2 SV=1	2	1.199			0.826646			1.06201			1.01383			1.18973			0.883987
O14745	1030	4.07	4.07	7.821	NHRF1_HUMAN Na(+)/H(+) exchange regulatory cofactor NHE-RF1 OS=Homo sapiens GN=SLC9A3R1 PE=1 SV=4	2	0.780654	0.316275	5.50576	0.857609	0.400118	4.13119	1.02307	0.871937	4.14253	0.891333	0.492873	4.17576	0.881304	0.461553	4.14688	0.858554	0.404193	4.16802
Q96HU8	1031	4.07	4.07	11.06	DIRA2_HUMAN GTP-binding protein Di-Ras2 OS=Homo sapiens GN=DIRAS2 PE=1 SV=1	2	0.857517	0.304799	1.62188	0.964561	0.875116	2.39223	0.834137	0.158941	1.42605	0.89958	0.415592	1.56377	0.909087	0.582664	1.88044	0.867491	0.366222	1.69534
Q13838	1032	4.06	4.19	5.14	UAP56_HUMAN Spliceosome RNA helicase BAT1 OS=Homo sapiens GN=BAT1 PE=1 SV=1	3	1.02398	0.862738	3.95487	0.953099	0.732088	3.9106	1.02689	0.846483	3.93823	0.989925	0.940063	3.906	0.925688	0.605881	3.96293	1.04232	0.765637	3.91667
P99999	1033	4.06	4.07	18.1	CYC_HUMAN Cytochrome c OS=Homo sapiens GN=CYCS PE=1 SV=2	7	1.14894	0.160048	1.26832	1.20409	0.0904528	1.27091	1.24804	0.0595718	1.26901	1.00122	0.988009	1.26874	1.298	0.0395126	1.2677	1.23595	0.0657361	1.26806
Q8NEB9	1034	4.06	4.06	1.353	PK3C3_HUMAN Phosphatidylinositol 3-kinase catalytic subunit type 3 OS=Homo sapiens GN=PIK3C3 PE=1 SV=1	1	1.12218	0.54279	1.97834	0.876694	0.54284	2.17924	1.0319	0.907983	2.81224	0.942554	0.606777	1.52334	1.05769	0.664705	1.61533	0.850797	0.464221	2.17015
Q6PEY2	1035	4.05	69.47	51.78	TBA3E_HUMAN Tubulin alpha-3E chain OS=Homo sapiens GN=TUBA3E PE=1 SV=2	105	1.17325			1.1324			1.27939			1.07634			0.928324			1.01541
Q59GR8	1036	4.05	9.51	14.85	Q59GR8_HUMAN TPM1 protein variant (Fragment) OS=Homo sapiens PE=2 SV=1	6	1.02264	0.858583	3.52314	1.05136	0.701719	3.51622	0.958716	0.743816	3.52027	1.18313	0.338616	3.51628	0.979632	0.86969	3.52369	1.10832	0.487962	3.51907
Q9P0H1	1037	4.05	7.07	4.81	Q9P0H1_HUMAN Glutamate receptor subunit 3 OS=Homo sapiens GN=GRIA3 PE=2 SV=1	3	0.91878			0.793202			1.15839			0.92355			0.93936			1.0835
Q2L6F8	1038	4.05	4.11	22.03	Q2L6F8_HUMAN ATPase, H+ transporting, lysosomal 13kDa, V1 subunit G2 OS=Homo sapiens GN=ATP6V1G2 PE=2 SV=1	3	1.06068			1.24834			1.09952			0.917207			1.18017			1.19451
P09382	1039	4.05	4.05	17.78	LEG1_HUMAN Galectin-1 OS=Homo sapiens GN=LGALS1 PE=1 SV=2	2	1.10075	0.586724	4.98839	1.12432	0.490768	4.24736	1.15894	0.418069	4.24043	0.936496	0.876387	69.3553	1.21662	0.502986	12.3648	1.20197	0.551455	15.6346
Q9NRG7	1040	4.04	4.08	6.897	D39U1_HUMAN Epimerase family protein SDR39U1 OS=Homo sapiens GN=SDR39U1 PE=2 SV=2	2	0.867768	0.389013	3.5338	0.829254	0.36692	4.69377	0.98334	0.893418	3.53626	0.93651	0.62825	3.52979	0.878051	0.414768	3.52588	0.824792	0.302941	3.53013
Q9H6R3	1041	4.04	4.07	5.248	ACSS3_HUMAN Acyl-CoA synthetase short-chain family member 3, mitochondrial OS=Homo sapiens GN=ACSS3 PE=2 SV=1	2	1.0614	0.834749	17.3034	1.02549	0.85415	3.94175	0.957722	0.740554	3.56579	1.14093	0.412973	3.56091	1.02324	0.856539	3.57258	1.05954	0.665898	3.55792
O14964	1042	4.04	4.05	2.574	HGS_HUMAN Hepatocyte growth factor-regulated tyrosine kinase substrate OS=Homo sapiens GN=HGS PE=1 SV=1	2	0.947685	0.689506	3.62203	0.962786	0.77175	3.61794	0.998985	0.993656	3.65112	1.00668	0.958253	3.6284	0.972749	0.830858	3.63315	0.964002	0.779654	3.63886
Q59FB9	1043	4.04	4.05	7.67	Q59FB9_HUMAN Toll interacting protein variant (Fragment) OS=Homo sapiens PE=1 SV=1	3	0.962245	0.763617	3.51097	0.997312	0.982669	3.51114	0.955036	0.722667	3.51089	0.954457	0.719432	3.51028	0.962644	0.765912	3.5104	1.03263	0.800067	3.51096
Q59EF6	1044	4.04	4.04	3.841	Q59EF6_HUMAN Calpain 2, large [catalytic] subunit variant (Fragment) OS=Homo sapiens PE=2 SV=1	2	0.985225	0.961387	22.5186	1.04449	0.768446	4.27596	1.03202	0.835552	4.5535	0.933716	0.654905	4.25005	0.98322	0.90597	4.24228	0.897124	0.516139	4.26802
P09110	1045	4.04	4.04	6.604	THIK_HUMAN 3-ketoacyl-CoA thiolase, peroxisomal OS=Homo sapiens GN=ACAA1 PE=1 SV=2	2	0.877799			0.879906			0.994094			0.978532			0.94468			0.868179
P26373	1046	4.04	4.04	10.9	RL13_HUMAN 60S ribosomal protein L13 OS=Homo sapiens GN=RPL13 PE=1 SV=4	4	0.93842	0.636888	3.52148	0.904774	0.496379	3.51522	1.04748	0.721027	3.51806	0.988231	0.924229	3.51809	0.897884	0.472994	3.51545	0.953911	0.716847	3.51787
Q8NC96	1047	4.04	4.04	9.818	NECP1_HUMAN Adaptin ear-binding coat-associated protein 1 OS=Homo sapiens GN=NECAP1 PE=1 SV=2	1	0.951579	0.488861	1.19838	0.913127	0.491346	1.3957	0.968797	0.76932	1.32364	0.90484	0.353124	1.30274	0.951173	0.488045	1.1998	0.941791	0.410047	1.19857
Q9BRL5	1048	4.04	4.04	22.45	Q9BRL5_HUMAN CALM3 protein OS=Homo sapiens PE=2 SV=1	3	0.947172	0.736571	4.80824	0.883598	0.537774	5.87689	0.84857	0.440902	5.64612	1.10517	0.515935	3.80314	1.02383	0.859247	3.7851	1.34604	0.217188	3.8212
Q6PUV4	1049	4.04	4.04	8.955	CPLX2_HUMAN Complexin-2 OS=Homo sapiens GN=CPLX2 PE=1 SV=2	2	0.827715	0.447097	7.63761	0.894948	0.677091	12.65	0.744836	0.602924	181.634	0.966875	0.80097	3.75905	0.805064	0.454936	10.9163	0.705919	0.631013	862.396
O60229	1050	4.03	6.43	1.374	KALRN_HUMAN Kalirin OS=Homo sapiens GN=KALRN PE=1 SV=2	3	0.974975			0.96582			0.948363			1.07387			0.612462			1.0162
Q53F03	1051	4.03	4.14	4.511	Q53F03_HUMAN Solute carrier family 1, member 4 variant (Fragment) OS=Homo sapiens PE=2 SV=1	4	1.10722	0.565286	4.90888	1.15914	0.708825	45.2565	0.961142	0.804848	4.90864	0.986621	0.931943	4.92719	1.12619	0.610716	8.6155	1.06273	0.71299	4.93818
Q5TH69	1052	4.03	4.07	1.148	BIG3_HUMAN Brefeldin A-inhibited guanine nucleotide-exchange protein 3 OS=Homo sapiens GN=ARFGEF3 PE=1 SV=3	2	0.969462	0.828064	4.15138	1.01439	0.936101	6.06721	0.953235	0.743183	4.161	1.09987	0.629251	6.27565	1.01602	0.910205	4.1476	1.0697	0.654839	4.14228
O94874	1053	4.03	4.05	3.652	UFL1_HUMAN E3 UFM1-protein ligase 1 OS=Homo sapiens GN=KIAA0776 PE=1 SV=2	2	1.00297	0.981452	3.64179	0.983478	0.977491	397.245	1.06582	0.896925	142.404	1.01297	0.944539	6.52037	0.915488	0.806677	35.8815	0.986699	0.975113	77.4677
Q8NE62	1054	4.03	4.03	3.872	CHDH_HUMAN Choline dehydrogenase, mitochondrial OS=Homo sapiens GN=CHDH PE=2 SV=2	2	1.00087	0.993675	1.37713	1.07422	0.421408	1.27792	1.02793	0.74466	1.27826	0.974766	0.817757	1.38199	1.04583	0.74359	1.48811	1.01385	0.923526	1.52141
Q7RU04	1055	4.03	4.03	2.888	Q7RU04_HUMAN Aminopeptidase B OS=Homo sapiens GN=RNPEP PE=4 SV=1	2	1.20611	0.325211	3.7981	1.18546	0.350091	3.76262	1.03265	0.811093	3.80103	1.13674	0.525369	5.83381	1.11438	0.490062	3.79505	1.20869	0.320015	3.75842
Q96S97	1056	4.03	4.03	10.25	MYADM_HUMAN Myeloid-associated differentiation marker OS=Homo sapiens GN=MYADM PE=1 SV=2	2	1.08321	0.705573	7.6675	1.07649	0.769168	11.8073	1.08243	0.611458	4.21636	1.08071	0.618942	4.24643	1.08578	0.731262	10.2591	1.10294	0.548472	4.26523
Q9UL25	1057	4.03	4.03	9.333	RAB21_HUMAN Ras-related protein Rab-21 OS=Homo sapiens GN=RAB21 PE=1 SV=3	2	1.00676	0.96266	4.29415	1.30709	0.258793	4.32689	1.11698	0.874942	1168.02	1.00784	0.984487	58.7197	1.01596	0.91364	4.36504	1.20757	0.534731	14.4885
P28289	1058	4.03	4.03	7.521	TMOD1_HUMAN Tropomodulin-1 OS=Homo sapiens GN=TMOD1 PE=1 SV=1	3	1.21034	0.304116	3.51033	1.02652	0.837469	3.57554	1.19616	0.321004	3.51081	1.13117	0.43029	3.51075	1.00306	0.980333	3.5108	1.21359	0.300502	3.51031
Q9BSH5	1059	4.03	4.03	10.76	HDHD3_HUMAN Haloacid dehalogenase-like hydrolase domain-containing protein 3 OS=Homo sapiens GN=HDHD3 PE=1 SV=1	2	0.942083	0.685994	4.09677	0.917651	0.58289	4.1412	1.03977	0.783801	4.06605	1.02069	0.883564	4.0835	0.857796	0.397502	4.07286	0.919074	0.583063	4.03958
Q9UGV2	1060	4.03	4.03	6.933	NDRG3_HUMAN Protein NDRG3 OS=Homo sapiens GN=NDRG3 PE=1 SV=2	2	0.969555	0.807075	3.51277	0.868952	0.390605	3.51449	0.968803	0.903548	13.9796	0.93267	0.744962	8.09466	1.06043	0.755783	6.34106	1.01221	0.922363	3.52008
O43236	1061	4.02	6.39	8.159	SEPT4_HUMAN Septin-4 OS=Homo sapiens GN=SEPT4 PE=1 SV=1	5	1.09018	0.604364	4.62698	1.10394	0.583819	5.15508	1.06724	0.686442	4.6685	1.09322	0.63005	5.60853	1.0773	0.862238	73.9474	1.06076	0.710385	4.62794
P61018	1062	4.02	6.05	14.55	RAB4B_HUMAN Ras-related protein Rab-4B OS=Homo sapiens GN=RAB4B PE=1 SV=1	4	0.985685			1.21654			0.913932			1.02324			1.16882			1.04826
Q59FC3	1063	4.02	4.05	4.005	Q59FC3_HUMAN G protein-coupled receptor kinase interactor 1 variant (Fragment) OS=Homo sapiens PE=2 SV=1	2	0.871478			1.00256			0.8655			0.787826			0.954589			0.876039
Q8N461	1064	4.02	4.05	5.428	FXL16_HUMAN F-box/LRR-repeat protein 16 OS=Homo sapiens GN=FBXL16 PE=1 SV=2	2	1.15011			1.07465			1.149			0.915766			0.961144			0.899672
Q53GX7	1065	4.02	4.04	2.351	Q53GX7_HUMAN Threonyl-tRNA synthetase variant (Fragment) OS=Homo sapiens PE=2 SV=1	2	1.10111	0.288969	1.26933	1.11315	0.528678	1.61626	1.02859	0.732737	1.27044	0.970785	0.780104	1.36212	0.992904	0.930713	1.27118	1.00383	0.98066	1.58748
A8MXP9	1066	4.02	4.04	3.017	A8MXP9_HUMAN Putative uncharacterized protein MATR3 OS=Homo sapiens GN=MATR3 PE=4 SV=1	2	0.92689	0.606662	3.88591	1.00894	0.94703	3.87966	0.987689	0.95511	9.28494	0.938248	0.657657	3.88847	0.948412	0.705778	3.86127	1.0078	0.95378	3.88666
B4DNW0	1067	4.02	4.04	6.426	B4DNW0_HUMAN cDNA FLJ60317, highly similar to Aminoacylase-1 (EC 3.5.1.14) OS=Homo sapiens PE=2 SV=1	2	1.24976			1.18032			1.16972			1.3078			0.98641			1.04242
P12110	1068	4.02	4.03	1.766	CO6A2_HUMAN Collagen alpha-2(VI) chain OS=Homo sapiens GN=COL6A2 PE=1 SV=4	2	1.13877	0.418949	3.58355	0.593745	0.121175	3.58306	1.0793	0.586394	3.58312	1.09814	0.522412	3.58362	0.586883	0.11902	3.59994	0.834754	0.323143	3.58389
Q8N2G8	1069	4.02	4.02	4.34	GHDC_HUMAN GH3 domain-containing protein OS=Homo sapiens GN=GHDC PE=1 SV=2	2	0.943704	0.670235	3.63944	1.03125	0.810661	3.58092	0.928943	0.5977	3.59409	0.917535	0.630819	5.30913	1.05113	0.705419	3.56121	0.909131	0.516803	3.58261
P04264	1070	4.01	7.01	4.814	K2C1_HUMAN Keratin, type II cytoskeletal 1 OS=Homo sapiens GN=KRT1 PE=1 SV=6	3	1.36701	0.197952	3.58423	1.02048	0.873984	3.61133	0.868938	0.396449	3.6028	1.28618	0.241866	3.58575	1.32946	0.216457	3.59651	1.23266	0.285667	3.59553
Q53XL8	1071	4.01	6.04	8.182	Q53XL8_HUMAN Proteasome (Prosome, macropain) 26S subunit, ATPase, 1, isoform CRA_a OS=Homo sapiens GN=PSMC1 PE=2 SV=1	3	0.877031	0.412459	3.53201	0.920819	0.558912	3.53453	0.967776	0.797262	3.5338	0.906576	0.504522	3.53971	0.979952	0.871971	3.53331	0.951452	0.70464	3.5385
P09874	1072	4.01	4.04	2.465	PARP1_HUMAN Poly [ADP-ribose] polymerase 1 OS=Homo sapiens GN=PARP1 PE=1 SV=4	2	1.13043	0.528427	5.49305	0.918695	0.589483	4.18978	1.11571	0.84214	243.468	1.00277	0.984331	4.16798	0.950767	0.73073	4.15813	0.915067	0.645761	6.12957
Q99613	1073	4.01	4.04	2.081	EIF3C_HUMAN Eukaryotic translation initiation factor 3 subunit C OS=Homo sapiens GN=EIF3C PE=1 SV=1	2	1.1183	0.463192	3.54386	0.965376	0.783722	3.54944	1.03671	0.779413	3.55671	0.942566	0.744884	5.89401	0.97526	0.843395	3.55276	1.0072	0.954218	3.54668
Q9Y4E8	1074	4.01	4.04	2.345	UBP15_HUMAN Ubiquitin carboxyl-terminal hydrolase 15 OS=Homo sapiens GN=USP15 PE=1 SV=3	2	1.08129			0.932682			1.12635			0.965573			0.940146			1.02477
P07741	1075	4.01	4.03	11.67	APT_HUMAN Adenine phosphoribosyltransferase OS=Homo sapiens GN=APRT PE=1 SV=2	2	1.00084	0.994587	3.5217	1.05018	0.707671	3.51948	0.992556	0.952069	3.52013	1.00656	0.958108	3.52721	1.05632	0.67874	3.52712	1.05518	0.683988	3.52571
Q96HS1	1076	4.01	4.02	3.46	PGAM5_HUMAN Serine/threonine-protein phosphatase PGAM5, mitochondrial OS=Homo sapiens GN=PGAM5 PE=1 SV=2	2	0.87837	0.708738	28.4109	0.900005	0.680362	11.4531	0.971348	0.848969	4.60715	0.96207	0.879235	12.9209	0.914248	0.593367	4.6368	0.940006	0.757098	7.09468
P52907	1077	4.01	4.02	8.741	CAZA1_HUMAN F-actin-capping protein subunit alpha-1 OS=Homo sapiens GN=CAPZA1 PE=1 SV=3	2	1.07834			1.05799			0.958952			1.11686			1.09785			1.14826
Q13867	1078	4.01	4.01	5.495	BLMH_HUMAN Bleomycin hydrolase OS=Homo sapiens GN=BLMH PE=1 SV=1	2	1.071			1.13037			0.928078			1.03669			1.06095			1.15368
P02790	1079	4.01	4.01	4.545	HEMO_HUMAN Hemopexin OS=Homo sapiens GN=HPX PE=1 SV=2	2	1.11386			0.948772			1.13491			1.03021			0.923818			1.00647
Q9C0D9	1080	4.01	4.01	7.557	SELI_HUMAN Ethanolaminephosphotransferase 1 OS=Homo sapiens GN=SELI PE=1 SV=3	2
Q8IVD9	1081	4.01	4.01	8.31	NUDC3_HUMAN NudC domain-containing protein 3 OS=Homo sapiens GN=NUDCD3 PE=1 SV=3	2	0.942332	0.657353	3.53996	0.921949	0.563942	3.53954	0.873702	0.405145	3.55266	0.948294	0.688183	3.54411	0.985878	0.9096	3.53972	0.873567	0.485799	5.16816
O43759	1082	4.01	4.01	10.3	SNG1_HUMAN Synaptogyrin-1 OS=Homo sapiens GN=SYNGR1 PE=1 SV=2	2	0.845242			0.95255			1.00686			0.860916			0.947253			0.998812
Q9Y342	1083	4.01	4.01	21.43	PLLP_HUMAN Plasmolipin OS=Homo sapiens GN=PLLP PE=1 SV=1	2	0.951343			0.896036			0.787563			0.922694			0.962181			0.885274
Q54A51	1084	4.01	4.01	8.922	Q54A51_HUMAN Cervical EMMPRIN OS=Homo sapiens GN=hEMMPRIN PE=2 SV=1	2	1.01334			1.01033			1.08513			1.04779			0.991313			1.00028
A6NIZ9	1085	4	38.09	17	A6NIZ9_HUMAN Putative uncharacterized protein NFASC (Fragment) OS=Homo sapiens GN=NFASC PE=4 SV=3	24	0.987005	0.923388	3.95256	0.902552	0.497429	3.64098	0.79821	0.270683	3.65728	0.997113	0.981762	3.60437	0.9488	0.696403	3.64191	0.98272	0.934496	8.54186
P48426	1086	4	9.71	10.59	PI42A_HUMAN Phosphatidylinositol-5-phosphate 4-kinase type-2 alpha OS=Homo sapiens GN=PIP4K2A PE=1 SV=2	5	1.00865			1.08213			0.903269			1.12532			1.1258			1.06069
Q8IXI1	1087	4	6.29	4.854	MIRO2_HUMAN Mitochondrial Rho GTPase 2 OS=Homo sapiens GN=RHOT2 PE=1 SV=2	3	1.11975	0.581394	6.4312	1.22845	0.443542	8.91187	1.16238	0.472297	5.76815	0.982505	0.936891	9.53345	0.900185	0.792674	52.2785	1.00327	0.989788	13.2878
P18085	1088	4	6.27	17.22	ARF4_HUMAN ADP-ribosylation factor 4 OS=Homo sapiens GN=ARF4 PE=1 SV=3	4	0.898804			0.94586			0.937239			0.97982			0.990549			0.904017
Q15746	1089	4	6.01	1.515	MYLK_HUMAN Myosin light chain kinase, smooth muscle OS=Homo sapiens GN=MYLK PE=1 SV=3	3	1.03333	0.805746	3.75271	0.913814	0.546164	3.76061	1.03391	0.802974	3.763	0.932511	0.62542	3.78343	0.81361	0.298216	3.76666	0.894654	0.479223	3.76206
Q96CX2	1090	4	5.53	9.846	KCD12_HUMAN BTB/POZ domain-containing protein KCTD12 OS=Homo sapiens GN=KCTD12 PE=1 SV=1	3	0.995376	0.971002	3.63957	0.89002	0.457276	3.64709	0.985657	0.909437	3.60259	0.996313	0.976896	3.64227	0.890596	0.457064	3.61784	0.962094	0.767801	3.61808
Q8NBS9	1091	4	4.22	4.167	TXND5_HUMAN Thioredoxin domain-containing protein 5 OS=Homo sapiens GN=TXNDC5 PE=1 SV=2	2	1.16391	0.46413	5.59914	0.908444	0.554366	4.25673	1.02963	0.838752	4.19304	1.12616	0.485616	4.23311	1.01779	0.917036	5.52559	1.05559	0.716649	4.22523
B4DJ38	1092	4	4.08	3.204	B4DJ38_HUMAN cDNA FLJ56092, highly similar to Pentatricopeptide repeat protein 1 OS=Homo sapiens PE=2 SV=1	3	1.0317			1.04307			0.90178			0.946697			0.961793			0.98625
Q59EC0	1093	4	4.03	2.17	Q59EC0_HUMAN Adenosine deaminase, RNA-specific isoform ADAR-a variant (Fragment) OS=Homo sapiens PE=2 SV=1	2	1.18754	0.332189	3.51032	0.863191	0.376591	3.51061	1.10241	0.519015	3.72519	0.951903	0.705465	3.51038	1.03074	0.810769	3.51035	1.04687	0.72372	3.51032
Q9H3K2	1094	4	4.03	5.797	GHITM_HUMAN Growth hormone-inducible transmembrane protein OS=Homo sapiens GN=GHITM PE=1 SV=2	2	0.854925	0.360369	3.54486	1.14926	0.717071	40.9391	1.10606	0.662253	8.87629	0.764288	0.225813	3.54312	0.853099	0.45939	5.90802	0.998818	0.992414	3.5312
Q13409	1095	4	4.02	5.799	DC1I2_HUMAN Cytoplasmic dynein 1 intermediate chain 2 OS=Homo sapiens GN=DYNC1I2 PE=1 SV=3	2	0.913477	0.568502	4.17186	0.931509	0.808636	18.3223	0.948922	0.724336	4.22516	1.01431	0.955372	13.0867	0.893977	0.499684	4.14793	0.931717	0.641159	4.14438
B3KXK7	1096	4	4.02	6.434	B3KXK7_HUMAN cDNA FLJ45633 fis, clone CHONS2002419, highly similar to Homo sapiens LETM1 domain containing 1 (LETMD1), transcript variant 1, mRNA OS=Homo sapiens PE=2 SV=1	2	0.813824	0.30323	3.85935	0.928505	0.614651	3.90448	0.998617	0.991745	3.88147	0.900276	0.639558	8.16705	0.935707	0.644231	3.85834	0.949149	0.771278	5.84507
Q53HB8	1097	4	4.02	4.773	Q53HB8_HUMAN Oligodendrocyte myelin glycoprotein variant (Fragment) OS=Homo sapiens PE=2 SV=1	3	1.07419	0.602409	3.53125	1.12261	0.515687	4.68207	1.02382	0.851559	3.52311	1.15339	0.386438	3.52273	1.07564	0.596182	3.52271	1.15178	0.389691	3.52747
P30049	1098	4	4.02	28.57	ATPD_HUMAN ATP synthase subunit delta, mitochondrial OS=Homo sapiens GN=ATP5D PE=1 SV=2	3	1.00399			1.22524			1.0602			0.949829			1.10299			1.14286
Q5T7C6	1099	4	4.02	17.28	Q5T7C6_HUMAN High-mobility group box 1 (Fragment) OS=Homo sapiens GN=HMGB1 PE=2 SV=1	2	0.760713	0.465128	22.5064	0.755372	0.453022	21.6249	0.804416	0.557892	27.667	0.881359	0.674752	17.5082	0.784622	0.287903	4.46927	0.903456	0.713135	14.388
Q08AD1	1100	4	4.01	1.478	CAMP2_HUMAN Calmodulin-regulated spectrin-associated protein 2 OS=Homo sapiens GN=CAMSAP1L1 PE=1 SV=2	2	1.00948	0.970451	13.219	1.08271	0.819994	32.3132	1.16017	0.608251	14.4436	1.05787	0.772135	6.76027	0.986541	0.924933	4.2773	1.06017	0.856282	25.3489
Q8WYA6	1101	4	4.01	3.552	CTBL1_HUMAN Beta-catenin-like protein 1 OS=Homo sapiens GN=CTNNBL1 PE=1 SV=1	2	1.02993	0.815485	3.51219	0.936498	0.627774	3.52343	1.15856	0.376759	3.51501	0.917265	0.543462	3.5196	0.934561	0.617978	3.51395	1.03946	0.762803	3.51881
O94968	1102	4	4.01	4.521	O94968_HUMAN KIAA0894 protein (Fragment) OS=Homo sapiens GN=KIAA0894 PE=1 SV=2	2	0.840596	0.347301	3.816	1.0674	0.71508	5.62109	1.20329	0.507226	11.0824	0.712254	0.444532	37.2895	0.713179	0.190467	3.7612	0.791153	0.269602	3.82566
Q9NPQ8	1103	4	4.01	4.34	RIC8A_HUMAN Synembryn-A OS=Homo sapiens GN=RIC8A PE=1 SV=2	2	1.15685	0.394427	3.74501	1.01223	0.925643	3.73039	1.15931	0.403537	3.97753	1.08988	0.558833	3.73195	1.05292	0.7063	3.73578	1.09886	0.532456	3.76828
Q9Y3Z3	1104	4	4.01	4.313	SAMH1_HUMAN SAM domain and HD domain-containing protein 1 OS=Homo sapiens GN=SAMHD1 PE=1 SV=2	2	1.08086			0.950302			0.942564			1.26225			1.06876			1.22989
Q59FI9	1105	4	4.01	12.69	Q59FI9_HUMAN Ribosomal protein L12 variant (Fragment) OS=Homo sapiens PE=2 SV=1	2	0.875224	0.470828	4.68752	0.856309	0.371871	3.68039	0.86807	0.576134	9.86229	0.923209	0.578868	3.68397	0.978752	0.86869	3.6847	0.911106	0.53139	3.6902
Q8N5K1	1106	4	4.01	15.56	CISD2_HUMAN CDGSH iron sulfur domain-containing protein 2 OS=Homo sapiens GN=CISD2 PE=1 SV=1	2	1.05597	0.740629	4.97035	1.45723	0.163426	3.51089	1.18095	0.341343	3.51072	1.04462	0.735179	3.51026	1.00133	0.994431	6.89044	1.1776	0.346159	3.51041
Q9NZL9	1107	4	4	7.485	MAT2B_HUMAN Methionine adenosyltransferase 2 subunit beta OS=Homo sapiens GN=MAT2B PE=1 SV=1	2	0.939712	0.642853	3.51627	0.975693	0.844892	3.51753	1.03372	0.793948	3.51237	1.04261	0.746025	3.51778	1.0249	0.845151	3.52238	1.02941	0.81863	3.51619
Q9NZ01	1108	4	4	5.844	TECR_HUMAN Trans-2,3-enoyl-CoA reductase OS=Homo sapiens GN=TECR PE=1 SV=1	2	1.06793	0.660686	4.11848	1.70379	0.513105	1158.78	1.1747	0.384529	4.10288	1.09301	0.573239	4.159	1.02501	0.890469	6.08716	1.12304	0.488126	4.1389
Q99426	1109	4	4	8.197	TBCB_HUMAN Tubulin-folding cofactor B OS=Homo sapiens GN=TBCB PE=1 SV=2	2	0.976906	0.853826	3.56147	1.07567	0.598225	3.55453	0.95716	0.737165	3.56104	1.0825	0.572769	3.55541	1.00224	0.985719	3.55713	0.975565	0.84532	3.55423
Q6P4H0	1110	4	4	7.801	Q6P4H0_HUMAN GSTK1 protein OS=Homo sapiens GN=GSTK1 PE=2 SV=1	2	0.94578	0.69356	3.88074	1.08331	0.741067	10.5945	0.858491	0.545817	9.39261	1.08793	0.61695	4.75628	0.942457	0.680505	3.94451	1.02586	0.850972	3.89723
O43169	1111	4	4	8.904	CYB5B_HUMAN Cytochrome b5 type B OS=Homo sapiens GN=CYB5B PE=1 SV=2	2	0.884754	0.687774	18.425	0.927079	0.740529	9.28351	0.914085	0.622802	5.44948	0.914574	0.671435	7.38642	0.9516	0.836832	11.0815	0.9711	0.940768	54.2287
B4DLZ5	1112	4	4	4.872	B4DLZ5_HUMAN cDNA FLJ56394, highly similar to N-acetylglucosamine kinase (EC 2.7.1.59) OS=Homo sapiens GN=NAGK PE=2 SV=1	2	0.996264	0.976881	3.70205	0.978466	0.868275	3.73456	1.02374	0.857605	3.70717	1.0673	0.642423	3.72499	0.992935	0.95647	3.72655	1.07548	0.609037	3.7112
P29762	1113	4	4	16.06	RABP1_HUMAN Cellular retinoic acid-binding protein 1 OS=Homo sapiens GN=CRABP1 PE=1 SV=2	2	1.16303	0.484252	6.21083	1.11413	0.502322	3.98781	1.23948	0.458328	10.9379	1.0751	0.630421	4.06606	1.04824	0.741802	4.0314	1.16216	0.400898	4.02058
Q92597	1114	4	4	8.122	NDRG1_HUMAN Protein NDRG1 OS=Homo sapiens GN=NDRG1 PE=1 SV=1	3	1.12927	0.492601	4.52306	1.01944	0.953386	28.0816	1.00468	0.975054	4.53918	1.19269	0.378381	4.54159	1.13811	0.472897	4.52437	1.12449	0.503595	4.51667
P54709	1115	4	4	8.961	AT1B3_HUMAN Sodium/potassium-transporting ATPase subunit beta-3 OS=Homo sapiens GN=ATP1B3 PE=1 SV=1	2	1.04906	0.713962	3.53265	1.00213	0.986345	3.52987	0.930817	0.602418	3.53904	1.07957	0.581661	3.52856	0.997021	0.98086	3.52759	1.03678	0.812268	4.53187
Q9H008	1116	4	4	8.148	LHPP_HUMAN Phospholysine phosphohistidine inorganic pyrophosphate phosphatase OS=Homo sapiens GN=LHPP PE=1 SV=2	2	0.910605	0.517317	3.51286	1.05193	0.698602	3.51045	0.930719	0.600023	3.51036	0.995045	0.968048	3.51312	0.96497	0.779592	3.51116	0.965559	0.795595	3.81505
Q8TAC9	1117	4	4	8.511	SCAM5_HUMAN Secretory carrier-associated membrane protein 5 OS=Homo sapiens GN=SCAMP5 PE=1 SV=1	2	0.960669	0.765772	3.7532	0.864005	0.395888	3.78552	0.901987	0.504504	3.77866	1.02873	0.831185	3.76261	0.972211	0.831597	3.75076	0.953454	0.726543	3.75132
Q14847	1118	4	4	9.579	LASP1_HUMAN LIM and SH3 domain protein 1 OS=Homo sapiens GN=LASP1 PE=1 SV=2	3	0.923611	0.570041	3.52701	0.829239	0.392119	5.38686	0.927549	0.587306	3.53109	0.91057	0.518901	3.5368	1.03047	0.821366	3.75607	0.836113	0.322805	3.53733
O76003	1119	4	4	8.06	GLRX3_HUMAN Glutaredoxin-3 OS=Homo sapiens GN=GLRX3 PE=1 SV=2	2	1.27275	0.276877	4.15243	1.12897	0.690424	18.4626	1.08149	0.608128	4.08549	1.18197	0.4792	7.31354	1.13957	0.829173	418.831	1.33791	0.422993	18.121
C9JUW2	1120	4	4	32	C9JUW2_HUMAN Putative uncharacterized protein SYNPR OS=Homo sapiens GN=SYNPR PE=4 SV=1	2	1.32886			1.06817			1.01908			1.15258			1.28373			1.25399
Q9H0Q3	1121	4	4	26.32	FXYD6_HUMAN FXYD domain-containing ion transport regulator 6 OS=Homo sapiens GN=FXYD6 PE=2 SV=1	2	1.08793	0.758809	14.7317	0.984332	0.962282	29.4542	0.89826	0.538298	4.65547	0.907986	0.639773	6.89691	0.948072	0.87074	26.87	1.02347	0.944798	29.688
C9JY33	1122	3.98	4.44	14.13	C9JY33_HUMAN Putative uncharacterized protein GPM6B (Fragment) OS=Homo sapiens GN=GPM6B PE=4 SV=1	2	0.789722	0.372592	2.43878	0.754481	0.471466	3.96223	0.817317	0.576499	3.71711	0.888732	0.647739	2.59498	0.809	0.211576	1.65395	0.786746	0.533059	3.9831
Q9UN86	1123	3.98	4.01	4.564	G3BP2_HUMAN Ras GTPase-activating protein-binding protein 2 OS=Homo sapiens GN=G3BP2 PE=1 SV=2	2	0.865924	0.395065	3.69655	0.845007	0.344362	3.61596	1.35953	0.20296	3.62582	0.866973	0.473211	5.29722	0.808996	0.331082	4.67502	0.911322	0.530632	3.6665
Q9Y3S1	1124	3.98	3.99	0.3047	WNK2_HUMAN Serine/threonine-protein kinase WNK2 OS=Homo sapiens GN=WNK2 PE=1 SV=4	1	1.09364	0.254722	1.20567	1.09147	0.346595	1.25605	1.16818	0.0803867	1.20361	1.04056	0.722703	1.33621	0.978537	0.764094	1.2062	1.01909	0.807091	1.22291
Q9HCJ6	1125	3.97	4.01	4.773	VAT1L_HUMAN Synaptic vesicle membrane protein VAT-1 homolog-like OS=Homo sapiens GN=VAT1L PE=1 SV=2	2	1.09549	0.74169	14.8411	1.07341	0.802415	16.5507	0.976967	0.941529	24.8923	1.04293	0.744114	3.51269	1.24294	0.271608	3.51167	1.11745	0.752151	31.1611
Q92558	1126	3.97	3.97	4.472	WASF1_HUMAN Wiskott-Aldrich syndrome protein family member 1 OS=Homo sapiens GN=WASF1 PE=1 SV=1	2	0.824005	0.326411	3.99331	0.874731	0.430576	3.91545	0.989192	0.964328	11.7232	0.888705	0.474449	3.98851	0.800089	0.339851	5.33899	0.841551	0.35827	3.98555
O00194	1127	3.95	6.09	8.716	RB27B_HUMAN Ras-related protein Rab-27B OS=Homo sapiens GN=RAB27B PE=1 SV=4	3	1.20502	0.607495	28.3209	1.38357	0.232244	4.83278	1.13931	0.740637	46.5268	1.17117	0.406858	4.44548	1.24028	0.319435	4.48628	1.37794	0.337685	10.9034
Q99666	1128	3.94	3.99	1.303	RGPD5_HUMAN RanBP2-like and GRIP domain-containing protein 5 OS=Homo sapiens GN=RGPD5 PE=1 SV=3	2	1.21487	0.299587	3.51859	1.10207	0.506181	3.52217	1.24675	0.268447	3.5149	1.17412	0.352302	3.52535	1.07458	0.599838	3.5159	1.01429	0.909454	3.52223
Q6U841	1129	3.94	3.94	2.504	S4A10_HUMAN Sodium-driven chloride bicarbonate exchanger OS=Homo sapiens GN=SLC4A10 PE=1 SV=1	2	0.70142	0.057264	1.46489	0.604046	0.029985	1.46861	0.77836	0.188997	1.73321	0.763538	0.0931975	1.46465	0.810097	0.143118	1.47036	0.751149	0.106289	1.54817
P26038	1130	3.93	9.09	5.026	MOES_HUMAN Moesin OS=Homo sapiens GN=MSN PE=1 SV=3	3	1.09804	0.521393	3.56431	0.947945	0.688363	3.57846	0.852275	0.436863	5.27723	0.997315	0.985571	4.51293	1.10335	0.513932	3.68989	0.891379	0.455701	3.56308
Q96RR4	1131	3.93	3.94	2.891	KKCC2_HUMAN Calcium/calmodulin-dependent protein kinase kinase 2 OS=Homo sapiens GN=CAMKK2 PE=1 SV=1	2	0.864357	0.232288	1.44803	0.796026	0.175831	1.61118	0.91158	0.372495	1.41837	0.943765	0.552091	1.42124	0.918381	0.405629	1.4198	0.842027	0.270401	1.63294
Q92900	1132	3.92	3.95	2.037	RENT1_HUMAN Regulator of nonsense transcripts 1 OS=Homo sapiens GN=UPF1 PE=1 SV=2	2	0.977884	0.834697	1.50079	0.955219	0.691057	1.53594	0.907488	0.429593	1.53007	1.00039	0.997914	1.76403	0.919406	0.728162	2.47219	1.00371	0.97253	1.507
P22234	1133	3.91	3.99	5.412	PUR6_HUMAN Multifunctional protein ADE2 OS=Homo sapiens GN=PAICS PE=1 SV=3	2	1.60179			1.63552			1.39115			1.32391			1.62709			1.04443
Q59GL1	1134	3.9	8.33	7.303	Q59GL1_HUMAN Synaptotagmin binding, cytoplasmic RNA interacting protein variant (Fragment) OS=Homo sapiens PE=2 SV=1	4	0.969784	0.75096	1.4377	0.958395	0.66461	1.43792	0.969949	0.75407	1.44182	0.914967	0.726872	2.59179	1.00144	0.987854	1.43532	1.01118	0.907292	1.43817
B7Z2V7	1135	3.89	52.33	48.47	B7Z2V7_HUMAN cDNA FLJ54602, highly similar to Syntaxin-binding protein 1 OS=Homo sapiens PE=2 SV=1	34	1.0297	0.826893	3.79542	1.10559	0.514768	3.80378	1.05185	0.723345	3.9899	0.983489	0.899315	3.76727	1.02505	0.88249	5.38552	0.982249	0.89279	3.81344
Q9P2R3	1136	3.89	3.91	0.941	ANFY1_HUMAN Ankyrin repeat and FYVE domain-containing protein 1 OS=Homo sapiens GN=ANKFY1 PE=1 SV=2	1	1.02456	0.90261	7.38364	0.996583	0.979781	3.93106	0.980374	0.921099	7.55062	1.0381	0.898562	19.2253	0.955663	0.748014	3.9706	0.936683	0.746178	7.19124
P31146	1137	3.88	3.9	1.735	COR1A_HUMAN Coronin-1A OS=Homo sapiens GN=CORO1A PE=1 SV=4	1	0.921027	0.564242	1.49955	0.90978	0.433182	1.39551	0.906648	0.301771	1.28483	0.983902	0.847373	1.2793	0.947651	0.543112	1.28424	0.956441	0.608062	1.28178
P00352	1138	3.87	4.33	2.994	AL1A1_HUMAN Retinal dehydrogenase 1 OS=Homo sapiens GN=ALDH1A1 PE=1 SV=2	1	0.904777	0.497386	3.52911	0.859032	0.492915	6.60719	0.878775	0.416319	3.52008	0.898205	0.474419	3.52062	0.731981	0.379985	14.7905	0.793087	0.257347	3.52579
Q96AB3	1139	3.87	3.87	23.41	ISOC2_HUMAN Isochorismatase domain-containing protein 2, mitochondrial OS=Homo sapiens GN=ISOC2 PE=1 SV=1	2	1.1176	0.465466	3.55072	2.02125	0.15708	9.50775	1.07799	0.760707	11.2217	0.980832	0.881323	3.68354	1.28268	0.269339	4.15493	1.15564	0.383879	3.54489
Q5EBM2	1140	3.86	10.37	10.6	Q5EBM2_HUMAN Putative uncharacterized protein OS=Homo sapiens PE=2 SV=1	6	1.33959	0.482782	33.7519	1.0909	0.757769	15.86	1.02137	0.875732	3.89074	1.32123	0.348475	8.64796	1.10043	0.769971	24.9697	1.16705	0.726821	72.9544
Q9HB71	1141	3.86	3.86	4.825	CYBP_HUMAN Calcyclin-binding protein OS=Homo sapiens GN=CACYBP PE=1 SV=2	3	1.02467	0.807756	1.46014	1.01907	0.850233	1.46159	1.0252	0.851605	1.65654	0.943279	0.615727	1.53243	1.0339	0.73858	1.45429	1.03314	0.835844	1.81503
P23284	1142	3.85	4.04	9.722	PPIB_HUMAN Peptidyl-prolyl cis-trans isomerase B OS=Homo sapiens GN=PPIB PE=1 SV=2	2	1.01892	0.84495	1.43826	0.945277	0.571318	1.43459	0.983353	0.860443	1.4368	1.07575	0.591544	1.64298	1.05261	0.604146	1.43605	1.10948	0.344247	1.43899
Q5VZ30	1143	3.83	3.85	3.761	Q5VZ30_HUMAN Glutamate decarboxylase 2 (Pancreatic islets and brain, 65kDa) OS=Homo sapiens GN=GAD2 PE=2 SV=1	1	0.859816	0.261437	1.41659	0.853921	0.24908	1.4224	0.879854	0.332116	1.42328	0.962417	0.635233	1.26073	0.873388	0.381561	1.52355	0.847545	0.125237	1.28315
Q06124	1144	3.83	3.85	5.528	PTN11_HUMAN Tyrosine-protein phosphatase non-receptor type 11 OS=Homo sapiens GN=PTPN11 PE=1 SV=2	2	1.10608	0.411261	1.52379	1.23837	0.120269	1.42132	1.15134	0.345307	1.64065	1.0615	0.555707	1.44222	1.02696	0.775611	1.42123	1.05189	0.710734	1.66427
Q6LAP8	1145	3.83	3.84	6.604	Q6LAP8_HUMAN Mitochondrial citrate transport protein (Fragment) OS=Homo sapiens PE=2 SV=1	2	1.02956	0.753785	1.4175	1.03818	0.689814	1.41825	0.992491	0.960902	1.79707	0.919339	0.409304	1.41843	0.909397	0.3635	1.4193	0.994828	0.954999	1.41939
Q562R1	1146	3.82	20.05	28.72	ACTBL_HUMAN Beta-actin-like protein 2 OS=Homo sapiens GN=ACTBL2 PE=1 SV=2	32	0.904495			0.768616			0.855221			0.949541			0.828335			0.932891
P51970	1147	3.82	3.82	7.558	NDUA8_HUMAN NADH dehydrogenase [ubiquinone] 1 alpha subcomplex subunit 8 OS=Homo sapiens GN=NDUFA8 PE=1 SV=3	1	0.884745	0.340288	1.41131	0.955109	0.687517	1.39045	0.967513	0.739256	1.33354	0.876987	0.310649	1.4095	1.04296	0.634285	1.28872	1.05585	0.66595	1.43696
Q9H270	1148	3.8	3.88	2.232	VPS11_HUMAN Vacuolar protein sorting-associated protein 11 homolog OS=Homo sapiens GN=VPS11 PE=1 SV=1	2	0.803523	0.270178	3.51098	0.75619	0.481377	28.4727	0.805081	0.272311	3.51103	0.852904	0.431768	5.09811	0.894515	0.744231	28.0409	0.880437	0.420202	3.51075
B4DFL0	1149	3.8	3.8	10	B4DFL0_HUMAN cDNA FLJ58768, highly similar to Homo sapiens nucleolar protein 3 (apoptosis repressor with CARD domain) (NOL3), mRNA OS=Homo sapiens GN=NOL3 PE=2 SV=1	2	1.06899			1.45224			1.17098			1.40227			1.95335			1.96229
Q8TBX8	1150	3.79	4.61	5.701	PI42C_HUMAN Phosphatidylinositol-5-phosphate 4-kinase type-2 gamma OS=Homo sapiens GN=PIP4K2C PE=1 SV=2	2	1.00006			1.04359			0.988317			1.00652			1.08346			1.00514
Q15120	1151	3.79	4.06	3.695	PDK3_HUMAN [Pyruvate dehydrogenase [lipoamide]] kinase isozyme 3, mitochondrial OS=Homo sapiens GN=PDK3 PE=1 SV=1	1	0.916439	0.318268	1.2618	0.933359	0.639151	1.52534	0.972128	0.723834	1.26081	0.926271	0.372138	1.26217	0.969627	0.700792	1.26116	0.944606	0.494322	1.26325
Q9Y6V0	1152	3.78	3.87	0.3666	PCLO_HUMAN Protein piccolo OS=Homo sapiens GN=PCLO PE=1 SV=3	1	1.05363	0.635037	1.49999	1.06573	0.571465	1.50441	1.138	0.383553	1.65269	1.0459	0.680465	1.49925	0.980132	0.870482	1.59594	0.985695	0.892942	1.50249
Q15436	1153	3.78	3.8	3.007	SC23A_HUMAN Protein transport protein Sec23A OS=Homo sapiens GN=SEC23A PE=1 SV=2	2	0.854465			0.988965			1.03615			0.892801			0.958919			1.0004
Q8N9I0	1154	3.76	9.71	10.02	SYT2_HUMAN Synaptotagmin-2 OS=Homo sapiens GN=SYT2 PE=1 SV=2	4	1.10948	0.55863	4.89718	1.0133	0.918913	3.70762	0.817894	0.302117	3.71411	1.08376	0.680168	6.42564	1.20044	0.506856	10.7164	1.0569	0.826902	12.4544
Q7L2E3	1155	3.76	4.96	0.9213	DHX30_HUMAN Putative ATP-dependent RNA helicase DHX30 OS=Homo sapiens GN=DHX30 PE=1 SV=1	1	1.00215	0.986586	3.65029	0.979637	0.887711	4.33459	1.20724	0.518353	12.6177	0.997991	0.987806	3.79494	0.879788	0.41945	3.52551	0.898656	0.476451	3.52825
P02730	1156	3.76	3.77	2.525	B3AT_HUMAN Band 3 anion transport protein OS=Homo sapiens GN=SLC4A1 PE=1 SV=3	2	1.05583	0.691535	3.71127	0.961334	0.788518	4.27333	1.09959	0.550361	4.11242	1.02404	0.85577	3.70441	0.926394	0.596149	3.74422	0.917173	0.556428	3.71676
Q8WXI2	1157	3.75	3.76	1.741	CNKR2_HUMAN Connector enhancer of kinase suppressor of ras 2 OS=Homo sapiens GN=CNKSR2 PE=1 SV=1	2	0.98654			1.02919			1.11842			0.902676			0.895205			1.00035
Q15165	1158	3.74	3.76	7.062	PON2_HUMAN Serum paraoxonase/arylesterase 2 OS=Homo sapiens GN=PON2 PE=1 SV=2	2	1.02734	0.772526	1.42104	0.963114	0.744071	1.54024	1.07564	0.615561	1.70365	1.01833	0.844811	1.42157	0.956371	0.639415	1.42063	0.938501	0.518016	1.42059
Q9H254	1159	3.73	7.9	1.638	SPTN4_HUMAN Spectrin beta chain, brain 3 OS=Homo sapiens GN=SPTBN4 PE=1 SV=2	4	1.23444	0.384346	6.33118	1.04658	0.777432	4.88778	0.974957	0.958508	139.388	1.14109	0.416514	3.61894	1.14844	0.402706	3.62955	1.00429	0.989122	24.1268
Q9BZV1	1160	3.73	3.74	3.855	UBXN6_HUMAN UBX domain-containing protein 6 OS=Homo sapiens GN=UBXN6 PE=1 SV=1	2	0.874117	0.431087	3.95249	0.863274	0.402583	3.93085	0.938731	0.661624	3.92096	0.912722	0.554563	3.96892	0.921613	0.589606	3.97339	0.980169	0.883537	3.95759
O95336	1161	3.73	3.74	7.752	6PGL_HUMAN 6-phosphogluconolactonase OS=Homo sapiens GN=PGLS PE=1 SV=2	2	0.909904	0.436222	1.52327	0.988449	0.913226	1.50061	0.961917	0.709067	1.47478	1.11484	0.479285	1.71994	0.954929	0.657947	1.47034	1.05443	0.74306	1.83415
Q8N163	1162	3.72	3.91	3.142	K1967_HUMAN Protein KIAA1967 OS=Homo sapiens GN=KIAA1967 PE=1 SV=2	2	0.793482			0.697255			1.23507			0.707887			0.469972			0.863683
Q96I99	1163	3.72	3.83	2.778	SUCB2_HUMAN Succinyl-CoA ligase [GDP-forming] subunit beta, mitochondrial OS=Homo sapiens GN=SUCLG2 PE=1 SV=2	1	1.05315	0.588852	1.41816	0.960474	0.668361	1.41774	1.02858	0.761999	1.41892	0.931786	0.539513	1.51346	1.10358	0.347227	1.41628	0.994766	0.954265	1.41732
Q92561	1164	3.72	3.72	3.636	PHYIP_HUMAN Phytanoyl-CoA hydroxylase-interacting protein OS=Homo sapiens GN=PHYHIP PE=1 SV=1	2	0.847573	0.0449263	1.17338	0.904601	0.166353	1.17258	0.949504	0.444363	1.17411	0.897428	0.143621	1.17415	0.863097	0.0661639	1.17537	0.87204	0.0782343	1.17279
B4DI73	1165	3.71	3.73	4.437	B4DI73_HUMAN cDNA FLJ56441 OS=Homo sapiens GN=AARSD1 PE=2 SV=1	2	1.01885	0.956798	32.8037	0.997333	0.99494	71.4277	0.866991	0.603474	12.4898	0.911132	0.686023	9.02535	0.794647	0.391715	7.88043	0.986865	0.965257	21.6541
A0FGR8	1166	3.71	3.72	2.714	ESYT2_HUMAN Extended synaptotagmin-2 OS=Homo sapiens GN=ESYT2 PE=1 SV=1	2	1.1758	0.35056	3.53755	1.17771	0.347574	3.53516	1.05228	0.698493	3.53728	1.03619	0.792518	3.80562	1.15744	0.379891	3.53278	1.05201	0.759799	5.08209
Q8N766	1167	3.71	3.72	2.417	K0090_HUMAN Uncharacterized protein KIAA0090 OS=Homo sapiens GN=KIAA0090 PE=1 SV=1	2	1.01557	0.976944	225.197	1.07604	0.594608	3.52217	1.15684	0.649393	20.3762	0.951116	0.734439	4.20814	1.0895	0.545769	3.51912	1.06856	0.866173	51.88
P04181	1168	3.7	3.88	4.556	OAT_HUMAN Ornithine aminotransferase, mitochondrial OS=Homo sapiens GN=OAT PE=1 SV=1	2	0.91227	0.382336	1.4272	0.877049	0.253669	1.42758	0.938749	0.645938	1.66196	0.954697	0.730135	1.6542	0.936522	0.512347	1.42938	0.981638	0.844215	1.42982
Q8NBU5	1169	3.7	3.84	4.709	ATAD1_HUMAN ATPase family AAA domain-containing protein 1 OS=Homo sapiens GN=ATAD1 PE=1 SV=1	2	0.929112	0.612357	3.81821	0.975994	0.856069	3.82769	0.928276	0.61259	3.88543	0.917164	0.562681	3.8172	0.988824	0.932432	3.82037	0.988019	0.935187	4.47735
P48651	1170	3.7	3.72	5.708	PTSS1_HUMAN Phosphatidylserine synthase 1 OS=Homo sapiens GN=PTDSS1 PE=1 SV=1	2	1.62746			1.1914			1.76233			1.29597			1.74309			1.47477
P27144	1171	3.7	3.71	9.865	KAD4_HUMAN Adenylate kinase isoenzyme 4, mitochondrial OS=Homo sapiens GN=AK3L1 PE=1 SV=1	2	1.026	0.838442	3.51573	1.07469	0.599642	3.51898	0.938684	0.705147	5.00266	1.05314	0.693138	3.51605	0.913838	0.529803	3.51621	0.968716	0.80207	3.51412
Q6FG96	1172	3.7	3.71	24.35	Q6FG96_HUMAN RPLP2 protein OS=Homo sapiens GN=RPLP2 PE=2 SV=1	2	0.917302	0.57913	4.0958	0.996821	0.979988	3.62002	0.907631	0.511727	3.58824	1.05192	0.704752	3.61814	1.08144	0.578568	3.58401	1.02597	0.84144	3.59958
Q9NTK5	1173	3.7	3.7	5.051	OLA1_HUMAN Obg-like ATPase 1 OS=Homo sapiens GN=OLA1 PE=1 SV=2	2	0.979216	0.875126	3.83049	1.00886	0.947125	3.84474	0.84913	0.524198	9.41466	1.07886	0.602501	3.81316	1.04822	0.755917	4.40869	1.06022	0.754961	6.25872
O60883	1174	3.7	3.7	3.742	ETBR2_HUMAN Endothelin B receptor-like protein 2 OS=Homo sapiens GN=GPR37L1 PE=2 SV=1	2	1.23277	0.302179	3.92068	1.14218	0.605519	10.6728	1.15035	0.418646	3.95258	1.09191	0.601151	4.68119	1.07846	0.64981	4.7831	1.09189	0.564296	3.93108
P62906	1175	3.7	3.7	9.677	RL10A_HUMAN 60S ribosomal protein L10a OS=Homo sapiens GN=RPL10A PE=1 SV=2	2	0.982612	0.897793	3.96	0.962464	0.780834	3.87991	0.901008	0.511359	3.94565	0.97102	0.831136	3.95708	1.00218	0.987099	3.91879	0.92333	0.643196	5.02761
Q6ICQ8	1176	3.7	3.7	15.18	Q6ICQ8_HUMAN ARHG protein (Fragment) OS=Homo sapiens GN=ARHG PE=2 SV=1	2	1.01375			0.96236			0.928097			1.07114			1.10296			1.11102
P18621	1177	3.7	3.7	5.978	RL17_HUMAN 60S ribosomal protein L17 OS=Homo sapiens GN=RPL17 PE=1 SV=3	2	0.75645	0.248437	4.30083	0.75052	0.224785	3.83381	0.917281	0.56549	3.85601	0.999331	0.995971	3.83188	0.975017	0.850024	3.81604	0.892698	0.549855	5.40779
Q9H061	1178	3.7	3.7	14.87	T126A_HUMAN Transmembrane protein 126A OS=Homo sapiens GN=TMEM126A PE=1 SV=1	2	0.973617			1.0368			0.888386			0.995513			1.12332			1.14724
Q96PE5	1179	3.7	3.7	21.99	OPALI_HUMAN Opalin OS=Homo sapiens GN=OPALIN PE=2 SV=1	2	1.06422	0.703046	4.80954	1.01193	0.96037	11.2092	1.0371	0.915644	32.2325	1.21502	0.360196	4.81389	1.02745	0.862426	4.79517	1.08576	0.627356	4.84191
O43581	1180	3.65	3.66	2.73	SYT7_HUMAN Synaptotagmin-7 OS=Homo sapiens GN=SYT7 PE=1 SV=3	2	0.924711	0.717235	2.24317	0.915813	0.490919	1.5721	0.870693	0.250339	1.45055	0.910314	0.390956	1.45111	0.916346	0.441928	1.48473	0.846958	0.193566	1.44859
B4DWX3	1181	3.64	3.64	2.588	B4DWX3_HUMAN cDNA FLJ53229, highly similar to Importin alpha-7 subunit OS=Homo sapiens PE=2 SV=1	1	1.12826	0.315947	1.47927	1.07954	0.48425	1.47231	1.10836	0.406464	1.52878	0.942544	0.57818	1.47254	1.06682	0.54769	1.4741	1.0246	0.812893	1.47442
A6NFQ9	1182	3.61	7.64	9.318	A6NFQ9_HUMAN Putative uncharacterized protein SEPT8 OS=Homo sapiens GN=SEPT8 PE=3 SV=1	6	1.04755	0.776031	4.99237	0.967587	0.833149	4.76184	0.919357	0.713939	9.16441	1.0396	0.863957	9.71898	1.02092	0.89417	4.79779	0.98489	0.922157	4.82723
P00387	1183	3.6	3.64	12.29	NB5R3_HUMAN NADH-cytochrome b5 reductase 3 OS=Homo sapiens GN=CYB5R3 PE=1 SV=3	4	0.967859	0.801564	3.62651	0.891209	0.461644	3.65799	0.865973	0.494971	6.04819	1.05057	0.712453	3.64011	0.920742	0.566244	3.647	1.02156	0.893819	5.00064
P21108	1184	3.6	3.63	3.145	PRPS3_HUMAN Ribose-phosphate pyrophosphokinase 3 OS=Homo sapiens GN=PRPS1L1 PE=1 SV=2	1	1.04572	0.78001	4.84504	0.823358	0.361612	4.83576	1.01376	0.968369	32.856	0.965218	0.875383	9.66468	1.03917	0.877204	12.1742	1.08918	0.880649	305.41
P09497	1185	3.6	3.6	3.93	CLCB_HUMAN Clathrin light chain B OS=Homo sapiens GN=CLTB PE=1 SV=1	1	0.902377	0.341017	1.42867	0.935373	0.504689	1.42836	0.992276	0.933904	1.42786	1.04031	0.680123	1.42779	1.05135	0.606235	1.42719	1.00216	0.981503	1.42587
O94832	1186	3.59	3.62	0.8946	MYO1D_HUMAN Myosin-Id OS=Homo sapiens GN=MYO1D PE=1 SV=2	1	1.00804	0.952734	3.92404	1.23331	0.436427	8.83919	1.01761	0.896815	3.88345	1.12343	0.474769	3.91955	0.939611	0.662525	3.85919	1.04006	0.777528	3.9334
Q8IY73	1187	3.57	3.7	6.197	Q8IY73_HUMAN Guanine nucleotide binding protein (G protein), alpha z polypeptide OS=Homo sapiens GN=GNAZ PE=2 SV=1	2	1.00854			0.812616			0.870452			0.982642			1.02016			0.940704
B3KPQ7	1188	3.57	3.58	2.5	B3KPQ7_HUMAN cDNA FLJ32066 fis, clone OCBBF1000091, highly similar to Homo sapiens sorbin and SH3 domain containing 2 (SORBS2), transcript variant 2, mRNA OS=Homo sapiens PE=2 SV=1	2	0.94176	0.679603	3.99404	1.08097	0.603299	3.96104	1.0014	0.99182	3.99438	0.952609	0.833076	9.95955	1.16361	0.666597	28.0444	0.786285	0.319061	5.33147
B7Z836	1189	3.56	3.57	3.077	B7Z836_HUMAN cDNA FLJ51162, highly similar to Abl interactor 2 OS=Homo sapiens PE=2 SV=1	1	0.895107	0.52854	4.66571	0.964053	0.814381	4.71097	1.10355	0.565748	4.67125	0.942825	0.713151	4.69413	0.92125	0.621383	4.66798	0.954227	0.76563	4.68029
Q5JU85	1190	3.55	9.54	3.383	IQEC2_HUMAN IQ motif and SEC7 domain-containing protein 2 OS=Homo sapiens GN=IQSEC2 PE=2 SV=1	4	0.929179	0.633399	4.21013	0.86665	0.428118	4.2549	0.977024	0.871263	4.22285	1.00283	0.984162	4.22975	0.829244	0.346465	4.21984	0.862318	0.417312	4.25144
Q6P2Q9	1191	3.55	3.6	0.2998	PRP8_HUMAN Pre-mRNA-processing-splicing factor 8 OS=Homo sapiens GN=PRPF8 PE=1 SV=2	1	0.953487	0.630473	1.43968	0.844113	0.342591	1.80586	0.93157	0.714378	2.06195	0.85417	0.205381	1.44257	0.856278	0.402574	1.88457	0.886756	0.295575	1.44551
Q15008	1192	3.55	3.59	6.17	PSMD6_HUMAN 26S proteasome non-ATPase regulatory subunit 6 OS=Homo sapiens GN=PSMD6 PE=1 SV=1	2	1.16299	0.463252	2.05894	1.07746	0.487461	1.46274	1.08524	0.465947	1.48295	1.02355	0.819044	1.46946	1.03182	0.851787	1.88901	1.03726	0.838476	1.9741
Q96QL0	1193	3.55	3.56	2.73	Q96QL0_HUMAN Ribosomal protein L3 OS=Homo sapiens GN=RPL3 PE=2 SV=1	1	1.21446	0.201412	1.56139	1.07765	0.480793	1.4543	1.02938	0.773175	1.45981	1.08922	0.432944	1.45892	1.07236	0.581272	1.58565	1.12314	0.536336	1.96446
Q16695	1194	3.53	3.58	6.618	H31T_HUMAN Histone H3.1t OS=Homo sapiens GN=HIST3H3 PE=1 SV=3	1	1.22338	0.0822266	1.28308	1.37962	0.0433345	1.35478	1.24638	0.0671591	1.28299	1.15247	0.16493	1.28014	1.26798	0.0553599	1.28091	1.32401	0.0369017	1.28203
Q96Q05	1195	3.53	3.56	1.916	TPPC9_HUMAN Trafficking protein particle complex subunit 9 OS=Homo sapiens GN=TRAPPC9 PE=1 SV=2	2	1.0088	0.952064	4.3729	0.975709	0.867832	4.40745	1.07229	0.658015	4.43232	0.984693	0.916508	4.4187	0.922227	0.630908	4.81126	0.978272	0.909618	7.04819
P09960	1196	3.53	3.56	1.637	LKHA4_HUMAN Leukotriene A-4 hydrolase OS=Homo sapiens GN=LTA4H PE=1 SV=2	1	1.15887	0.156293	1.28302	0.994124	0.961191	1.42615	0.954557	0.771241	1.59228	0.99412	0.962951	1.45082	1.12693	0.222118	1.28089	1.03701	0.671435	1.28002
P12081	1197	3.53	3.55	1.768	SYHC_HUMAN Histidyl-tRNA synthetase, cytoplasmic OS=Homo sapiens GN=HARS PE=1 SV=2	1	1.09534	0.402136	1.4499	1.10356	0.371462	1.44921	1.03511	0.728155	1.45013	0.976845	0.812574	1.45292	1.03476	0.732809	1.45497	1.07444	0.494748	1.45226
Q8IV01	1198	3.53	3.53	5.701	SYT12_HUMAN Synaptotagmin-12 OS=Homo sapiens GN=SYT12 PE=2 SV=1	2	0.723232	0.343449	11.7639	0.862484	0.418618	4.26964	0.993142	0.965492	5.00982	0.821448	0.341079	4.40918	0.859824	0.43633	4.80165	0.791004	0.275916	3.96901
Q8NE86	1199	3.51	3.64	3.419	C109A_HUMAN Coiled-coil domain-containing protein 109A OS=Homo sapiens GN=CCDC109A PE=1 SV=1	1	1.03589	0.888396	2.59965	0.885193	0.564801	2.15465	0.967937	0.847716	1.9032	0.918045	0.473784	1.52263	1.11637	0.564327	1.99771	0.880414	0.606137	2.47039
O43598	1200	3.51	3.52	8.621	RCL_HUMAN Deoxyribonucleoside 5'-monophosphate N-glycosidase OS=Homo sapiens GN=RCL PE=1 SV=1	1	1.11682	0.471582	1.71624	1.19287	0.160985	1.41624	1.15348	0.493894	2.09669	1.07937	0.530203	1.54756	0.957111	0.641745	1.41565	1.1408	0.244624	1.41582
Q8NFP9	1201	3.49	3.65	0.4413	NBEA_HUMAN Neurobeachin OS=Homo sapiens GN=NBEA PE=1 SV=2	1	1.00748	0.948951	1.55865	0.909671	0.608365	1.96752	1.1176	0.365669	1.51026	0.945512	0.624082	1.52232	0.942834	0.752877	2.01838	0.954015	0.751969	1.74971
Q9NUJ1	1202	3.48	3.62	5.556	ABHDA_HUMAN Abhydrolase domain-containing protein 10, mitochondrial OS=Homo sapiens GN=ABHD10 PE=1 SV=1	1	1.06446	0.697757	1.82106	1.05163	0.787688	2.02397	0.799925	0.142551	1.50324	0.981446	0.878996	1.59594	1.08503	0.651721	1.95098	1.04973	0.768443	1.85969
Q86VG2	1203	3.46	3.66	1.839	Q86VG2_HUMAN Splicing factor proline/glutamine-rich (Polypyrimidine tract binding protein associated) OS=Homo sapiens GN=SFPQ PE=2 SV=1	1	1.04964	0.620656	1.43267	1.0215	0.823425	1.43439	1.13443	0.480059	1.87854	1.06323	0.702444	1.81955	0.929055	0.474024	1.43627	1.09782	0.730797	2.76169
O75165	1204	3.46	3.53	0.8917	DJC13_HUMAN DnaJ homolog subfamily C member 13 OS=Homo sapiens GN=DNAJC13 PE=1 SV=4	2	0.948936	0.889318	44.3371	0.749881	0.361421	10.3033	0.816068	0.706883	182.551	1.09163	0.802013	32.0035	1.19119	0.559141	14.581	0.99712	0.994232	57.0872
P07814	1205	3.46	3.49	0.8598	SYEP_HUMAN Bifunctional aminoacyl-tRNA synthetase OS=Homo sapiens GN=EPRS PE=1 SV=5	1	1.03721	0.714906	1.45309	1.08846	0.42849	1.4482	1.20175	0.236474	1.60473	0.902435	0.613811	2.1087	0.860348	0.224463	1.45144	0.961198	0.692252	1.45104
O43143	1206	3.45	3.48	1.384	DHX15_HUMAN Putative pre-mRNA-splicing factor ATP-dependent RNA helicase DHX15 OS=Homo sapiens GN=DHX15 PE=1 SV=2	1	1.10559	0.522807	3.93624	1.13419	0.448227	3.89152	1.16808	0.383635	3.88874	1.07423	0.62506	3.90357	1.04818	0.736794	3.90739	1.13639	0.442971	3.88355
Q53XZ9	1207	3.45	3.47	2.128	Q53XZ9_HUMAN Isovaleryl Coenzyme A dehydrogenase OS=Homo sapiens PE=2 SV=1	1	0.865922	0.476636	2.04044	0.861378	0.220287	1.43995	0.901285	0.391317	1.51016	1.04848	0.631257	1.43783	0.881177	0.395097	1.65975	0.871324	0.24507	1.43918
P33121	1208	3.43	3.77	2.865	ACSL1_HUMAN Long-chain-fatty-acid--CoA ligase 1 OS=Homo sapiens GN=ACSL1 PE=1 SV=1	2	1.03046	0.886492	8.2919	0.996864	0.980597	3.70294	0.996547	0.979901	4.02082	0.966644	0.827415	4.71557	1.00462	0.971502	3.69853	0.975623	0.850467	3.70746
Q59HH3	1209	3.43	3.45	1.53	Q59HH3_HUMAN Phosphoribosylglycinamide formyltransferase, phosphoribosylglycinamide synthetase, phosphoribosylaminoimidazole synthetase isoform 1 variant (Fragment) OS=Homo sapiens PE=2 SV=1	1	1.03548	0.708947	1.41717	1.13745	0.25439	1.4194	1.13137	0.267372	1.4175	0.894327	0.302605	1.41796	0.944154	0.552397	1.4181	0.998356	0.985652	1.41742
Q9NQR4	1210	3.43	3.45	3.986	NIT2_HUMAN Omega-amidase NIT2 OS=Homo sapiens GN=NIT2 PE=1 SV=1	1	1.05325	0.796433	2.1366	1.00673	0.951021	1.51644	1.10386	0.735841	2.99744	1.13006	0.724748	3.66707	1.0269	0.920782	2.76297	0.970254	0.795065	1.55088
Q9P260	1211	3.42	3.48	1.151	K1468_HUMAN LisH domain and HEAT repeat-containing protein KIAA1468 OS=Homo sapiens GN=KIAA1468 PE=1 SV=2	1	1.12365	0.403735	1.46606	1.01855	0.832444	1.28866	1.18816	0.370173	1.68476	0.978643	0.907235	1.72019	0.866895	0.481844	1.76408	1.02499	0.820475	1.37334
Q8IV08	1212	3.42	3.42	3.469	PLD3_HUMAN Phospholipase D3 OS=Homo sapiens GN=PLD3 PE=1 SV=1	2	0.979288	0.869885	3.60721	0.95715	0.739332	3.60466	0.92456	0.578543	3.59227	1.03037	0.815697	3.5833	1.01927	0.881092	3.60866	1.02835	0.827527	3.59324
Q6PCB7	1213	3.41	3.72	1.393	S27A1_HUMAN Long-chain fatty acid transport protein 1 OS=Homo sapiens GN=SLC27A1 PE=2 SV=1	1	0.914476	0.532214	3.51546	0.839515	0.436118	6.14749	0.980503	0.8749	3.51368	0.918732	0.816465	37.772	0.803637	0.270734	3.51841	1.05933	0.664251	3.51655
Q9BXW6	1214	3.41	3.7	2.421	OSBL1_HUMAN Oxysterol-binding protein-related protein 1 OS=Homo sapiens GN=OSBPL1A PE=1 SV=2	2	0.99188	0.947738	3.5222	0.922822	0.623716	4.57532	0.973612	0.831857	3.51293	0.924131	0.571933	3.52248	0.965959	0.785682	3.51633	0.994333	0.967601	4.12759
Q49AP2	1215	3.41	3.46	1.445	Q49AP2_HUMAN RAP1GAP protein OS=Homo sapiens GN=RAP1GAP PE=2 SV=1	1	1.13905	0.250432	1.41883	1.05776	0.661206	1.60715	1.12159	0.29546	1.42146	0.974825	0.78385	1.41969	0.935128	0.505957	1.43211	0.972006	0.760451	1.41927
O94985	1216	3.41	3.41	0.9174	CSTN1_HUMAN Calsyntenin-1 OS=Homo sapiens GN=CLSTN1 PE=1 SV=1	1	1.0876	0.438078	1.45661	0.971422	0.773365	1.46102	1.09399	0.411426	1.45564	1.0043	0.965709	1.46239	1.00678	0.945668	1.45886	1.01135	0.930801	1.64039
Q8WVX7	1217	3.4	3.4	10.19	Q8WVX7_HUMAN Ribosomal protein S19 (Fragment) OS=Homo sapiens PE=2 SV=1	2	1.06802	0.626785	3.52176	0.887613	0.441309	3.5198	1.09715	0.60527	5.20684	0.980124	0.872628	3.51799	1.16599	0.364633	3.51961	1.0075	0.95202	3.51766
P09488	1218	3.38	8.7	23.39	GSTM1_HUMAN Glutathione S-transferase Mu 1 OS=Homo sapiens GN=GSTM1 PE=1 SV=3	4	0.816608			1.98073			1.0964			1.23896			1.13994			1.64857
Q7Z6G3	1219	3.37	3.39	2.85	NECA2_HUMAN N-terminal EF-hand calcium-binding protein 2 OS=Homo sapiens GN=NECAB2 PE=2 SV=1	1	0.817781	0.306399	3.79942	0.880955	0.440383	3.79591	1.09895	0.532151	3.76817	0.871263	0.412895	3.77048	0.756086	0.227823	3.77557	0.898545	0.601027	6.5354
Q53XC0	1220	3.37	3.37	3.81	Q53XC0_HUMAN Eukaryotic translation initiation factor 2, subunit 1 alpha, 35kDa, isoform CRA_a OS=Homo sapiens GN=EIF2S1 PE=2 SV=1	1	1.05382	0.658642	1.55143	1.06486	0.574284	1.50144	1.00747	0.960451	1.77189	1.02771	0.864935	1.84066	1.03009	0.780401	1.4929	1.08723	0.517849	1.58788
Q9UN37	1221	3.35	4.6	4.348	VPS4A_HUMAN Vacuolar protein sorting-associated protein 4A OS=Homo sapiens GN=VPS4A PE=1 SV=1	2	1.11359	0.596964	6.4415	1.01022	0.941131	4.02615	1.18084	0.687181	51.7622	1.0312	0.826593	4.04498	0.945864	0.703768	4.08964	1.12749	0.604159	8.39452
B4DK03	1222	3.35	4.27	4.167	B4DK03_HUMAN cDNA FLJ53597, highly similar to Homo sapiens PCTAIRE protein kinase 3 (PCTK3), transcript variant 1, mRNA OS=Homo sapiens PE=2 SV=1	2	1.35833	0.199298	3.52404	1.15489	0.383636	3.52132	1.25637	0.261311	3.5324	1.17131	0.357029	3.53211	1.09065	0.542115	3.5217	0.986382	0.912715	3.53494
Q13011	1223	3.35	3.37	4.878	ECH1_HUMAN Delta(3,5)-Delta(2,4)-dienoyl-CoA isomerase, mitochondrial OS=Homo sapiens GN=ECH1 PE=1 SV=2	2	0.924391	0.446099	1.43271	0.965355	0.713165	1.4309	1.01688	0.859146	1.43032	0.986716	0.887315	1.43162	0.906721	0.361208	1.43168	1.00365	0.969081	1.43049
Q3KQT6	1224	3.33	3.33	3.754	Q3KQT6_HUMAN Ribosomal protein S2 OS=Homo sapiens GN=RPS2 PE=2 SV=1	1	1.06556	0.657588	1.69923	1.07914	0.582273	1.65538	1.02214	0.913363	2.15169	0.99822	0.989434	1.67034	1.02714	0.79181	1.46647	1.11258	0.537922	1.86447
Q6P587	1225	3.33	3.33	9.821	FAHD1_HUMAN Fumarylacetoacetate hydrolase domain-containing protein 1 OS=Homo sapiens GN=FAHD1 PE=1 SV=2	2	0.984418	0.901857	3.61158	1.01964	0.944836	17.1986	0.766832	0.230875	3.59651	1.00607	0.962059	3.6253	1.237	0.282486	3.61321	0.997652	0.985178	3.60579
Q3SXM5	1226	3.32	3.32	2.727	HSDL1_HUMAN Inactive hydroxysteroid dehydrogenase-like protein 1 OS=Homo sapiens GN=HSDL1 PE=1 SV=2	1	0.944908	0.668594	3.51092	1.10935	0.48452	3.5112	1.045	0.733405	3.51334	1.0051	0.967289	3.51032	1.04034	0.757688	3.51105	1.08772	0.551287	3.5114
A8K1B6	1227	3.31	32.57	15.47	A8K1B6_HUMAN cDNA FLJ78533, highly similar to Homo sapiens dynamin 2 (DNM2), transcript variant 4, mRNA OS=Homo sapiens PE=2 SV=1	19	0.952966			0.97389			0.774097			1.04353			1.06548			0.887974
P51148	1228	3.31	8.37	27.31	RAB5C_HUMAN Ras-related protein Rab-5C OS=Homo sapiens GN=RAB5C PE=1 SV=2	4	0.89932			0.931814			0.895476			1.15085			0.877822			1.02552
Q5T5P2	1229	3.31	3.34	0.5147	SKT_HUMAN Sickle tail protein homolog OS=Homo sapiens GN=SKT PE=1 SV=2	1	0.976992	0.802011	1.41996	0.85529	0.424182	1.96464	0.825711	0.207027	1.56471	0.823519	0.326919	1.91392	0.789325	0.154108	1.57439	0.89943	0.323437	1.42052
O75689	1230	3.31	3.31	8.021	ADAP1_HUMAN Arf-GAP with dual PH domain-containing protein 1 OS=Homo sapiens GN=ADAP1 PE=1 SV=2	2	0.924073	0.614296	4.25567	0.952317	0.742633	4.26732	0.961409	0.789705	4.29874	0.932136	0.650534	4.30542	0.98856	0.935954	4.25559	0.913543	0.573497	4.26467
Q14112	1231	3.3	3.31	1.964	NID2_HUMAN Nidogen-2 OS=Homo sapiens GN=NID2 PE=1 SV=3	2
Q9HCD6	1232	3.27	3.31	0.5025	TANC2_HUMAN Protein TANC2 OS=Homo sapiens GN=TANC2 PE=1 SV=3	1	1.08562	0.451608	1.46395	1.04559	0.810215	2.0172	1.05318	0.615311	1.45977	1.06912	0.674919	1.80688	1.02509	0.805403	1.46245	1.04309	0.762575	1.69085
B7Z8N4	1233	3.27	3.27	7.471	B7Z8N4_HUMAN Stathmin OS=Homo sapiens PE=2 SV=1	1	1.05563	0.685203	3.58146	1.15518	0.387539	3.58807	1.13739	0.468692	4.4031	1.08146	0.57774	3.57314	1.18636	0.337735	3.57403	1.20379	0.31622	3.58744
O76024	1234	3.25	3.31	0.8989	WFS1_HUMAN Wolframin OS=Homo sapiens GN=WFS1 PE=1 SV=1	1	1.1512	0.36447	1.68282	1.17432	0.232446	1.50425	0.99887	0.995966	2.34474	0.981287	0.847525	1.45143	1.0345	0.734868	1.45544	1.12298	0.405096	1.61098
Q9GZP4	1235	3.24	3.26	4.265	CA128_HUMAN UPF0424 protein C1orf128 OS=Homo sapiens GN=C1orf128 PE=1 SV=1	1	1.04723	0.740328	3.88397	1.05413	0.738822	4.66475	1.02092	0.931875	11.5718	1.02787	0.841559	3.95167	1.1272	0.464539	3.89879	1.10697	0.631539	7.21483
Q5SUJ3	1236	3.24	3.25	5.921	Q5SUJ3_HUMAN Ribosomal protein S18 OS=Homo sapiens GN=RPS18 PE=2 SV=1	1	1.01957	0.877532	1.61255	1.17546	0.327773	1.71897	1.14735	0.27391	1.48596	0.942129	0.582135	1.48343	1.05628	0.609845	1.48164	1.07519	0.511844	1.48344
Q8WWI5	1237	3.24	3.24	2.131	CTL1_HUMAN Choline transporter-like protein 1 OS=Homo sapiens GN=SLC44A1 PE=1 SV=1	1	1.09688	0.845348	114.561	1.07321	0.639455	4.10364	0.987435	0.943958	6.17383	1.06542	0.672907	4.16464	1.08178	0.60813	4.10516	1.22529	0.365998	5.32611
Q5W0H4	1238	3.24	3.24	14.36	Q5W0H4_HUMAN Tumor protein, translationally-controlled 1 OS=Homo sapiens GN=TPT1 PE=2 SV=1	2	0.914472	0.588171	1.82568	0.939691	0.538973	1.43951	0.842222	0.182364	1.44468	1.02506	0.797815	1.44015	1.01891	0.845853	1.44092	1.02441	0.80381	1.44308
B4DX18	1239	3.23	3.26	4.571	B4DX18_HUMAN cDNA FLJ56327, highly similar to 26S proteasome non-ATPase regulatory subunit 8 OS=Homo sapiens GN=PSMD8 PE=2 SV=1	2	0.929791	0.608637	3.70648	0.894985	0.475087	3.68208	0.923509	0.580087	3.68338	1.01804	0.890612	3.70221	1.05783	0.682016	3.70313	1.04419	0.746943	3.7008
B7ZKM4	1240	3.23	3.25	2.112	B7ZKM4_HUMAN RASAL1 protein OS=Homo sapiens GN=RASAL1 PE=2 SV=1	1	0.846957	0.499836	2.39889	0.901893	0.583182	1.98411	1.13578	0.734575	4.08434	0.904703	0.528127	1.76712	0.800733	0.358373	2.24411	0.785527	0.0981406	1.42171
B4DM63	1241	3.23	3.24	6.587	B4DM63_HUMAN cDNA FLJ51245, highly similar to Actin-related protein 2/3 complex subunit 3 OS=Homo sapiens PE=2 SV=1	4	0.984958	0.903121	3.5103	1.01027	0.934496	3.51406	1.06123	0.655343	3.51026	1.01379	0.912377	3.5124	1.03129	0.807723	3.51275	1.02617	0.837302	3.51194
P42126	1242	3.23	3.23	4.305	D3D2_HUMAN 3,2-trans-enoyl-CoA isomerase, mitochondrial OS=Homo sapiens GN=DCI PE=1 SV=1	1	1.0276	0.901283	9.14416	0.987809	0.962319	13.8749	0.918668	0.646694	5.68922	0.974825	0.843136	3.62578	1.05151	0.707605	3.63429	0.888811	0.470513	3.91561
Q13418	1243	3.23	3.23	3.097	ILK_HUMAN Integrin-linked protein kinase OS=Homo sapiens GN=ILK PE=1 SV=2	1	1.03418	0.777336	1.41308	0.94675	0.680113	1.46639	0.997153	0.988282	1.76665	0.979039	0.941146	2.31806	0.802648	0.258111	1.65278	1.05944	0.506814	1.27687
O76054	1244	3.23	3.23	4.218	S14L2_HUMAN SEC14-like protein 2 OS=Homo sapiens GN=SEC14L2 PE=1 SV=1	2	1.1035	0.503504	3.54391	1.00397	0.98667	11.0681	0.9857	0.908462	3.53935	1.06113	0.65787	3.54352	1.07484	0.601675	3.55776	1.05426	0.689152	3.53948
Q9HBB3	1245	3.23	3.23	3.46	Q9HBB3_HUMAN 60S ribosomal protein L6 OS=Homo sapiens PE=2 SV=1	1	0.878077	0.420956	3.61624	0.94243	0.664276	3.64609	0.916506	0.54968	3.65372	0.986084	0.912421	3.61871	0.926755	0.71437	7.44564	0.987385	0.924217	3.85213
P30043	1246	3.23	3.23	4.369	BLVRB_HUMAN Flavin reductase OS=Homo sapiens GN=BLVRB PE=1 SV=3	1	0.97799	0.809785	1.41836	1.05177	0.612748	1.44146	0.898178	0.317085	1.41837	0.988542	0.900379	1.41939	0.996954	0.973478	1.41888	1.01745	0.851482	1.41978
P35908	1247	3.22	3.8	3.286	K22E_HUMAN Keratin, type II cytoskeletal 2 epidermal OS=Homo sapiens GN=KRT2 PE=1 SV=2	2	1.02097			0.655735			1.07404			1.29884			1.02573			0.977719
Q53F93	1248	3.22	3.25	5.365	Q53F93_HUMAN Palmitoylated membrane protein 1 variant (Fragment) OS=Homo sapiens PE=2 SV=1	2	1.05752	0.702392	4.08666	1.03558	0.805801	4.0987	0.947005	0.710094	4.1073	1.04834	0.75637	4.43744	0.995704	0.975322	4.09824	1.0632	0.764364	7.44028
P26196	1249	3.22	3.23	2.277	DDX6_HUMAN Probable ATP-dependent RNA helicase DDX6 OS=Homo sapiens GN=DDX6 PE=1 SV=2	1	0.966838	0.790687	3.51122	0.962139	0.763028	3.5115	0.929139	0.680261	5.47569	1.0279	0.827219	3.5128	1.02053	0.870972	3.51275	1.06834	0.624748	3.51134
P04040	1250	3.22	3.22	1.898	CATA_HUMAN Catalase OS=Homo sapiens GN=CAT PE=1 SV=3	1	0.925061	0.44119	1.42153	0.850199	0.185389	1.42131	0.888588	0.285626	1.42199	0.885129	0.274313	1.42192	0.956201	0.639528	1.4228	0.927897	0.512236	1.50309
Q9HCB6	1251	3.22	3.22	1.487	SPON1_HUMAN Spondin-1 OS=Homo sapiens GN=SPON1 PE=1 SV=2	1	1.0287	0.906729	11.4315	0.949115	0.690618	3.51211	1.32659	0.214161	3.51033	1.00146	0.990578	3.51062	0.980211	0.873038	3.51306	1.2231	0.290427	3.51031
Q9NZD2	1252	3.22	3.22	5.742	GLTP_HUMAN Glycolipid transfer protein OS=Homo sapiens GN=GLTP PE=1 SV=3	1	1.03196			1.32866			1.16794			1.12322			0.949524			1.12006
Q4W5T8	1253	3.21	3.4	0.8718	Q4W5T8_HUMAN Putative uncharacterized protein PKP4 (Fragment) OS=Homo sapiens GN=PKP4 PE=2 SV=1	1	1.01891	0.886686	3.75642	1.03897	0.855444	8.1849	1.14944	0.408762	3.75579	1.03317	0.80601	3.73762	0.958982	0.756103	3.74501	1.07398	0.616684	3.74163
Q96HI4	1254	3.21	3.22	2.227	Q96HI4_HUMAN Glycylpeptide N-tetradecanoyltransferase (Fragment) OS=Homo sapiens GN=NMT1 PE=2 SV=2	1	1.18169			1.15763			1.12373			1.1109			1.14369			1.05742
B4DI54	1255	3.16	23.32	20.14	B4DI54_HUMAN cDNA FLJ56386, highly similar to Heat shock 70 kDa protein 1L OS=Homo sapiens PE=2 SV=1	16
O43491	1256	3.16	9.27	4.378	E41L2_HUMAN Band 4.1-like protein 2 OS=Homo sapiens GN=EPB41L2 PE=1 SV=1	3	0.951569	0.705511	3.54273	1.00869	0.944617	3.52738	0.84132	0.374292	4.32055	1.05173	0.740391	4.40847	0.912644	0.527216	3.54398	1.0681	0.627191	3.53333
Q9UKU7	1257	3.16	3.17	3.133	ACAD8_HUMAN Isobutyryl-CoA dehydrogenase, mitochondrial OS=Homo sapiens GN=ACAD8 PE=1 SV=1	1	0.995698	0.9729	3.61832	0.978818	0.867225	3.61593	0.935107	0.751137	7.9135	1.05764	0.676574	3.59261	0.918439	0.554354	3.60885	0.989525	0.934006	3.61835
Q6YN16	1258	3.16	3.17	4.306	HSDL2_HUMAN Hydroxysteroid dehydrogenase-like protein 2 OS=Homo sapiens GN=HSDL2 PE=1 SV=1	2	0.984549	0.874046	1.45233	0.780573	0.133717	1.54444	0.8326	0.237429	1.6046	0.907292	0.377185	1.45043	0.867945	0.244704	1.45342	0.917296	0.585371	1.77973
Q9UIJ7	1259	3.16	3.16	6.167	KAD3_HUMAN GTP:AMP phosphotransferase mitochondrial OS=Homo sapiens GN=AK3 PE=1 SV=4	1	0.826788	0.311702	3.62514	0.899345	0.699661	14.0418	0.805983	0.279902	3.62954	0.838035	0.331743	3.62822	0.918815	0.558655	3.65052	0.837706	0.33162	3.63651
Q9NZ32	1260	3.15	3.29	2.158	ARP10_HUMAN Actin-related protein 10 OS=Homo sapiens GN=ACTR10 PE=1 SV=1	1	1.14712	0.40671	3.65229	1.08917	0.555272	3.64081	1.13592	0.429086	3.64561	1.02577	0.844406	3.65601	0.948069	0.774443	6.2447	1.00523	0.96753	3.66441
Q6ICN0	1261	3.15	3.15	5.53	Q6ICN0_HUMAN GRB2 protein (Fragment) OS=Homo sapiens GN=GRB2 PE=2 SV=1	1	0.903959	0.344094	1.42413	0.85838	0.204644	1.4249	0.827123	0.147675	1.42529	0.953307	0.639241	1.45666	0.819012	0.135722	1.42413	0.908554	0.363342	1.42395
Q99961	1262	3.14	5.8	7.609	SH3G1_HUMAN Endophilin-A2 OS=Homo sapiens GN=SH3GL1 PE=1 SV=1	2	0.855078	0.382271	3.90524	0.786669	0.389053	8.46504	0.929722	0.634255	4.1798	0.943556	0.742825	5.62317	0.828655	0.330961	3.92331	0.828405	0.331433	3.94119
Q96GR2	1263	3.13	3.14	1.657	ACBG1_HUMAN Long-chain-fatty-acid--CoA ligase ACSBG1 OS=Homo sapiens GN=ACSBG1 PE=1 SV=1	1	0.88278	0.436065	3.64784	0.915891	0.806343	35.0174	1.00801	0.98394	55.6484	1.02654	0.897982	7.83807	1.11828	0.725407	21.8951	1.01689	0.896382	3.65318
Q59GE4	1264	3.13	3.13	5.172	Q59GE4_HUMAN Ribosomal protein S10 variant (Fragment) OS=Homo sapiens PE=4 SV=1	1	0.927191	0.584511	3.51338	0.979002	0.865343	3.51033	0.985442	0.906295	3.51406	0.841012	0.330262	3.51161	0.999899	0.999359	3.51037	0.998913	0.992999	3.51151
Q96A65	1265	3.12	3.13	1.54	EXOC4_HUMAN Exocyst complex component 4 OS=Homo sapiens GN=EXOC4 PE=1 SV=1	1	0.965116	0.84616	2.0015	0.986886	0.885839	1.41842	0.806878	0.377421	2.27204	0.931226	0.472053	1.4173	1.01014	0.91223	1.41671	0.924359	0.434063	1.41714
O75323	1266	3.11	3.26	6.294	NIPS2_HUMAN Protein NipSnap homolog 2 OS=Homo sapiens GN=GBAS PE=1 SV=1	1	1.06926	0.626837	3.60148	1.06979	0.626896	3.63687	1.02505	0.877267	5.00471	1.01563	0.903325	3.62555	1.14895	0.475809	5.12947	1.117	0.47149	3.61565
Q9NTX5	1267	3.11	3.16	3.583	ECHD1_HUMAN Enoyl-CoA hydratase domain-containing protein 1 OS=Homo sapiens GN=ECHDC1 PE=1 SV=2	1	0.892651			0.978399			0.926431			1.00588			0.937087			1.00833
P11047	1268	3.11	3.15	0.4972	LAMC1_HUMAN Laminin subunit gamma-1 OS=Homo sapiens GN=LAMC1 PE=1 SV=3	1	1.17068			0.960406			1.19436			1.04608			0.993004			0.979648
Q9Y3D6	1269	3.11	3.11	7.895	FIS1_HUMAN Mitochondrial fission 1 protein OS=Homo sapiens GN=FIS1 PE=1 SV=2	1	1.03203			1.17911			1.12638			0.826016			1.08927			1.14684
P62166	1270	3.11	3.11	7.368	NCS1_HUMAN Neuronal calcium sensor 1 OS=Homo sapiens GN=FREQ PE=1 SV=2	1	1.18607	0.828834	2614.68	1.17309	0.46841	6.27456	1.05839	0.905838	126.436	1.19264	0.814706	1758.35	1.07233	0.722953	6.74391	1.17521	0.826701	1554
Q86VP3	1271	3.1	4.34	2.475	PACS2_HUMAN Phosphofurin acidic cluster sorting protein 2 OS=Homo sapiens GN=PACS2 PE=1 SV=3	2	1.0319			1.02			1.18188			1.11628			0.831303			1.08011
Q9Y230	1272	3.1	3.24	2.16	RUVB2_HUMAN RuvB-like 2 OS=Homo sapiens GN=RUVBL2 PE=1 SV=3	1	1.32529			1.15427			1.20535			1.00773			1.06818			1.10887
B2R6S5	1273	3.1	3.11	9.211	B2R6S5_HUMAN Cytidylate kinase, isoform CRA_a OS=Homo sapiens GN=CMPK PE=2 SV=1	2	1.00578			1.20279			0.981367			1.0067			1.04085			1.00412
Q9H3H3	1274	3.1	3.1	3.984	CK068_HUMAN UPF0696 protein C11orf68 OS=Homo sapiens GN=C11orf68 PE=1 SV=1	1	1.00433	0.974208	3.87988	1.07427	0.624547	3.89741	1.10798	0.677188	10.4362	0.890888	0.551999	5.6395	0.962143	0.778412	3.86293	0.975875	0.856726	3.87812
P56556	1275	3.1	3.1	12.5	NDUA6_HUMAN NADH dehydrogenase [ubiquinone] 1 alpha subcomplex subunit 6 OS=Homo sapiens GN=NDUFA6 PE=1 SV=2	3	1.38774	0.187577	3.53792	1.32734	0.215494	3.54908	1.41144	0.17891	3.53952	1.20104	0.317209	3.54776	1.46885	0.161216	3.54044	1.3702	0.194698	3.53786
Q9NQ88	1276	3.1	3.1	4.815	TIGAR_HUMAN Probable fructose-2,6-bisphosphatase TIGAR OS=Homo sapiens GN=TIGAR PE=1 SV=1	1	1.04447	0.742611	3.64044	1.13668	0.426166	3.62588	1.1099	0.490297	3.6148	0.982322	0.888386	3.59437	0.961222	0.762755	3.61628	1.15712	0.386238	3.62157
Q96A26	1277	3.08	3.17	11.04	F162A_HUMAN Protein FAM162A OS=Homo sapiens GN=FAM162A PE=1 SV=2	1	0.96969	0.92579	28.2111	1.08847	0.872658	202.926	1.07222	0.677417	4.93454	1.00298	0.984898	4.92553	1.09221	0.61229	4.9874	1.04966	0.938342	565.928
Q5SYT8	1278	3.08	3.1	2.119	Q5SYT8_HUMAN Novel protein similar to Pre-B cell enhancing factor (PBEF) (Fragment) OS=Homo sapiens GN=RP11-92J19.4 PE=1 SV=1	1	1.0544	0.515144	1.25745	1.0953	0.546066	1.53246	1.0351	0.664891	1.25771	1.0997	0.277441	1.25667	1.14455	0.157795	1.25781	1.04857	0.63772	1.33521
P62249	1279	3.08	3.09	7.534	RS16_HUMAN 40S ribosomal protein S16 OS=Homo sapiens GN=RPS16 PE=1 SV=2	1	1.10597	0.517	3.85736	1.30396	0.232372	3.62794	1.24654	0.27549	3.64531	1.04541	0.7368	3.61859	1.20428	0.416755	6.12777	1.31736	0.250874	4.28998
P13645	1280	3.07	3.08	2.055	K1C10_HUMAN Keratin, type I cytoskeletal 10 OS=Homo sapiens GN=KRT10 PE=1 SV=6	1	1.33929	0.216715	3.72396	0.853749	0.560231	11.3625	0.769261	0.286394	5.00041	1.25397	0.2739	3.74196	1.02841	0.831863	3.72853	1.15926	0.599147	13.1596
C9JI50	1281	3.07	3.07	3.395	C9JI50_HUMAN Putative uncharacterized protein BPNT1 OS=Homo sapiens GN=BPNT1 PE=4 SV=1	1	0.92701	0.44883	1.4178	0.995205	0.958129	1.41757	1.00031	0.998141	1.66129	0.978253	0.811525	1.41706	1.01433	0.876675	1.41686	1.00314	0.972657	1.41742
Q2TSD3	1282	3.06	8.52	7.589	Q2TSD3_HUMAN Aging-associated gene 6 protein OS=Homo sapiens PE=2 SV=1	4	0.897885	0.356092	1.47613	0.856234	0.26738	1.55077	0.869432	0.354805	1.65553	0.970498	0.808182	1.59391	0.861379	0.241085	1.47637	0.948914	0.706523	1.68154
Q16288	1283	3.06	3.76	1.192	NTRK3_HUMAN NT-3 growth factor receptor OS=Homo sapiens GN=NTRK3 PE=1 SV=2	1	0.880376	0.71234	28.0899	0.955347	0.76568	4.50448	0.978504	0.875284	4.0203	1.03025	0.830746	4.01742	0.973133	0.84461	4.0125	1.03936	0.785311	4.05148
Q15393	1284	3.06	3.24	0.9039	SF3B3_HUMAN Splicing factor 3B subunit 3 OS=Homo sapiens GN=SF3B3 PE=1 SV=4	1	1.212	0.274914	1.74302	1.04261	0.920387	4.90206	1.07272	0.576162	1.5784	1.0324	0.787654	1.56269	1.02271	0.840148	1.52484	1.024	0.868492	1.72281
A6NHU9	1285	3.06	3.09	0.8681	A6NHU9_HUMAN Putative uncharacterized protein SHANK2 OS=Homo sapiens GN=SHANK2 PE=4 SV=2	1	0.821584	0.351057	2.01587	0.723277	0.308845	2.80306	1.07051	0.811338	2.94213	0.814621	0.691726	6.856	0.94942	0.835404	2.57642	0.696663	0.419833	4.68326
P48058	1286	3.05	5.86	4.545	GRIA4_HUMAN Glutamate receptor 4 OS=Homo sapiens GN=GRIA4 PE=2 SV=2	3	1.57502			1.33371			1.5791			1.84214			1.71199			0.921246
O14561	1287	3.03	3.03	5.769	ACPM_HUMAN Acyl carrier protein, mitochondrial OS=Homo sapiens GN=NDUFAB1 PE=1 SV=3	1	1.21942	0.301196	3.63362	1.27535	0.251826	3.63452	1.36392	0.202099	3.65358	1.21725	0.303274	3.62905	1.37361	0.197646	3.64757	1.29122	0.241785	3.65579
Q9NY47	1288	3.02	4	1.13	CA2D2_HUMAN Voltage-dependent calcium channel subunit alpha-2/delta-2 OS=Homo sapiens GN=CACNA2D2 PE=1 SV=1	1	1.00103	0.993541	3.61124	1.1899	0.335454	3.61587	0.999375	0.996062	3.61064	0.917773	0.55461	3.6524	1.0713	0.640263	3.97564	0.981773	0.917446	6.00309
P27708	1289	3.02	3.05	0	PYR1_HUMAN CAD protein OS=Homo sapiens GN=CAD PE=1 SV=3	0	1.06955	0.623596	3.56959	1.03197	0.806261	3.57133	1.09463	0.57202	4.23504	1.18485	0.338933	3.55979	0.948649	0.691356	3.56656	1.04054	0.7593	3.56522
P43897	1290	3.01	3.02	5.231	EFTS_HUMAN Elongation factor Ts, mitochondrial OS=Homo sapiens GN=TSFM PE=1 SV=2	1	0.942404	0.662159	3.61259	0.882666	0.549009	6.36562	0.873187	0.409429	3.63734	1.06004	0.666954	3.61266	0.912211	0.532768	3.64848	0.915304	0.542746	3.62045
A8K295	1291	3	3.02	8.571	A8K295_HUMAN cDNA FLJ76235, highly similar to Homo sapiens dehydrogenase/reductase (SDR family) member 6 (DHRS6),mRNA OS=Homo sapiens PE=2 SV=1	2	1.1616			1.27853			0.926792			1.14637			1.0652			1.10554
Q5TZY0	1292	2.99	2.99	1.896	Q5TZY0_HUMAN Ferrochelatase OS=Homo sapiens PE=2 SV=1	1	0.904661	0.217663	1.20961	0.904664	0.516855	1.47948	0.853131	0.183842	1.31626	0.954833	0.534075	1.2078	0.897896	0.187004	1.20685	0.902662	0.205223	1.20695
Q9GZM7	1293	2.99	2.99	2.784	TINAL_HUMAN Tubulointerstitial nephritis antigen-like OS=Homo sapiens GN=TINAGL1 PE=1 SV=1	1	0.89574			0.903439			1.01692			0.920395			1.00395			0.79064
Q9Y6D5	1294	2.98	3.03	0.3922	BIG2_HUMAN Brefeldin A-inhibited guanine nucleotide-exchange protein 2 OS=Homo sapiens GN=ARFGEF2 PE=1 SV=3	1	1.00722	0.932476	1.28228	0.996855	0.985527	1.66379	1.01922	0.826264	1.28807	1.10055	0.302775	1.27843	0.961594	0.730853	1.39099	1.02961	0.779785	1.35485
Q86Y39	1295	2.96	3.1	13.48	NDUAB_HUMAN NADH dehydrogenase [ubiquinone] 1 alpha subcomplex subunit 11 OS=Homo sapiens GN=NDUFA11 PE=1 SV=3	1	1.57603			0.91261			1.22693			0.840387			1.08481			1.01904
Q14409	1296	2.94	2.94	2.351	GLPK3_HUMAN Putative glycerol kinase 3 OS=Homo sapiens GN=GK3P PE=5 SV=2	1	0.848343			0.953909			0.935463			1.11492			0.916442			1.0828
Q71UI9	1297	2.93	5.6	17.97	H2AV_HUMAN Histone H2A.V OS=Homo sapiens GN=H2AFV PE=1 SV=3	3	1.09955	0.527381	3.72188	1.03459	0.79747	3.71351	0.997604	0.98523	3.71875	1.02484	0.851521	3.7149	1.19462	0.333564	3.68993	1.08337	0.57989	3.71081
P62070	1298	2.92	3.73	13.24	RRAS2_HUMAN Ras-related protein R-Ras2 OS=Homo sapiens GN=RRAS2 PE=1 SV=1	2	0.899056			1.01925			0.876288			1.16616			0.899601			0.950706
Q5U0C0	1299	2.92	2.92	3.431	Q5U0C0_HUMAN Ribosomal protein L15 OS=Homo sapiens GN=RPL15 PE=1 SV=1	1	0.954916			0.969421			0.985898			0.908222			0.936018			0.995725
O43765	1300	2.92	2.92	4.792	SGTA_HUMAN Small glutamine-rich tetratricopeptide repeat-containing protein alpha OS=Homo sapiens GN=SGTA PE=1 SV=1	1	0.764456	0.272996	4.76014	0.957392	0.735915	3.51242	0.942137	0.654659	3.51275	1.07107	0.613622	3.51282	0.93598	0.624615	3.513	0.857175	0.459219	5.59618
P51797	1301	2.91	2.94	1.036	CLCN6_HUMAN Chloride transport protein 6 OS=Homo sapiens GN=CLCN6 PE=1 SV=1	1	1.02763	0.9365	31.828	1.00861	0.952572	4.30014	0.862035	0.748375	91.9557	0.995952	0.975109	3.73448	0.93377	0.647249	4.08423	0.925507	0.634167	4.56763
Q9Y265	1302	2.9	2.93	3.07	RUVB1_HUMAN RuvB-like 1 OS=Homo sapiens GN=RUVBL1 PE=1 SV=1	1	1.00503	0.965535	1.55649	1.04813	0.621412	1.41857	0.943937	0.797942	2.34172	1.17883	0.400365	1.95053	1.08131	0.679522	2.01996	1.06489	0.552675	1.46592
Q8N532	1303	2.89	54.21	51.08	Q8N532_HUMAN TUBA1C protein OS=Homo sapiens GN=TUBA1C PE=2 SV=1	82
B4DJY5	1304	2.89	4.54	16.13	B4DJY5_HUMAN cDNA FLJ61298, highly similar to Vesicle-associated membrane protein 1 OS=Homo sapiens PE=2 SV=1	2	1.05204			1.20543			1.16458			1.05882			1.10285			1.15277
B4DIW6	1305	2.89	2.91	0.6667	B4DIW6_HUMAN cDNA FLJ58531, highly similar to Homo sapiens SEC31-like 1 (SEC31L1), transcript variant 1, mRNA OS=Homo sapiens PE=2 SV=1	1	0.915649	0.402164	1.43265	0.957499	0.788159	1.83976	1.03469	0.84025	1.89864	0.931653	0.485134	1.43141	0.902719	0.342854	1.4293	0.871285	0.240258	1.43162
Q9NPJ3	1306	2.89	2.89	7.143	ACO13_HUMAN Acyl-coenzyme A thioesterase 13 OS=Homo sapiens GN=ACOT13 PE=1 SV=1	1	0.959383	0.808495	5.46444	1.13713	0.814772	233.421	1.05835	0.8423	17.2698	1.06015	0.78808	8.55401	1.10319	0.682185	9.85829	1.10038	0.803005	44.7672
Q5SVJ8	1307	2.88	2.92	0.8163	Q5SVJ8_HUMAN Potassium large conductance calcium-activated channel, subfamily M, alpha member 1 (Fragment) OS=Homo sapiens GN=KCNMA1 PE=2 SV=1	1	1.00093	0.994609	4.01941	0.895531	0.497816	4.02438	1.02356	0.866785	4.02842	0.959336	0.767887	3.98303	0.893053	0.54778	5.31681	0.994641	0.968706	4.00575
P05413	1308	2.88	2.9	6.767	FABPH_HUMAN Fatty acid-binding protein, heart OS=Homo sapiens GN=FABP3 PE=1 SV=4	1	1.198			1.47628			1.45215			1.01587			1.31659			1.25092
P10768	1309	2.88	2.89	4.255	ESTD_HUMAN S-formylglutathione hydrolase OS=Homo sapiens GN=ESD PE=1 SV=2	1	0.988756	0.934792	1.69303	0.969394	0.844754	1.82547	0.865956	0.227244	1.43286	1.14191	0.256203	1.4374	1.03832	0.833296	1.96734	0.977652	0.899155	1.97081
Q2NKQ1	1310	2.87	2.88	1.045	SGSM1_HUMAN Small G protein signaling modulator 1 OS=Homo sapiens GN=SGSM1 PE=1 SV=2	1	1.12817			1.17657			1.04717			1.03888			0.880281			1.02878
B3KRV2	1311	2.86	2.89	2.163	B3KRV2_HUMAN cDNA FLJ34950 fis, clone NT2RP7017284, highly similar to Casein kinase I isoform epsilon (EC 2.7.11.1) OS=Homo sapiens PE=2 SV=1	1	1.2144			1.13452			1.18626			1.07466			1.05727			1.19391
Q9GZN7	1312	2.86	2.86	6.62	ROGDI_HUMAN Protein rogdi homolog OS=Homo sapiens GN=ROGDI PE=2 SV=1	2	0.993289			0.784763			0.951372			1.019			0.788485			0.997861
Q53G72	1313	2.86	2.86	6.098	Q53G72_HUMAN B-cell receptor-associated protein 31 variant (Fragment) OS=Homo sapiens PE=2 SV=1	1	0.946683	0.680438	3.55519	0.999512	0.997684	5.49894	0.90255	0.491307	3.55255	1.01717	0.892355	3.54969	0.969417	0.80787	3.55272	0.854299	0.359627	3.55424
Q9Y376	1314	2.85	5.7	6.158	CAB39_HUMAN Calcium-binding protein 39 OS=Homo sapiens GN=CAB39 PE=1 SV=1	2	0.888839			0.868685			0.947389			0.981793			1.03728			0.978659
Q6FG22	1315	2.85	2.86	2.833	Q6FG22_HUMAN KCNAB2 protein (Fragment) OS=Homo sapiens GN=KCNAB2 PE=2 SV=1	1	0.924983	0.578671	3.56747	0.923499	0.572516	3.56965	0.882241	0.428085	3.5521	0.90112	0.486024	3.54688	1.08573	0.592988	4.07803	1.05741	0.675948	3.5643
P07093	1316	2.85	2.85	3.015	GDN_HUMAN Glia-derived nexin OS=Homo sapiens GN=SERPINE2 PE=1 SV=1	1	0.811931	0.477434	11.7734	0.914775	0.76382	18.3483	0.97133	0.892277	8.70092	0.762715	0.246176	4.06101	0.826517	0.502072	11.4357	0.83373	0.471473	8.26657
Q6FI02	1317	2.85	2.85	5.906	Q6FI02_HUMAN EMD protein OS=Homo sapiens GN=EMD PE=2 SV=1	1	0.830931	0.506156	11.0146	0.946037	0.685735	3.7059	0.840021	0.388802	4.71392	1.04396	0.801541	5.45391	0.767813	0.449378	17.4879	0.884273	0.443253	3.69246
Q8N8Y7	1318	2.82	2.83	2.116	Q8N8Y7_HUMAN cDNA FLJ38696 fis, clone KIDNE2001931, highly similar to HETEROGENEOUS NUCLEAR RIBONUCLEOPROTEIN G OS=Homo sapiens PE=2 SV=1	1	0.792367			0.925951			1.15551			0.905834			0.971413			0.856526
Q9UHW9	1319	2.81	6.85	1.652	S12A6_HUMAN Solute carrier family 12 member 6 OS=Homo sapiens GN=SLC12A6 PE=1 SV=2	2	1.17789	0.694309	4.71897	1.37059	0.405202	3.65592	1.07908	0.892354	8.48942	1.0428	0.730155	1.57629	1.11934	0.599905	2.19407	1.23875	0.310425	1.98211
Q5T694	1320	2.81	2.84	2.022	Q5T694_HUMAN Adenosine monophosphate deaminase 2 (Isoform L) OS=Homo sapiens GN=AMPD2 PE=2 SV=1	1	0.993614	0.948984	1.34103	1.07963	0.490855	1.36538	0.86931	0.394445	1.56735	1.05617	0.595089	1.34099	1.04375	0.740543	1.45525	0.976056	0.887943	1.65412
A8MX09	1321	2.81	2.82	0.9709	A8MX09_HUMAN Putative uncharacterized protein WDR47 OS=Homo sapiens GN=WDR47 PE=4 SV=2	1	0.979069	0.857015	1.56128	0.874096	0.477634	1.95107	0.943524	0.604792	1.50853	0.969561	0.777435	1.50983	0.932989	0.540742	1.50412	0.86199	0.31112	1.60879
Q92616	1322	2.8	2.86	0.7488	GCN1L_HUMAN Translational activator GCN1 OS=Homo sapiens GN=GCN1L1 PE=1 SV=5	1	1.31306			1.14945			1.07383			1.23279			1.05246			0.999269
O60884	1323	2.8	2.8	1.942	DNJA2_HUMAN DnaJ homolog subfamily A member 2 OS=Homo sapiens GN=DNAJA2 PE=1 SV=1	1	0.999743			1.05612			0.951892			0.984827			1.00887			1.01481
Q6IB11	1324	2.8	2.8	7.179	Q6IB11_HUMAN PGRMC1 protein OS=Homo sapiens GN=PGRMC1 PE=2 SV=1	1	0.949817	0.761178	5.2659	0.921599	0.619801	4.5972	1.01427	0.924873	4.5674	1.0542	0.755999	5.27656	0.909654	0.573913	4.57605	0.998735	0.995368	9.12168
Q8IZD9	1325	2.79	2.87	0.5419	DOCK3_HUMAN Dedicator of cytokinesis protein 3 OS=Homo sapiens GN=DOCK3 PE=1 SV=1	1	0.92565	0.76778	13.0754	0.941072	0.776077	8.18883	1.01902	0.893432	4.1225	0.821901	0.297135	3.51027	0.930051	0.652503	4.55818	0.94963	0.821412	9.76836
A8K492	1326	2.79	2.79	1.444	A8K492_HUMAN cDNA FLJ76789, highly similar to Homo sapiens methionine-tRNA synthetase (MARS), mRNA OS=Homo sapiens PE=2 SV=1	1	0.842459	0.36365	4.05484	0.925992	0.611504	4.04333	0.881605	0.459511	4.09338	0.926863	0.614339	4.02759	0.901035	0.516621	4.03547	0.911307	0.554635	4.06428
Q16143	1327	2.78	9.42	24.63	SYUB_HUMAN Beta-synuclein OS=Homo sapiens GN=SNCB PE=1 SV=1	4	0.902298	0.595017	2.02637	1.0266	0.913781	2.51641	0.853664	0.314196	1.66675	0.968456	0.844889	1.86105	1.09116	0.445574	1.48955	1.02143	0.899535	1.8947
O60733	1328	2.78	2.87	1.117	PA2G6_HUMAN 85 kDa calcium-independent phospholipase A2 OS=Homo sapiens GN=PLA2G6 PE=1 SV=2	1
P13798	1329	2.78	2.79	1.776	ACPH_HUMAN Acylamino-acid-releasing enzyme OS=Homo sapiens GN=APEH PE=1 SV=4	1	1.04203	0.801658	5.07532	1.06649	0.657705	3.94226	0.936065	0.649276	3.92133	1.02925	0.832098	3.88324	1.02733	0.843236	3.90891	0.9444	0.719596	4.67447
Q562N2	1330	2.77	19.3	55.34	Q562N2_HUMAN Actin-like protein (Fragment) OS=Homo sapiens GN=ACT PE=2 SV=1	47
Q8NFZ4	1331	2.77	2.79	1.198	NLGN2_HUMAN Neuroligin-2 OS=Homo sapiens GN=NLGN2 PE=1 SV=1	1	0.874947	0.587902	9.44321	0.790256	0.27248	3.91388	0.88648	0.464198	3.92685	0.905056	0.663751	8.77925	0.852212	0.377481	3.93216	0.836138	0.562147	15.9206
B4DJV9	1332	2.77	2.77	4.183	B4DJV9_HUMAN cDNA FLJ60607, highly similar to Acyl-protein thioesterase 1 (EC 3.1.2.-) OS=Homo sapiens PE=2 SV=1	1	0.780097	0.414887	11.1031	1.08414	0.58143	3.77913	0.998422	0.990415	3.7906	1.09762	0.537986	3.7957	1.0139	0.932207	5.1602	1.09085	0.559538	3.79462
Q5T6L4	1333	2.77	2.77	3.155	Q5T6L4_HUMAN Argininosuccinate synthase OS=Homo sapiens GN=ASS1 PE=2 SV=1	1	0.810888	0.287448	3.63868	0.86586	0.460511	5.0331	0.933162	0.853726	42.8577	0.924916	0.580614	3.60052	0.776356	0.489026	22.3634	0.826223	0.463882	8.71242
Q9P0L0	1334	2.77	2.77	5.622	VAPA_HUMAN Vesicle-associated membrane protein-associated protein A OS=Homo sapiens GN=VAPA PE=1 SV=3	1	0.594215			1.27104			1.01533			1.36266			0.773278			1.12025
Q6FGP0	1335	2.76	2.79	4.808	Q6FGP0_HUMAN MRAS protein (Fragment) OS=Homo sapiens GN=MRAS PE=2 SV=1	1	0.933116	0.482682	1.41687	0.930186	0.68966	1.96307	0.912787	0.376489	1.41644	0.894088	0.359455	1.50436	1.02271	0.808088	1.41827	0.949665	0.589423	1.41763
Q9UPT5	1336	2.76	2.76	1.633	EXOC7_HUMAN Exocyst complex component 7 OS=Homo sapiens GN=EXOC7 PE=1 SV=3	1	0.985354	0.90858	1.63069	0.974002	0.908704	2.39705	1.05578	0.643643	1.54187	1.00396	0.972384	1.54478	1.05083	0.821136	2.29286	1.04857	0.685167	1.54499
Q8WZA2	1337	2.75	2.79	0.9891	RPGF4_HUMAN Rap guanine nucleotide exchange factor 4 OS=Homo sapiens GN=RAPGEF4 PE=1 SV=1	1	1.20994	0.15799	1.4499	1.13242	0.287069	1.45087	1.38169	0.240818	2.32422	1.0288	0.834199	1.67168	1.02424	0.806807	1.44797	1.11782	0.379847	1.53526
Q13510	1338	2.75	2.76	3.038	ASAH1_HUMAN Acid ceramidase OS=Homo sapiens GN=ASAH1 PE=1 SV=5	1	1.2603	0.160909	1.57832	1.12277	0.336977	1.48856	1.0709	0.532726	1.48345	1.04275	0.770023	1.71423	1.08568	0.432959	1.43813	1.02658	0.783953	1.43429
P00488	1339	2.75	2.75	1.639	F13A_HUMAN Coagulation factor XIII A chain OS=Homo sapiens GN=F13A1 PE=1 SV=4	1	1.00627	0.963462	3.98177	0.737995	0.3266	8.79904	1.13226	0.822652	249.165	1.16197	0.396974	3.9432	0.695504	0.317344	12.3227	1.11879	0.551939	5.3668
Q96RL7	1340	2.74	2.85	0.3151	VP13A_HUMAN Vacuolar protein sorting-associated protein 13A OS=Homo sapiens GN=VPS13A PE=1 SV=2	1	1.23604	0.286166	3.6657	1.23038	0.291956	3.67133	1.38637	0.192907	3.66114	1.02829	0.829535	3.63997	0.952753	0.719437	3.68357	1.06975	0.627642	3.64644
Q8WVM8	1341	2.74	2.75	2.336	SCFD1_HUMAN Sec1 family domain-containing protein 1 OS=Homo sapiens GN=SCFD1 PE=1 SV=4	1	1.06059			0.793203			1.18811			0.817276			0.906797			0.910785
B7ZLL0	1342	2.71	2.75	1.14	B7ZLL0_HUMAN KIAA0528 protein OS=Homo sapiens GN=KIAA0528 PE=2 SV=1	1	0.849114	0.511486	8.62438	1.00646	0.961007	3.79542	0.966324	0.890969	12.3854	0.956533	0.878699	18.6808	0.913003	0.544978	3.7909	0.810408	0.293887	3.77652
Q6UXD5	1343	2.71	2.72	1.868	SE6L2_HUMAN Seizure 6-like protein 2 OS=Homo sapiens GN=SEZ6L2 PE=2 SV=1	2	1.09965	0.512608	3.51053	1.17915	0.343907	3.51027	1.03565	0.783198	3.51155	1.10332	0.501628	3.51046	1.01158	0.936749	4.34133	1.0069	0.955775	3.5103
Q9H4B7	1344	2.7	31.36	18.18	TBB1_HUMAN Tubulin beta-1 chain OS=Homo sapiens GN=TUBB1 PE=1 SV=1	38
Q5RLJ0	1345	2.7	2.71	5.738	Q5RLJ0_HUMAN CLE OS=Homo sapiens PE=2 SV=1	2
Q53GG3	1346	2.69	3.52	2.697	Q53GG3_HUMAN Sorting nexin 2 variant (Fragment) OS=Homo sapiens PE=2 SV=1	1	0.938105	0.842165	24.7072	0.810688	0.298633	3.86325	0.892461	0.480471	3.89431	1.0423	0.783109	4.41394	0.871281	0.418969	3.87093	0.966769	0.804898	3.88457
Q9H993	1347	2.69	2.7	1.587	CF211_HUMAN UPF0364 protein C6orf211 OS=Homo sapiens GN=C6orf211 PE=1 SV=1	1	1.03762	0.729305	1.49123	1.2192	0.38634	2.17256	1.03113	0.87206	2.06051	0.986745	0.908401	1.55482	1.06268	0.553555	1.44881	1.04467	0.797401	1.90154
Q8NBF6	1348	2.68	2.71	1.852	AVL9_HUMAN Late secretory pathway protein AVL9 homolog OS=Homo sapiens GN=AVL9 PE=1 SV=1	1	0.940649	0.648692	3.53534	0.870445	0.396582	3.54828	1.06173	0.654651	3.53479	0.978479	0.862535	3.52615	0.927052	0.585708	3.53954	0.927395	0.587728	3.54711
Q549T6	1349	2.66	2.9	2.171	Q549T6_HUMAN Protein disulfide isomerase family A, member 4, isoform CRA_a OS=Homo sapiens GN=ERP70 PE=2 SV=1	1	1.08023	0.450364	1.42887	1.12022	0.30555	1.43031	0.994602	0.954112	1.43122	0.931792	0.484791	1.42986	1.03442	0.723147	1.42954	0.922566	0.434945	1.43056
Q8N987	1350	2.66	2.75	3.989	NECA1_HUMAN N-terminal EF-hand calcium-binding protein 1 OS=Homo sapiens GN=NECAB1 PE=1 SV=1	1	0.845048	0.374621	4.16839	0.924702	0.700617	7.07699	0.922781	0.604468	4.16351	0.883595	0.468061	4.14574	0.836661	0.356336	4.13622	0.921394	0.748437	12.1093
Q5SQ09	1351	2.64	2.64	7.547	Q5SQ09_HUMAN Prostaglandin D2 synthase 21kDa (Brain) (Fragment) OS=Homo sapiens GN=PTGDS PE=2 SV=1	4	1.1924	0.322719	1.78895	1.16322	0.417956	1.90158	1.13145	0.339881	1.53359	1.25706	0.131899	1.48889	1.03969	0.697896	1.45316	1.17325	0.216874	1.47114
Q564D3	1352	2.64	2.64	3.782	Q564D3_HUMAN Aging-associated protein 3 OS=Homo sapiens GN=SFRS7 PE=2 SV=1	1	0.798878	0.277399	3.77484	0.915007	0.559578	3.90552	0.938902	0.65248	3.73845	0.830688	0.332371	3.88085	0.75601	0.229298	3.81303	0.839192	0.342574	3.77939
Q9HB90	1353	2.64	2.64	2.256	RRAGC_HUMAN Ras-related GTP-binding protein C OS=Homo sapiens GN=RRAGC PE=1 SV=1	1	1.15962	0.212988	1.42366	1.20582	0.209372	1.55428	1.26091	0.105717	1.42331	1.02561	0.92862	2.93045	1.22483	0.253682	1.7338	1.10021	0.492596	1.63804
Q53SS8	1354	2.61	6.17	13.2	Q53SS8_HUMAN Poly(RC) binding protein 1 OS=Homo sapiens GN=PCBP1 PE=2 SV=1	3
B4DSL6	1355	2.61	2.62	0.8991	B4DSL6_HUMAN cDNA FLJ57190, highly similar to Actin-binding protein anillin OS=Homo sapiens PE=2 SV=1	1	1.14397	0.655403	17.1635	1.10007	0.530943	3.80293	0.819566	0.546254	18.6375	1.17906	0.361966	3.80866	1.08541	0.771556	16.0626	1.02608	0.918684	12.7647
Q15555	1356	2.61	2.61	5.81	MARE2_HUMAN Microtubule-associated protein RP/EB family member 2 OS=Homo sapiens GN=MAPRE2 PE=1 SV=1	1	1.02257	0.860715	3.58097	1.04669	0.728594	3.5848	0.970636	0.844672	4.57758	0.979251	0.869554	3.60357	1.00861	0.94579	3.58285	0.970734	0.822648	3.7415
B7Z2B0	1357	2.6	25.07	18.76	B7Z2B0_HUMAN cDNA FLJ53470, highly similar to Calcium/calmodulin-dependent protein kinase type II delta chain (EC 2.7.11.17) OS=Homo sapiens PE=2 SV=1	22	1.05138			0.966172			1.05902			1.08217			1.01401			1.10329
B4DQX2	1358	2.6	2.64	0.7612	B4DQX2_HUMAN cDNA FLJ55586, highly similar to MMS19-like protein OS=Homo sapiens PE=2 SV=1	1	0.994495	0.976206	6.52649	1.07347	0.632717	3.99137	0.932006	0.633695	3.97269	1.05427	0.819606	10.0354	0.938083	0.724282	5.79176	1.033	0.81676	4.02906
O94830	1359	2.6	2.61	2.11	DDHD2_HUMAN Phospholipase DDHD2 OS=Homo sapiens GN=DDHD2 PE=1 SV=2	1	0.98168	0.923577	7.01211	1.09946	0.63798	6.58798	1.18479	0.338198	3.54654	0.956307	0.822696	7.28082	0.822169	0.516222	13.7096	1.06095	0.658224	3.53632
P42166	1360	2.6	2.6	1.873	LAP2A_HUMAN Lamina-associated polypeptide 2, isoform alpha OS=Homo sapiens GN=TMPO PE=1 SV=2	1	0.933199	0.658165	4.37388	0.840245	0.486706	8.34067	0.978772	0.947825	27.633	0.89607	0.61597	7.56856	0.82884	0.573786	20.366	0.890191	0.500655	4.39734
Q504R3	1361	2.59	2.67	6.422	Q504R3_HUMAN Putative uncharacterized protein OS=Homo sapiens PE=2 SV=1	1	0.808922			0.939698			0.895434			0.838335			0.728149			0.682924
Q96CS3	1362	2.59	2.6	2.697	FAF2_HUMAN FAS-associated factor 2 OS=Homo sapiens GN=FAF2 PE=1 SV=2	1	0.944899			0.888657			0.928672			0.912305			0.959608			0.885598
P16083	1363	2.59	2.59	7.792	NQO2_HUMAN Ribosyldihydronicotinamide dehydrogenase [quinone] OS=Homo sapiens GN=NQO2 PE=1 SV=4	1	1.02239	0.896437	5.55046	1.16328	0.431081	4.68782	0.992797	0.956279	3.80108	1.05711	0.690113	3.7934	1.03807	0.781786	3.78203	1.02433	0.855729	3.76138
Q53F60	1364	2.58	8.06	14.44	Q53F60_HUMAN Carbonyl reductase 3 variant (Fragment) OS=Homo sapiens PE=2 SV=1	3	0.847849	0.430801	5.38965	0.978488	0.890482	4.90546	0.882802	0.595184	8.54774	0.907025	0.751377	20.3244	0.974071	0.923422	15.8244	0.984418	0.940887	8.52359
O43237	1365	2.58	3.66	5.081	DC1L2_HUMAN Cytoplasmic dynein 1 light intermediate chain 2 OS=Homo sapiens GN=DYNC1LI2 PE=1 SV=1	2	1.01909	0.889033	3.91488	1.0044	0.974956	4.12607	1.01146	0.932755	3.91689	1.05273	0.71583	3.9128	0.959555	0.766168	3.9094	0.878536	0.442087	3.93656
B4DPK3	1366	2.58	2.6	3.987	B4DPK3_HUMAN cDNA FLJ59730, highly similar to NADP-dependent leukotriene B412-hydroxydehydrogenase (EC 1.3.1.74) OS=Homo sapiens PE=2 SV=1	1	0.995868	0.975638	3.95164	1.13367	0.693477	21.1358	1.03803	0.867741	9.48704	1.06017	0.898263	100.068	1.29469	0.233301	3.52365	1.0354	0.927142	46.7679
Q9UFT3	1367	2.58	2.6	3.534	Q9UFT3_HUMAN Putative uncharacterized protein DKFZp586O1922 OS=Homo sapiens GN=DKFZp586O1922 PE=2 SV=1	1	0.807183	0.275839	3.52215	0.859062	0.368529	3.53087	0.977544	0.856877	3.5322	0.837916	0.325324	3.52482	0.858786	0.367711	3.52776	0.812626	0.284045	3.52918
Q12974	1368	2.58	2.59	8.383	TP4A2_HUMAN Protein tyrosine phosphatase type IVA 2 OS=Homo sapiens GN=PTP4A2 PE=1 SV=1	1	1.56412			1.54352			1.53236			1.8269			1.9045			1.82709
O15067	1369	2.57	2.6	0.8221	PUR4_HUMAN Phosphoribosylformylglycinamidine synthase OS=Homo sapiens GN=PFAS PE=1 SV=3	1	0.871369	0.397036	3.52074	0.775125	0.418206	12.1339	0.774468	0.378711	9.00089	0.923329	0.568666	3.52436	0.843415	0.335616	3.52411	0.752841	0.382232	11.8227
Q8TC10	1370	2.57	2.59	1.259	Q8TC10_HUMAN NCK interacting protein with SH3 domain OS=Homo sapiens GN=NCKIPSD PE=2 SV=1	1	1.07147	0.540314	1.50044	1.01532	0.896303	1.55844	1.09781	0.556898	1.77614	0.990541	0.936174	1.57172	1.07745	0.512767	1.50203	1.01106	0.917684	1.49936
Q8NFW8	1371	2.57	2.59	3.456	NEUA_HUMAN N-acylneuraminate cytidylyltransferase OS=Homo sapiens GN=CMAS PE=1 SV=2	1	1.00869	0.9471	3.74408	0.905028	0.569641	4.85889	1.02282	0.935805	17.0113	0.912578	0.54301	3.78514	1.07692	0.606295	3.75573	0.926437	0.597939	3.77054
Q53SB6	1372	2.57	2.58	2.062	Q53SB6_HUMAN Putative uncharacterized protein DNPEP OS=Homo sapiens GN=DNPEP PE=2 SV=1	1	0.977598	0.860119	3.62929	0.952293	0.714384	3.63366	0.839801	0.336507	3.65299	1.0837	0.573919	3.63677	0.997452	0.98403	3.63918	1.08765	0.559897	3.63297
Q14257	1373	2.56	2.77	5.047	RCN2_HUMAN Reticulocalbin-2 OS=Homo sapiens GN=RCN2 PE=1 SV=1	1	1.02605			0.653559			0.990791			0.818662			0.852957			0.94861
O96011	1374	2.56	2.56	4.247	PX11B_HUMAN Peroxisomal membrane protein 11B OS=Homo sapiens GN=PEX11B PE=1 SV=1	1	1.08289	0.614635	4.31569	1.17814	0.451684	5.98105	1.17925	0.514452	8.95591	1.09477	0.721868	11.7455	1.18693	0.448532	6.36651	1.14534	0.445741	4.27497
Q99614	1375	2.56	2.56	3.425	TTC1_HUMAN Tetratricopeptide repeat protein 1 OS=Homo sapiens GN=TTC1 PE=1 SV=1	1	1.00042	0.997317	3.52219	0.90115	0.484802	3.52824	1.03422	0.791672	3.52309	1.04989	0.709784	3.53101	1.02208	0.861943	3.52276	1.06173	0.654615	3.53393
Q9NX40	1376	2.55	2.55	7.347	OCAD1_HUMAN OCIA domain-containing protein 1 OS=Homo sapiens GN=OCIAD1 PE=1 SV=1	2
P60983	1377	2.55	2.55	7.746	GMFB_HUMAN Glia maturation factor beta OS=Homo sapiens GN=GMFB PE=1 SV=2	1	1.01915	0.880503	3.55735	1.03959	0.762948	3.53603	0.995479	0.971024	3.53941	1.02009	0.874762	3.554	1.03924	0.778931	3.86227	1.07335	0.607466	3.55719
Q00341	1378	2.54	2.65	0.9464	VIGLN_HUMAN Vigilin OS=Homo sapiens GN=HDLBP PE=1 SV=2	1	0.967983			0.957034			1.02733			0.921382			0.882305			0.904354
Q05D21	1379	2.54	2.54	5.417	Q05D21_HUMAN IAH1 protein (Fragment) OS=Homo sapiens GN=IAH1 PE=2 SV=1	1	0.747543	0.208447	3.51027	0.768132	0.228238	3.51113	0.811428	0.281247	3.51037	0.90572	0.499363	3.51029	1.02948	0.842501	4.31181	0.859985	0.369241	3.51026
B7Z268	1380	2.54	2.54	9.434	B7Z268_HUMAN Single-stranded DNA binding protein 1, isoform CRA_c OS=Homo sapiens GN=SSBP1 PE=2 SV=1	1	1.12308	0.289701	1.41906	1.41538	0.050977	1.4206	1.42591	0.062617	1.49352	1.13575	0.258152	1.4192	1.10574	0.513798	1.73269	1.2955	0.0866909	1.42088
Q9UHL4	1381	2.53	2.53	4.065	DPP2_HUMAN Dipeptidyl peptidase 2 OS=Homo sapiens GN=DPP7 PE=1 SV=3	1	1.12969			1.39131			1.16664			1.31011			1.34572			0.968081
P46940	1382	2.52	2.75	0.5432	IQGA1_HUMAN Ras GTPase-activating-like protein IQGAP1 OS=Homo sapiens GN=IQGAP1 PE=1 SV=1	1	1.12189	0.451941	3.51095	0.946891	0.678842	3.51083	1.1178	0.527752	4.68366	0.972698	0.82618	3.51143	0.896263	0.467352	3.51028	0.991436	0.944755	3.51177
P24043	1383	2.52	2.56	0.4164	LAMA2_HUMAN Laminin subunit alpha-2 OS=Homo sapiens GN=LAMA2 PE=1 SV=4	1	1.72474	0.408638	9.59832	1.50077	0.497853	8.39257	1.65738	0.643804	56.4168	1.34142	0.143004	1.71157	1.24447	0.139501	1.48288	1.75601	0.505405	20.2963
Q9Y5P6	1384	2.52	2.52	3.056	GMPPB_HUMAN Mannose-1-phosphate guanyltransferase beta OS=Homo sapiens GN=GMPPB PE=1 SV=2	1	1.09325	0.66233	6.90094	1.12102	0.68881	15.3205	1.17038	0.403202	4.33978	0.953663	0.727119	3.74041	0.998194	0.988898	3.73069	1.02016	0.898846	4.86903
Q14832	1385	2.51	3.61	1.251	GRM3_HUMAN Metabotropic glutamate receptor 3 OS=Homo sapiens GN=GRM3 PE=2 SV=2	1	1.22631	0.310091	3.94687	1.19751	0.470331	8.05337	1.16988	0.360811	3.55626	1.01362	0.942796	6.74215	1.0041	0.985538	9.85148	1.05879	0.722425	4.74871
P55263	1386	2.51	2.53	3.591	ADK_HUMAN Adenosine kinase OS=Homo sapiens GN=ADK PE=1 SV=2	1	1.15725	0.42255	4.26867	1.28514	0.245081	3.63844	1.08574	0.56619	3.62854	1.05514	0.690043	3.62648	1.20315	0.320199	3.643	1.13648	0.427351	3.63717
O14910	1387	2.5	2.55	4.721	LIN7A_HUMAN Protein lin-7 homolog A OS=Homo sapiens GN=LIN7A PE=1 SV=2	1	0.957731			1.13399			1.15906			0.92533			0.932694			1.17
Q16204	1388	2.5	2.53	0	CCDC6_HUMAN Coiled-coil domain-containing protein 6 OS=Homo sapiens GN=CCDC6 PE=1 SV=1	0	1.07519	0.700569	6.12233	1.09498	0.559789	4.02562	1.00736	0.973845	9.65265	1.05841	0.69484	4.00571	1.10678	0.685344	10.9367	1.12434	0.576021	6.65353
Q9UPT6	1389	2.49	2.54	0.6737	JIP3_HUMAN C-Jun-amino-terminal kinase-interacting protein 3 OS=Homo sapiens GN=MAPK8IP3 PE=1 SV=3	1	1.08914	0.557115	3.66743	0.925136	0.864276	96.2667	0.988366	0.927936	3.69838	0.931945	0.618724	3.71389	1.0438	0.746977	3.66035	0.959067	0.76963	4.06695
B5MDX4	1390	2.49	2.54	2.037	B5MDX4_HUMAN Putative uncharacterized protein ENSP00000323500 OS=Homo sapiens PE=4 SV=1	1	1.20468	0.48568	9.6011	1.11721	0.465328	3.53471	1.19804	0.320281	3.53763	1.09804	0.519096	3.53221	0.999126	0.995217	4.3846	1.22714	0.28812	3.54162
Q546Z2	1391	2.49	2.51	4.167	Q546Z2_HUMAN 3'-hydroxyisobutyrate dehydrogenase OS=Homo sapiens GN=NS5ATP1 PE=2 SV=1	2	1.09209	0.420838	1.4583	1.19227	0.182083	1.45701	1.16213	0.437451	1.95799	1.01791	0.857426	1.45505	1.06747	0.534213	1.45852	1.05889	0.608831	1.50627
Q8N9N7	1392	2.49	2.51	4.603	LRC57_HUMAN Leucine-rich repeat-containing protein 57 OS=Homo sapiens GN=LRRC57 PE=1 SV=1	1	1.01708			0.89342			0.807307			1.68723			0.827527			0.907348
B7Z883	1393	2.49	2.5	0.998	B7Z883_HUMAN cDNA FLJ51414, highly similar to Integrin alpha-V OS=Homo sapiens PE=2 SV=1	1	1.27769	0.283907	4.43075	1.29141	0.271397	4.37429	1.1517	0.619175	13.9206	1.0701	0.876834	80.9787	1.18443	0.384082	4.40098	1.16228	0.714999	53.4747
C1PHA2	1394	2.48	2.65	0.6743	C1PHA2_HUMAN Tyrosine-protein kinase receptor OS=Homo sapiens GN=KIF5B-ALK PE=2 SV=1	1	0.836797			0.823595			0.738401			0.970068			0.946896			0.663684
O43639	1395	2.48	2.51	2.895	NCK2_HUMAN Cytoplasmic protein NCK2 OS=Homo sapiens GN=NCK2 PE=1 SV=2	1	1.10542			1.4615			1.37084			1.10213			1.28634			1.40869
A9CQZ4	1396	2.47	8.89	27.27	A9CQZ4_HUMAN Dihydropyrimidinase-like 2 long form (Fragment) OS=Homo sapiens GN=DPYSL2 PE=2 SV=1	9	1.006	0.967005	4.32901	1.11523	0.869486	783.976	0.810821	0.30413	3.97293	0.887635	0.48371	4.21605	0.796564	0.281195	3.92175	0.7201	0.202128	3.93955
Q5T3N1	1397	2.47	2.72	5.392	Q5T3N1_HUMAN Annexin A1 (Fragment) OS=Homo sapiens GN=ANXA1 PE=2 SV=1	1	0.9741	0.943403	42.1235	0.942204	0.863981	32.6657	1.04658	0.885155	23.8454	1.10707	0.535932	4.25114	0.969364	0.829623	4.22837	1.07435	0.746692	8.74151
O15079	1398	2.47	2.47	3.846	SNPH_HUMAN Syntaphilin OS=Homo sapiens GN=SNPH PE=1 SV=2	1	1.06932			1.02099			0.906395			0.914342			0.976753			0.807014
Q4GPF9	1399	2.47	2.47	4.425	Q4GPF9_HUMAN ATP synthase subunit a OS=Homo sapiens GN=ATPase 6 PE=3 SV=1	1	1.16283			1.17643			1.20032			1.11467			1.13958			1.3321
P53680	1400	2.47	2.47	8.451	AP2S1_HUMAN AP-2 complex subunit sigma OS=Homo sapiens GN=AP2S1 PE=1 SV=2	1	1.15639	0.392499	3.70012	1.35581	0.206894	3.68096	1.45477	0.170658	3.69966	0.983739	0.899044	3.67876	1.18164	0.361582	3.86986	1.24414	0.279946	3.6906
Q6FH17	1401	2.46	4.32	12	Q6FH17_HUMAN ARF6 protein OS=Homo sapiens GN=ARF6 PE=2 SV=1	2
P09496	1402	2.46	2.53	3.629	CLCA_HUMAN Clathrin light chain A OS=Homo sapiens GN=CLTA PE=1 SV=1	1	0.985089			0.950718			0.917287			1.12148			0.996646			1.10102
A0MZ66	1403	2.46	2.48	1.585	SHOT1_HUMAN Shootin-1 OS=Homo sapiens GN=KIAA1598 PE=1 SV=4	1	1.34549	0.214638	3.74998	1.1031	0.609662	5.88224	0.926562	0.713086	7.40965	1.02586	0.936041	24.9762	1.27026	0.439905	12.3519	1.23839	0.28891	3.76259
Q9Y696	1404	2.46	2.48	3.162	CLIC4_HUMAN Chloride intracellular channel protein 4 OS=Homo sapiens GN=CLIC4 PE=1 SV=4	1	1.04682	0.727245	3.5715	1.02599	0.840468	3.57306	0.972064	0.828907	3.69553	0.995953	0.974267	3.57522	0.925691	0.581137	3.55902	0.998193	0.988479	3.56008
P61006	1405	2.45	8.55	21.26	RAB8A_HUMAN Ras-related protein Rab-8A OS=Homo sapiens GN=RAB8A PE=1 SV=1	5	0.753172			0.887821			0.828422			0.838746			0.942161			0.879461
Q86WG3	1406	2.44	2.45	3.235	ATCAY_HUMAN Caytaxin OS=Homo sapiens GN=ATCAY PE=1 SV=2	1	1.11917			0.972303			1.14971			1.02062			1.15011			1.02626
P43146	1407	2.44	2.44	0.8293	DCC_HUMAN Netrin receptor DCC OS=Homo sapiens GN=DCC PE=1 SV=1	1	0.999092	0.994483	3.7907	0.856265	0.378114	3.78639	0.969381	0.815953	3.77526	0.915822	0.555629	3.78801	0.919336	0.569331	3.7848	0.899413	0.499465	3.83719
Q96JJ7	1408	2.43	2.65	2.863	TMX3_HUMAN Protein disulfide-isomerase TMX3 OS=Homo sapiens GN=TMX3 PE=1 SV=2	1	1.36418	0.649978	625.528	1.12345	0.900625	12067.4	1.28969	0.798637	19465	1.07761	0.831359	33.14	1.20447	0.835056	7468.32	1.18451	0.858406	13538.3
Q6P5V6	1409	2.43	2.6	2.184	Q6P5V6_HUMAN SNX5 protein (Fragment) OS=Homo sapiens GN=SNX5 PE=2 SV=1	1	1.02915	0.933408	32.3697	1.27242	0.649932	147.553	1.04205	0.909316	38.4291	0.896508	0.477862	3.65016	0.999652	0.998454	6.17356	1.02402	0.926939	13.6858
Q96KG9	1410	2.43	2.48	1.238	NTKL_HUMAN N-terminal kinase-like protein OS=Homo sapiens GN=SCYL1 PE=1 SV=1	1	1.04087			0.934521			1.07129			0.991611			0.82197			1.00038
Q8N9M2	1411	2.43	2.48	2.303	Q8N9M2_HUMAN cDNA FLJ36887 fis, clone BNGH42005504, highly similar to 26S PROTEASOME REGULATORY SUBUNIT S3 OS=Homo sapiens PE=2 SV=1	1	1.01712			1.22622			0.863876			0.975059			1.26011			1.0951
O75110	1412	2.43	2.44	1.051	ATP9A_HUMAN Probable phospholipid-transporting ATPase IIA OS=Homo sapiens GN=ATP9A PE=1 SV=3	1	1.04583	0.89164	3.49291	0.914163	0.432542	1.48622	1.0533	0.626581	1.48067	1.04463	0.686462	1.49538	1.02573	0.827664	1.55565	0.97075	0.780256	1.49332
Q9Y4P8	1413	2.43	2.43	2.203	WIPI2_HUMAN WD repeat domain phosphoinositide-interacting protein 2 OS=Homo sapiens GN=WIPI2 PE=1 SV=1	1	1.23338	0.296006	3.80755	0.941685	0.668045	3.77708	1.0525	0.711094	3.79188	1.07234	0.667552	4.67422	0.972365	0.833442	3.78031	1.12115	0.488938	4.06897
P34949	1414	2.43	2.43	2.6	MPI_HUMAN Mannose-6-phosphate isomerase OS=Homo sapiens GN=MPI PE=1 SV=2	1	1.02316	0.852945	1.59766	1.08527	0.469614	1.48878	1.0939	0.723392	2.58253	1.13783	0.278752	1.45837	1.10184	0.600761	1.96927	1.09353	0.416116	1.45972
Q9NP79	1415	2.43	2.43	4.56	VTA1_HUMAN Vacuolar protein sorting-associated protein VTA1 homolog OS=Homo sapiens GN=VTA1 PE=1 SV=1	1	0.716811			0.787596			0.825618			1.27312			1.04584			1.11114
P08294	1416	2.43	2.43	6.667	SODE_HUMAN Extracellular superoxide dismutase [Cu-Zn] OS=Homo sapiens GN=SOD3 PE=1 SV=2	1	1.16564	0.366732	3.54302	1.06614	0.63672	3.55315	1.15378	0.386434	3.53329	1.11983	0.458991	3.53881	0.963851	0.774486	3.54288	1.07665	0.593339	3.53786
Q86UR5	1417	2.42	2.46	0.6501	RIMS1_HUMAN Regulating synaptic membrane exocytosis protein 1 OS=Homo sapiens GN=RIMS1 PE=1 SV=1	1	1.04337	0.753623	3.75734	1.04895	0.726698	3.76781	1.22893	0.519379	16.1804	1.07324	0.621973	3.78266	0.896765	0.727028	20.6659	0.897526	0.638973	8.64423
O60784	1418	2.42	2.43	3.455	TOM1_HUMAN Target of Myb protein 1 OS=Homo sapiens GN=TOM1 PE=1 SV=2	1	1.01156			1.03448			1.03336			1.0395			0.951089			0.975656
Q9Y303	1419	2.42	2.42	5.134	NAGA_HUMAN Putative N-acetylglucosamine-6-phosphate deacetylase OS=Homo sapiens GN=AMDHD2 PE=2 SV=2	1	1.84264			2.1265			0.930763			1.20667			1.31476			1.23831
P38919	1420	2.4	3	2.433	IF4A3_HUMAN Eukaryotic initiation factor 4A-III OS=Homo sapiens GN=EIF4A3 PE=1 SV=4	1	1.11585	0.351982	1.47993	0.948926	0.610525	1.45822	1.15532	0.534942	2.30767	1.14272	0.292857	1.50062	1.01233	0.950019	2.10621	1.11109	0.535546	1.84259
Q5HYM3	1421	2.4	2.42	1.236	Q5HYM3_HUMAN Oxysterol-binding protein OS=Homo sapiens GN=DKFZp686C0249 PE=2 SV=1	1	0.808734	0.327753	4.59934	0.882522	0.487256	4.5977	0.93791	0.80123	12.4692	0.836142	0.546506	13.9142	0.904967	0.556487	4.55656	0.885081	0.492595	4.55134
Q08174	1422	2.4	2.41	0.8491	PCDH1_HUMAN Protocadherin-1 OS=Homo sapiens GN=PCDH1 PE=1 SV=2	1	1.00409	0.968182	1.4775	0.98389	0.875333	1.48186	1.07837	0.499776	1.48791	0.983525	0.872866	1.48344	0.964995	0.733335	1.47971	0.860004	0.426745	1.9269
P49354	1423	2.39	2.4	0	FNTA_HUMAN Protein farnesyltransferase/geranylgeranyltransferase type-1 subunit alpha OS=Homo sapiens GN=FNTA PE=1 SV=1	0	1.16763	0.407058	4.32458	1.02892	0.849331	4.49077	1.14669	0.440672	4.22876	1.08513	0.606558	4.30682	0.976	0.867147	4.29554	1.32884	0.243285	4.27098
Q4LE51	1424	2.38	2.43	0.8419	Q4LE51_HUMAN PIK3CA variant protein (Fragment) OS=Homo sapiens GN=PIK3CA variant protein PE=2 SV=1	1	0.803605			0.835865			0.855854			0.749354			0.822292			0.90367
Q9Y2Z4	1425	2.38	2.4	2.096	SYYM_HUMAN Tyrosyl-tRNA synthetase, mitochondrial OS=Homo sapiens GN=YARS2 PE=1 SV=2	1	0.848472	0.54066	10.7308	1.05167	0.768023	5.35582	0.935775	0.739243	6.97754	1.04182	0.76373	3.80962	0.855235	0.610627	16.9977	1.01099	0.957642	8.03343
C9K0J4	1426	2.38	2.39	0	C9K0J4_HUMAN Putative uncharacterized protein MYEF2 OS=Homo sapiens GN=MYEF2 PE=4 SV=1	0	0.852679			0.837356			1.01627			0.862886			0.892729			0.886671
B4DHY3	1427	2.38	2.38	2.812	B4DHY3_HUMAN cDNA FLJ50522, highly similar to Breast carcinoma amplified sequence 1 OS=Homo sapiens PE=2 SV=1	1	1.24104	0.359847	5.69947	0.911431	0.541323	3.82736	1.12034	0.664692	11.977	1.17925	0.362154	3.81706	1.15027	0.41043	3.80933	1.04293	0.757862	3.80328
P19623	1428	2.38	2.38	3.311	SPEE_HUMAN Spermidine synthase OS=Homo sapiens GN=SRM PE=1 SV=1	1	0.844408	0.375276	4.20868	0.926974	0.62369	4.20205	0.913735	0.571994	4.22067	0.954324	0.750571	4.21121	1.0089	0.950171	4.20001	0.933244	0.650667	4.20337
B8ZWD7	1429	2.38	2.38	15.5	B8ZWD7_HUMAN Diazepam binding inhibitor, splice form 1A(1)-G OS=Homo sapiens GN=DBI PE=2 SV=1	1	1.27344	0.258132	3.73746	1.05844	0.682489	3.76156	1.03474	0.855462	6.54153	1.15605	0.394278	3.71928	1.00581	0.964266	3.70833	1.08397	0.577848	3.71207
P60981	1430	2.37	3.53	7.273	DEST_HUMAN Destrin OS=Homo sapiens GN=DSTN PE=1 SV=3	1
Q3LXA3	1431	2.37	2.55	0	DHAK_HUMAN Bifunctional ATP-dependent dihydroxyacetone kinase/FAD-AMP lyase (cyclizing) OS=Homo sapiens GN=DAK PE=1 SV=1	0	1.1623	0.216264	1.35855	1.21712	0.299227	1.64757	1.19756	0.350616	1.6823	1.08894	0.345646	1.27491	1.15236	0.156253	1.27082	1.14236	0.305748	1.4103
C9EJ80	1432	2.37	2.4	3.317	C9EJ80_HUMAN NADH-ubiquinone oxidoreductase chain 5 OS=Homo sapiens GN=ND5 PE=3 SV=1	1	1.14088	0.412173	3.54777	1.03578	0.891725	13.4728	1.02969	0.818195	3.54738	0.966994	0.794249	3.57231	1.08591	0.560923	3.55963	1.22002	0.296394	3.55902
Q3KQU3	1433	2.37	2.38	1.665	MA7D1_HUMAN MAP7 domain-containing protein 1 OS=Homo sapiens GN=MAP7D1 PE=1 SV=1	1	0.712256			0.733267			0.943115			0.700436			0.770702			0.653624
Q8WZA9	1434	2.37	2.37	3.692	IRGQ_HUMAN Immunity-related GTPase family Q protein OS=Homo sapiens GN=IRGQ PE=1 SV=1	1	0.897565	0.665567	2.52592	0.992993	0.960647	1.72156	0.902184	0.73698	3.15463	0.893551	0.656015	2.54673	0.743007	0.319942	2.64958	0.793052	0.451767	2.93359
Q96EY1	1435	2.36	2.36	2.5	DNJA3_HUMAN DnaJ homolog subfamily A member 3, mitochondrial OS=Homo sapiens GN=DNAJA3 PE=1 SV=1	1	0.914573	0.532319	3.51167	0.978386	0.861565	3.5135	0.966685	0.789836	3.51262	1.04709	0.722642	3.51103	1.00523	0.966421	3.51147	1.02026	0.872577	3.51146
Q6FI27	1436	2.36	2.36	2.143	Q6FI27_HUMAN GSK3B protein OS=Homo sapiens GN=GSK3B PE=2 SV=1	1	0.920508	0.569071	3.70515	0.922558	0.671875	6.09771	0.948663	0.701955	3.75942	0.908609	0.524024	3.71845	0.920986	0.571757	3.71667	0.831619	0.325158	3.71645
P28074	1437	2.36	2.36	3.042	PSB5_HUMAN Proteasome subunit beta type-5 OS=Homo sapiens GN=PSMB5 PE=1 SV=3	1	1.29733	0.442169	15.7249	1.57711	0.15845	4.35488	1.35769	0.691281	1593.79	1.13757	0.46034	4.24361	1.06967	0.659895	4.24798	1.21422	0.681262	90.6642
Q9BYT8	1438	2.35	4.41	2.699	NEUL_HUMAN Neurolysin, mitochondrial OS=Homo sapiens GN=NLN PE=1 SV=1	2	1.13025	0.442054	3.65279	1.10931	0.492574	3.62457	0.727469	0.257283	5.63528	0.836041	0.692405	76.4739	1.02655	0.923923	16.0051	0.94257	0.705778	4.52038
Q6FGL0	1439	2.33	2.33	6	Q6FGL0_HUMAN LGALS3 protein (Fragment) OS=Homo sapiens GN=LGALS3 PE=2 SV=1	1	1.28232			0.929268			1.09415			1.59972			1.65814			0.943911
P14621	1440	2.32	2.32	9.091	ACYP2_HUMAN Acylphosphatase-2 OS=Homo sapiens GN=ACYP2 PE=1 SV=2	1	1.27034	0.234421	1.84379	1.51881	0.135676	2.0958	1.42249	0.135536	1.86552	1.15823	0.270817	1.52113	1.33157	0.23845	2.09911	1.4149	0.180989	2.09553
Q8TBG9	1441	2.32	2.32	6.038	SYNPR_HUMAN Synaptoporin OS=Homo sapiens GN=SYNPR PE=2 SV=1	1	1.13544			0.956559			0.9278			1.08646			1.0355			0.909781
P67936	1442	2.31	8.03	14.11	TPM4_HUMAN Tropomyosin alpha-4 chain OS=Homo sapiens GN=TPM4 PE=1 SV=3	5	0.911707			1.07354			1.24062			1.02545			0.976811			1.11754
B4DLA1	1443	2.31	4.35	3.752	B4DLA1_HUMAN cDNA FLJ53453, highly similar to EH-domain-containing protein 2 OS=Homo sapiens PE=2 SV=1	2	1.24317	0.284944	3.77261	0.910237	0.635564	6.38745	1.15119	0.66661	22.1501	0.981619	0.887648	3.75017	0.85512	0.375009	3.77659	0.980529	0.881465	3.76696
Q4LE33	1444	2.31	2.34	0.403	Q4LE33_HUMAN TNC variant protein (Fragment) OS=Homo sapiens GN=TNC variant protein PE=2 SV=1	1	0.949284			0.742135			0.80231			1.01746			0.622178			0.683218
Q59EK0	1445	2.31	2.32	1.397	Q59EK0_HUMAN Epsilon isoform of regulatory subunit B56, protein phosphatase 2A variant (Fragment) OS=Homo sapiens PE=2 SV=1	1	0.933589	0.563795	1.53931	0.954035	0.736051	1.68741	0.969452	0.755376	1.45378	1.03117	0.756861	1.45148	0.956544	0.639143	1.41818	1.04958	0.611583	1.41809
Q6IBR6	1446	2.31	2.32	0	Q6IBR6_HUMAN Intracellular platelet-activating factor acetylhydrolase alpha 2 subunit OS=Homo sapiens GN=PAFAH1B2 PE=2 SV=1	0	1.0552	0.773356	6.2712	1.09664	0.541026	3.79554	0.990335	0.940787	3.75409	1.08126	0.591034	3.76817	1.08659	0.648306	5.53758	1.11139	0.495883	3.76099
O60502	1447	2.3	2.55	0.7642	NCOAT_HUMAN Bifunctional protein NCOAT OS=Homo sapiens GN=MGEA5 PE=1 SV=2	1	0.888708	0.288668	1.42578	0.815123	0.132874	1.42942	0.960648	0.830032	2.03041	0.87199	0.240755	1.4294	0.933413	0.620264	1.66658	0.874526	0.245169	1.42545
P48553	1448	2.3	2.33	0.9531	TPC10_HUMAN Trafficking protein particle complex subunit 10 OS=Homo sapiens GN=TRAPPC10 PE=1 SV=2	1	1.19759	0.343878	3.95045	1.05351	0.710561	3.87666	1.56281	0.149679	3.89217	1.09585	0.549505	3.89461	1.18421	0.360204	3.9131	1.03944	0.788529	4.15691
Q8WXF1	1449	2.3	2.31	2.103	PSPC1_HUMAN Paraspeckle component 1 OS=Homo sapiens GN=PSPC1 PE=1 SV=1	1	0.818241	0.320317	4.06683	0.937716	0.633577	3.52286	0.866757	0.385285	3.51469	0.880569	0.421165	3.51931	0.871233	0.525489	6.6702	0.895912	0.467039	3.52169
Q8IWA5	1450	2.29	2.37	1.133	CTL2_HUMAN Choline transporter-like protein 2 OS=Homo sapiens GN=SLC44A2 PE=1 SV=2	1	1.2951	0.539746	41.4239	1.21252	0.518978	13.4496	1.43072	0.310742	11.2059	1.0987	0.579901	4.6707	1.02586	0.89698	7.29544	1.368	0.464232	35.0717
A8KAH5	1451	2.29	2.32	0	A8KAH5_HUMAN cDNA FLJ32696 fis, clone TESTI2000358 OS=Homo sapiens PE=2 SV=1	0	1.20357	0.314421	3.55215	0.960944	0.758185	3.55346	1.04648	0.771559	4.66057	1.05552	0.797948	8.0849	1.11165	0.481335	3.55458	1.1335	0.427921	3.55035
Q6PKG0	1452	2.29	2.3	1.095	LARP1_HUMAN La-related protein 1 OS=Homo sapiens GN=LARP1 PE=1 SV=2	1	0.929309	0.701264	6.27909	0.874586	0.447909	4.23999	1.15292	0.430733	4.27143	0.915631	0.737169	12.8939	0.972651	0.847803	4.24448	0.982059	0.899124	4.21872
Q6FGY1	1453	2.28	8.3	18.65	Q6FGY1_HUMAN cDNA FLJ78291, highly similar to Homo sapiens hippocalcin-like 1 (HPCAL1), transcript variant 2, mRNA OS=Homo sapiens GN=HPCAL1 PE=2 SV=1	4	0.986965			0.97353			1.08466			1.03441			0.920437			0.891087
Q9Y496	1454	2.26	2.28	2.279	KIF3A_HUMAN Kinesin-like protein KIF3A OS=Homo sapiens GN=KIF3A PE=1 SV=3	1	0.901235	0.495044	3.6725	0.861827	0.587574	12.1406	0.847215	0.352096	3.67124	0.898431	0.485006	3.66286	0.938221	0.642595	3.62679	0.866896	0.39543	3.66484
Q9UDY4	1455	2.26	2.27	2.967	DNJB4_HUMAN DnaJ homolog subfamily B member 4 OS=Homo sapiens GN=DNAJB4 PE=1 SV=1	1	0.925255	0.578933	3.55423	1.04665	0.80222	6.0772	0.889184	0.696121	17.9085	0.972142	0.941402	48.8661	0.906962	0.507018	3.55541	0.818322	0.293513	3.54491
Q96RQ3	1456	2.25	3.18	1.793	MCCA_HUMAN Methylcrotonoyl-CoA carboxylase subunit alpha, mitochondrial OS=Homo sapiens GN=MCCC1 PE=1 SV=3	1	0.887287			0.890902			0.947452			0.909208			0.849949			0.9344
Q9UPU5	1457	2.25	2.51	0.6489	UBP24_HUMAN Ubiquitin carboxyl-terminal hydrolase 24 OS=Homo sapiens GN=USP24 PE=1 SV=3	1	1.11698			0.533908			1.09327			0.700355			0.860585			1.01321
Q3ZCM7	1458	2.24	58.44	34.68	TBB8_HUMAN Tubulin beta-8 chain OS=Homo sapiens GN=TUBB8 PE=1 SV=2	99
B3KP90	1459	2.24	2.47	2.088	B3KP90_HUMAN cDNA FLJ31447 fis, clone NT2NE2000913, highly similar to Protein phosphatase 2C isoform beta (EC 3.1.3.16) OS=Homo sapiens PE=2 SV=1	1	1.19995	0.480558	8.83483	1.14501	0.665484	19.439	1.06851	0.740801	7.04537	1.03232	0.805073	3.5909	1.03018	0.927098	26.6946	0.875637	0.702284	28.2558
B5MBY3	1460	2.24	2.27	3.151	B5MBY3_HUMAN Putative uncharacterized protein CBARA1 OS=Homo sapiens GN=CBARA1 PE=4 SV=2	1	2.26748			2.12912			1.8109			1.40812			1.67732			2.11564
Q15223	1461	2.24	2.25	3.675	PVRL1_HUMAN Poliovirus receptor-related protein 1 OS=Homo sapiens GN=PVRL1 PE=1 SV=3	2	0.927867			0.882683			0.800726			0.84876			0.879138			0.858002
P49773	1462	2.24	2.24	0	HINT1_HUMAN Histidine triad nucleotide-binding protein 1 OS=Homo sapiens GN=HINT1 PE=1 SV=2	0	1.17548	0.582483	14.4364	1.39223	0.223688	4.67063	1.23052	0.545977	21.0487	1.01062	0.944473	4.63879	1.24561	0.319963	4.63628	1.23574	0.537175	20.5617
A8K586	1463	2.23	3.07	1.005	A8K586_HUMAN cDNA FLJ76822, highly similar to Homo sapiens adaptor-related protein complex 3, beta 1 subunit (AP3B1), mRNA OS=Homo sapiens PE=2 SV=1	1	1.05071	0.796519	6.67813	0.926482	0.67849	5.78338	1.02703	0.916573	13.0837	0.875689	0.43686	3.98035	0.855335	0.386663	3.97459	1.01123	0.934519	3.95436
Q9NZB2	1464	2.23	2.26	1.342	F120A_HUMAN Constitutive coactivator of PPAR-gamma-like protein 1 OS=Homo sapiens GN=FAM120A PE=1 SV=2	1	0.454711			0.807495			1.04983			0.511197			0.834976			0.878228
Q9H845	1465	2.23	2.26	2.415	ACAD9_HUMAN Acyl-CoA dehydrogenase family member 9, mitochondrial OS=Homo sapiens GN=ACAD9 PE=1 SV=1	1	0.96683	0.796753	3.65675	0.834062	0.325956	3.65347	0.872173	0.479817	5.10859	1.03564	0.788181	3.62448	0.977047	0.894979	5.88376	0.889804	0.68099	15.0053
Q5JUW8	1466	2.23	2.25	1.06	Q5JUW8_HUMAN Discs, large homolog 3 (Neuroendocrine-dlg, Drosophila) OS=Homo sapiens GN=DLG3 PE=2 SV=1	1	0.790923			0.79834			0.93932			0.833053			0.849029			0.81498
O60826	1467	2.23	2.25	2.871	CCD22_HUMAN Coiled-coil domain-containing protein 22 OS=Homo sapiens GN=CCDC22 PE=1 SV=1	1	1.20094			1.02244			1.2349			0.974304			1.03673			1.1669
Q15349	1468	2.22	2.27	1.637	KS6A2_HUMAN Ribosomal protein S6 kinase alpha-2 OS=Homo sapiens GN=RPS6KA2 PE=1 SV=2	1	1.37022			1.38736			1.20026			1.35421			1.38075			1.20376
P40121	1469	2.22	2.24	3.736	CAPG_HUMAN Macrophage-capping protein OS=Homo sapiens GN=CAPG PE=1 SV=1	1
Q8TC12	1470	2.21	2.24	3.774	RDH11_HUMAN Retinol dehydrogenase 11 OS=Homo sapiens GN=RDH11 PE=1 SV=2	1
Q96PU5	1471	2.21	2.23	1.538	NED4L_HUMAN E3 ubiquitin-protein ligase NEDD4-like OS=Homo sapiens GN=NEDD4L PE=1 SV=2	1	1.24729	0.247456	1.80106	1.09245	0.620794	1.92808	1.3348	0.126342	1.63122	1.09296	0.405601	1.44183	0.963167	0.703057	1.44368	1.08321	0.687649	2.09528
Q6AW87	1472	2.21	2.23	2.582	Q6AW87_HUMAN Putative uncharacterized protein DKFZp686G2074 OS=Homo sapiens GN=DKFZp686G2074 PE=2 SV=1	1	1.28806			1.45939			1.37999			1.44047			1.40614			1.43133
Q6FGM6	1473	2.21	2.22	2.432	Q6FGM6_HUMAN PPID protein OS=Homo sapiens GN=PPID PE=2 SV=1	1	1.1999	0.685122	73.2201	1.38525	0.262552	6.11987	0.956576	0.732459	3.53347	1.60729	0.151204	4.30448	1.23795	0.277118	3.52998	0.823544	0.30027	3.51901
Q7Z4Z1	1474	2.21	2.22	2.932	Q7Z4Z1_HUMAN Epsilon-COP OS=Homo sapiens PE=2 SV=1	1	0.813857			0.868795			0.869643			0.74893			0.687935			0.860064
Q6KCM7	1475	2.21	2.21	4.691	SCMC2_HUMAN Calcium-binding mitochondrial carrier protein SCaMC-2 OS=Homo sapiens GN=SLC25A25 PE=1 SV=1	1	0.916432	0.569855	3.98838	0.875727	0.436289	3.96846	0.804031	0.393434	7.17208	0.985791	0.916482	3.96713	0.973684	0.855227	4.32441	1.00432	0.977099	4.58472
B3KT15	1476	2.21	2.21	2.116	B3KT15_HUMAN cDNA FLJ37456 fis, clone BRAWH2011096, highly similar to 26S proteasome non-ATPase regulatory subunit 13 OS=Homo sapiens PE=2 SV=1	1	1.04553	0.744223	3.78705	0.86753	0.408819	3.85913	0.985102	0.909642	3.79886	0.976346	0.856594	3.77108	1.03229	0.812272	3.77908	0.964467	0.787433	3.76306
B1GX79	1477	2.19	10.16	9.655	B1GX79_HUMAN PAK3cb protein OS=Homo sapiens GN=PAK3 PE=2 SV=1	6	0.947937			0.835194			0.864434			0.786168			1.22149			0.766214
Q99447	1478	2.19	2.37	2.314	PCY2_HUMAN Ethanolamine-phosphate cytidylyltransferase OS=Homo sapiens GN=PCYT2 PE=1 SV=1	1	0.888488			0.84666			0.718467			0.926632			0.967893			0.738351
O00560	1479	2.19	2.2	6.04	SDCB1_HUMAN Syntenin-1 OS=Homo sapiens GN=SDCBP PE=1 SV=1	1	1.22021	0.711396	179.601	1.39907	0.349165	13.558	1.38748	0.252784	5.72543	1.17035	0.40679	4.41471	1.286	0.238372	3.51115	1.24947	0.525338	21.4264
Q93100	1480	2.18	2.22	1.555	KPBB_HUMAN Phosphorylase b kinase regulatory subunit beta OS=Homo sapiens GN=PHKB PE=1 SV=3	1	0.732824	0.56959	137.479	0.847615	0.375561	4.08084	1.1167	0.503945	4.13684	0.855972	0.392631	4.05926	0.773949	0.261817	4.13711	0.800135	0.446277	10.9266
Q9HBH5	1481	2.18	2.21	0	RDH14_HUMAN Retinol dehydrogenase 14 OS=Homo sapiens GN=RDH14 PE=1 SV=1	0	0.963169	0.771619	3.56655	0.929698	0.5984	3.55408	1.11119	0.483311	3.56479	1.00572	0.963697	3.56276	0.906599	0.506479	3.56621	0.971511	0.820973	3.56548
C9IZQ1	1482	2.18	2.18	5.034	C9IZQ1_HUMAN Putative uncharacterized protein SSR1 OS=Homo sapiens GN=SSR1 PE=4 SV=1	1	0.941508	0.880228	55.8344	0.766625	0.34098	7.41871	0.888536	0.630051	9.83919	1.00048	0.998174	8.20586	0.864786	0.424219	4.26939	0.963334	0.799579	4.29522
Q9UBF2	1483	2.17	2.18	1.263	COPG2_HUMAN Coatomer subunit gamma-2 OS=Homo sapiens GN=COPG2 PE=1 SV=1	1	0.935659	0.626383	3.563	1.00005	0.999652	3.5384	1.07764	0.776552	13.3926	1.01026	0.935055	3.55024	0.922686	0.567563	3.54735	0.986487	0.956855	12.7654
Q9Y6I3	1484	2.17	2.17	1.996	EPN1_HUMAN Epsin-1 OS=Homo sapiens GN=EPN1 PE=1 SV=1	1
Q53F48	1485	2.16	3.46	7.225	Q53F48_HUMAN Heterogeneous nuclear ribonucleoprotein H3 isoform a variant (Fragment) OS=Homo sapiens PE=2 SV=1	2	0.889204			1.04003			0.921708			0.991721			0.906103			0.885773
Q9NRF8	1486	2.16	3.07	2.048	PYRG2_HUMAN CTP synthase 2 OS=Homo sapiens GN=CTPS2 PE=1 SV=1	1	1.36607			1.6433			1.3149			1.43761			1.77103			1.52381
Q2M2I8	1487	2.16	2.44	2.317	AAK1_HUMAN AP2-associated protein kinase 1 OS=Homo sapiens GN=AAK1 PE=1 SV=2	1	0.97456			0.868439			1.06959			0.935667			0.90585			0.897683
P30042	1488	2.16	2.19	9.328	ES1_HUMAN ES1 protein homolog, mitochondrial OS=Homo sapiens GN=C21orf33 PE=1 SV=3	1	0.880767	0.545886	6.45117	1.08378	0.600632	4.09607	0.959145	0.770807	4.08791	1.05059	0.798549	6.78792	1.00106	0.993936	4.08713	1.02055	0.885632	4.1498
P12109	1489	2.16	2.17	1.265	CO6A1_HUMAN Collagen alpha-1(VI) chain OS=Homo sapiens GN=COL6A1 PE=1 SV=3	1	1.09812	0.529773	3.6915	0.582874	0.119865	3.69439	1.10901	0.680332	10.9617	1.07821	0.689271	6.06215	0.666173	0.425576	58.9325	0.833089	0.465163	7.99891
O14744	1490	2.16	2.17	2.041	ANM5_HUMAN Protein arginine N-methyltransferase 5 OS=Homo sapiens GN=PRMT5 PE=1 SV=4	1	1.00358	0.976972	3.51113	0.945304	0.670761	3.51307	0.946107	0.674832	3.51182	0.962651	0.766143	3.51431	1.06425	0.642318	3.51458	1.00544	0.965105	3.51216
B7Z2A4	1491	2.16	2.16	1.353	B7Z2A4_HUMAN cDNA FLJ56484, highly similar to Receptor-type tyrosine-protein phosphatase alpha (EC 3.1.3.48) OS=Homo sapiens PE=2 SV=1	1	0.989289	0.941733	4.44077	0.999113	0.996903	10.1469	1.02945	0.86317	5.4149	1.09691	0.57185	4.374	0.969657	0.835362	4.39274	0.932088	0.65639	4.44427
Q9BV79	1492	2.16	2.16	2.145	MECR_HUMAN Trans-2-enoyl-CoA reductase, mitochondrial OS=Homo sapiens GN=MECR PE=1 SV=1	1	1.14688	0.819328	391.455	1.18001	0.614491	20.8577	1.13871	0.444237	3.99074	1.02989	0.951221	130.944	1.1447	0.432955	4.00996	1.17227	0.384246	4.02402
Q7Z3V0	1493	2.15	4.22	5.314	Q7Z3V0_HUMAN Putative uncharacterized protein DKFZp686M0959 OS=Homo sapiens GN=DKFZp686M0959 PE=2 SV=1	2	1.06974			0.952295			0.970753			0.945128			1.16946			1.05616
Q4LE76	1494	2.15	2.22	0.4259	Q4LE76_HUMAN FRAP1 variant protein (Fragment) OS=Homo sapiens GN=FRAP1 variant protein PE=2 SV=1	1	1.25202			1.11494			1.23369			1.05298			0.925732			1.08268
B4DFD6	1495	2.15	2.17	1.985	B4DFD6_HUMAN cDNA FLJ54091, highly similar to Coronin-7 OS=Homo sapiens PE=2 SV=1	1	1.25226	0.747357	916.041	1.13797	0.863028	1834.52	0.98624	0.920509	4.06564	1.0174	0.926707	6.65657	0.89557	0.840333	237.456	1.08125	0.827297	35.466
A4D198	1496	2.15	2.16	7.823	A4D198_HUMAN Similar to mKIAA0038 protein OS=Homo sapiens GN=LOC392647 PE=4 SV=1	1	0.866285	0.385657	3.53713	0.819346	0.329787	4.23299	0.93394	0.616565	3.53622	0.957744	0.739431	3.5416	0.835156	0.320517	3.52791	0.857994	0.365965	3.52796
Q8N6D5	1497	2.15	2.16	4.319	ANR29_HUMAN Ankyrin repeat domain-containing protein 29 OS=Homo sapiens GN=ANKRD29 PE=2 SV=2	1
C9JAR3	1498	2.15	2.15	1.942	C9JAR3_HUMAN Putative uncharacterized protein GABRG2 OS=Homo sapiens GN=GABRG2 PE=3 SV=1	1	1.14701	0.401973	3.57671	1.20703	0.330139	3.9132	1.2933	0.236504	3.57209	0.941204	0.654083	3.57754	1.09747	0.523841	3.57424	1.12704	0.444281	3.57658
Q9BR01	1499	2.15	2.15	3.873	ST4A1_HUMAN Sulfotransferase 4A1 OS=Homo sapiens GN=SULT4A1 PE=1 SV=2	1	0.997467	0.983767	3.53712	1.06125	0.657591	3.54766	1.00284	0.983209	3.91867	0.995788	0.973083	3.55269	1.03268	0.801435	3.55152	1.00814	0.948203	3.53582
Q63HM9	1500	2.15	2.15	4.05	PLCX3_HUMAN PI-PLC X domain-containing protein 3 OS=Homo sapiens GN=PLCXD3 PE=2 SV=2	1	0.802707	0.279583	3.71264	0.800549	0.277957	3.73971	0.775363	0.623163	122.489	0.602724	0.176611	6.24563	1.02707	0.839556	3.73611	0.996175	0.976304	3.69736
C9JHA8	1501	2.15	2.15	9.375	C9JHA8_HUMAN Putative uncharacterized protein ENSP00000404254 OS=Homo sapiens PE=4 SV=1	1	1.09104			1.20448			1.05232			0.714932			1.04911			0.843434
Q9H8H3	1502	2.14	2.3	5.738	MET7A_HUMAN Methyltransferase-like protein 7A OS=Homo sapiens GN=METTL7A PE=1 SV=1	1	1.22499	0.504971	13.7233	1.08606	0.5881	4.00836	1.18699	0.409821	5.12642	1.02978	0.833034	4.01092	1.41814	0.191963	3.97709	1.08001	0.611	4.03994
P61086	1503	2.14	2.27	6	UBE2K_HUMAN Ubiquitin-conjugating enzyme E2 K OS=Homo sapiens GN=UBE2K PE=1 SV=3	1	1.08591			1.0018			0.93378			1.08381			0.931702			1.03918
Q9Y2K9	1504	2.14	2.25	1.096	STB5L_HUMAN Syntaxin-binding protein 5-like OS=Homo sapiens GN=STXBP5L PE=2 SV=2	1	0.844137	0.740183	145.33	0.968573	0.907935	16.215	1.15037	0.49688	5.82711	0.919244	0.608338	4.54439	0.969542	0.839681	4.60672	0.940946	0.799694	10.7662
O15230	1505	2.14	2.19	0.3518	LAMA5_HUMAN Laminin subunit alpha-5 OS=Homo sapiens GN=LAMA5 PE=1 SV=7	1	1.141			1.10108			1.05382			0.966965			0.94061			0.978812
O00459	1506	2.14	2.19	1.648	P85B_HUMAN Phosphatidylinositol 3-kinase regulatory subunit beta OS=Homo sapiens GN=PIK3R2 PE=1 SV=1	1	1.12491			1.08786			1.50017			1.02961			0.937598			1.22766
P23229	1507	2.14	2.16	1.327	ITA6_HUMAN Integrin alpha-6 OS=Homo sapiens GN=ITGA6 PE=1 SV=4	1	1.05571	0.680759	3.51334	0.970318	0.8386	4.38244	1.17447	0.351068	3.51433	1.07101	0.797062	14.0283	0.986797	0.919941	3.80291	0.987152	0.917239	3.51406
Q96B97	1508	2.14	2.16	1.353	SH3K1_HUMAN SH3 domain-containing kinase-binding protein 1 OS=Homo sapiens GN=SH3KBP1 PE=1 SV=2	1	0.861578			0.839476			0.885873			0.898427			0.860837			0.916211
A8K160	1509	2.14	2.16	1.141	A8K160_HUMAN Sodium/hydrogen exchanger OS=Homo sapiens PE=2 SV=1	1	1.08129	0.600156	3.92575	0.984208	0.907223	3.96693	0.994716	0.968792	3.94393	1.07652	0.619876	3.96666	0.995039	0.970596	3.92365	1.05979	0.68778	3.98266
P35237	1510	2.14	2.16	2.66	SPB6_HUMAN Serpin B6 OS=Homo sapiens GN=SERPINB6 PE=1 SV=3	1	1.11084			1.07422			1.0211			1.1927			1.03873			1.1249
Q8WUG5	1511	2.14	2.15	3.717	S22AH_HUMAN Solute carrier family 22 member 17 OS=Homo sapiens GN=SLC22A17 PE=2 SV=1	1	1.1146	0.799883	69.4218	1.01574	0.953299	14.8727	1.08097	0.623568	4.36382	1.0139	0.928624	4.74947	1.11738	0.511951	4.32366	1.14721	0.507163	5.95775
Q9BQ69	1512	2.14	2.15	3.077	MACD1_HUMAN MACRO domain-containing protein 1 OS=Homo sapiens GN=MACROD1 PE=1 SV=2	1	1.07018	0.777977	10.7	1.06061	0.663063	3.59067	0.940867	0.738104	5.90138	0.910461	0.523007	3.60131	0.999526	0.997014	3.60646	1.08383	0.571506	3.60717
Q15041	1513	2.14	2.15	4.926	AR6P1_HUMAN ADP-ribosylation factor-like protein 6-interacting protein 1 OS=Homo sapiens GN=ARL6IP1 PE=1 SV=2	1	0.900754	0.482191	3.51053	0.958421	0.741678	3.51134	0.927922	0.587525	3.51047	0.963545	0.771175	3.51034	1.03642	0.778939	3.51062	1.08328	0.566817	3.51029
Q6IBU0	1514	2.14	2.14	2.32	Q6IBU0_HUMAN EIF5 protein OS=Homo sapiens GN=EIF5 PE=2 SV=1	1	0.932763	0.714767	6.29662	1.0072	0.960632	4.35533	0.985689	0.959418	17.6231	0.927946	0.635346	4.36366	1.01699	0.979168	692.165	0.928661	0.637518	4.34546
Q59FP5	1515	2.13	8.63	1.844	Q59FP5_HUMAN Spectrin, beta, erythrocytic (Includes spherocytosis, clinical type I) variant (Fragment) OS=Homo sapiens PE=2 SV=1	4	0.871446			0.943449			1.28927			0.923656			1.03516			0.960587
Q59FM5	1516	2.13	4.39	7.283	Q59FM5_HUMAN Guanine nucleotide-binding protein G, alpha subunit variant (Fragment) OS=Homo sapiens PE=2 SV=1	2	1.04838			0.953106			1.0328			1.19535			1.01228			1.08469
Q8N1B4	1517	2.13	2.15	1.521	VPS52_HUMAN Vacuolar protein sorting-associated protein 52 homolog OS=Homo sapiens GN=VPS52 PE=1 SV=1	1
P19021	1518	2.13	2.14	0.925	AMD_HUMAN Peptidyl-glycine alpha-amidating monooxygenase OS=Homo sapiens GN=PAM PE=1 SV=2	1	1.1109	0.491828	3.67829	1.10077	0.519545	3.65917	0.957424	0.744562	3.68052	1.08683	0.566286	3.68737	0.897924	0.577511	5.75183	1.01125	0.930927	3.68896
P62266	1519	2.13	2.13	5.594	RS23_HUMAN 40S ribosomal protein S23 OS=Homo sapiens GN=RPS23 PE=1 SV=3	1	1.16751	0.41446	4.47792	1.07707	0.765162	11.4772	0.963561	0.893589	16.3678	0.888371	0.5017	4.5358	1.06031	0.705853	4.45554	0.960862	0.793775	4.53047
Q9BQ59	1520	2.12	6.13	11.06	Q9BQ59_HUMAN Reticulon 1 OS=Homo sapiens GN=RTN1 PE=2 SV=2	3	1.47098			1.70401			1.43945			1.18058			1.39053			1.5754
P54750	1521	2.12	3.02	2.991	PDE1A_HUMAN Calcium/calmodulin-dependent 3',5'-cyclic nucleotide phosphodiesterase 1A OS=Homo sapiens GN=PDE1A PE=2 SV=2	1	1.05462			0.877279			0.74738			1.31877			1.37066			1.01298
Q13616	1522	2.12	2.33	1.16	CUL1_HUMAN Cullin-1 OS=Homo sapiens GN=CUL1 PE=1 SV=2	1	1.10525	0.504672	3.63386	1.06617	0.640753	3.6192	1.25118	0.5419	25.7676	1.03459	0.793791	3.62167	1.09065	0.548038	3.60693	1.16198	0.378325	3.62906
Q53XM7	1523	2.12	2.14	5.761	Q53XM7_HUMAN VAMP (Vesicle-associated membrane protein)-associated protein B and C OS=Homo sapiens GN=VAPB PE=2 SV=1	1	0.8586	0.369181	3.55673	0.869385	0.646376	17.5566	0.877845	0.416273	3.55591	0.919827	0.556269	3.55492	0.958154	0.811226	5.91613	0.695324	0.344169	15.9826
Q6GQQ9	1524	2.12	2.13	1.423	OTU7B_HUMAN OTU domain-containing protein 7B OS=Homo sapiens GN=OTUD7B PE=1 SV=1	1	1.12041			0.955777			0.822339			1.06732			0.946574			1.0314
Q8TBF8	1525	2.12	2.13	3.014	FA81A_HUMAN Protein FAM81A OS=Homo sapiens GN=FAM81A PE=2 SV=1	1	1.20578	0.318283	3.66474	1.22204	0.30033	3.6687	0.882078	0.711784	26.5113	1.04661	0.73251	3.65275	0.86071	0.378873	3.63387	0.894861	0.473563	3.66509
P30531	1526	2.12	2.13	2.003	SC6A1_HUMAN Sodium- and chloride-dependent GABA transporter 1 OS=Homo sapiens GN=SLC6A1 PE=1 SV=2	1	0.812559			0.918579			0.943873			0.92068			0.903286			0.953869
B4E1J8	1527	2.12	2.13	3.782	B4E1J8_HUMAN cDNA FLJ56285, highly similar to ADP-ribosylation factor-like protein 8B OS=Homo sapiens PE=2 SV=1	1
Q9NR45	1528	2.12	2.13	2.786	SIAS_HUMAN Sialic acid synthase OS=Homo sapiens GN=NANS PE=1 SV=2	1	0.950034	0.722054	4.03785	1.11381	0.507116	4.05736	1.04862	0.740056	4.03248	1.09781	0.549851	4.00545	1.04069	0.778348	4.03983	0.970689	0.880687	7.33879
Q9UNS2	1529	2.12	2.12	2.837	CSN3_HUMAN COP9 signalosome complex subunit 3 OS=Homo sapiens GN=COPS3 PE=1 SV=3	1	1.01406			0.977726			0.82364			0.883551			1.16841			1.05417
B4DLN1	1530	2.12	2.12	1.81	B4DLN1_HUMAN cDNA FLJ60124, highly similar to Mitochondrial dicarboxylate carrier OS=Homo sapiens PE=2 SV=1	1	0.960733	0.773459	3.93311	1.05254	0.789199	6.63546	1.06261	0.675127	3.9685	1.0838	0.591836	3.93576	1.02448	0.895529	6.39868	1.11293	0.504461	3.96969
P01034	1531	2.12	2.12	7.534	CYTC_HUMAN Cystatin-C OS=Homo sapiens GN=CST3 PE=1 SV=1	1	1.02767	0.83597	3.72785	1.22473	0.301141	3.73678	1.12322	0.58417	6.88519	0.929244	0.607189	3.72219	1.0618	0.66647	3.73871	1.07576	0.610279	3.74894
Q76LA1	1532	2.12	2.12	12.24	Q76LA1_HUMAN CSTB protein OS=Homo sapiens GN=CSTB PE=2 SV=1	1	1.05373	0.711847	3.92495	1.20057	0.340099	3.95141	0.855955	0.748104	113.433	1.0097	0.943044	3.92696	1.21681	0.377591	5.36945	1.17713	0.656595	31.8587
P60953	1533	2.11	7.01	22.51	CDC42_HUMAN Cell division control protein 42 homolog OS=Homo sapiens GN=CDC42 PE=1 SV=1	3	0.882542	0.633948	11.5868	0.936323	0.882191	86.9931	0.903584	0.682771	10.6717	0.84007	0.732434	141.811	0.927367	0.646859	4.69409	0.844958	0.631377	26.4193
P43686	1534	2.11	2.5	2.153	PRS6B_HUMAN 26S protease regulatory subunit 6B OS=Homo sapiens GN=PSMC4 PE=1 SV=2	1	1.07848			1.05368			0.889601			1.01494			0.99572			1.01863
Q59GJ0	1535	2.11	2.16	0.8989	Q59GJ0_HUMAN Eukaryotic translation initiation factor 4 gamma, 3 variant (Fragment) OS=Homo sapiens PE=2 SV=1	1
Q15111	1536	2.11	2.15	1.279	PLCL1_HUMAN Inactive phospholipase C-like protein 1 OS=Homo sapiens GN=PLCL1 PE=1 SV=3	1	1.22721	0.286298	3.51039	1.20835	0.337185	4.08708	1.09217	0.548324	3.68646	1.02326	0.854562	3.51322	1.10457	0.498002	3.51043	1.08182	0.572122	3.5106
Q8TAT6	1537	2.11	2.15	1.645	NPL4_HUMAN Nuclear protein localization protein 4 homolog OS=Homo sapiens GN=NPLOC4 PE=1 SV=3	1	1.12292	0.463742	3.72137	1.08381	0.577885	3.70395	1.21453	0.310381	3.7041	0.959266	0.756109	3.71033	0.936871	0.752897	7.58619	1.0048	0.970373	3.69651
Q9UPR0	1538	2.11	2.14	1.508	PLCL2_HUMAN Inactive phospholipase C-like protein 2 OS=Homo sapiens GN=PLCL2 PE=1 SV=2	1	1.2825			1.14694			1.23547			1.17995			0.879328			0.973444
P84090	1539	2.11	2.12	10.58	ERH_HUMAN Enhancer of rudimentary homolog OS=Homo sapiens GN=ERH PE=1 SV=1	1
Q8WUH2	1540	2.11	2.11	1.163	TGFA1_HUMAN Transforming growth factor-beta receptor-associated protein 1 OS=Homo sapiens GN=TGFBRAP1 PE=1 SV=1	1	0.739767	0.37199	12.5901	0.844766	0.341955	3.58417	1.0523	0.701009	3.58318	0.926587	0.683113	5.94666	0.652808	0.16724	4.29385	0.777481	0.241354	3.57537
P23610	1541	2.11	2.11	6.469	F8I2_HUMAN Factor VIII intron 22 protein OS=Homo sapiens GN=F8A1 PE=1 SV=2	1
P30837	1542	2.1	2.23	1.934	AL1B1_HUMAN Aldehyde dehydrogenase X, mitochondrial OS=Homo sapiens GN=ALDH1B1 PE=1 SV=2	1	1.15704			1.2238			1.27306			1.35153			1.17007			1.12015
Q96NW7	1543	2.1	2.14	0.5856	LRRC7_HUMAN Leucine-rich repeat-containing protein 7 OS=Homo sapiens GN=LRRC7 PE=1 SV=1	1	0.99084			1.1186			1.40223			1.30542			0.835973			1.20247
Q9UNK0	1544	2.1	2.13	4.237	STX8_HUMAN Syntaxin-8 OS=Homo sapiens GN=STX8 PE=1 SV=2	1	1.20343			0.728556			1.2176			0.833229			1.04067			1.09272
Q9UQE7	1545	2.1	2.12	0.9039	SMC3_HUMAN Structural maintenance of chromosomes protein 3 OS=Homo sapiens GN=SMC3 PE=1 SV=2	1	0.782803			1.07588			0.907487			0.688144			0.71669			0.860317
Q86TI2	1546	2.1	2.12	1.39	DPP9_HUMAN Dipeptidyl peptidase 9 OS=Homo sapiens GN=DPP9 PE=1 SV=3	1	1.024			0.679388			0.762057			1.09101			0.450054			0.590382
Q86UA3	1547	2.1	2.1	3.191	Q86UA3_HUMAN Chromosome 12 open reading frame 10 OS=Homo sapiens GN=C12orf10 PE=2 SV=1	1	1.30474	0.468508	21.3481	1.15633	0.381354	3.52537	1.0193	0.888444	3.94336	1.29966	0.377505	9.43286	0.93456	0.687317	4.9914	1.11726	0.557789	5.42462
Q9NX14	1548	2.1	2.1	15.03	NDUBB_HUMAN NADH dehydrogenase [ubiquinone] 1 beta subcomplex subunit 11, mitochondrial OS=Homo sapiens GN=NDUFB11 PE=1 SV=1	1
Q9HAV7	1549	2.1	2.1	5.069	GRPE1_HUMAN GrpE protein homolog 1, mitochondrial OS=Homo sapiens GN=GRPEL1 PE=1 SV=2	1	0.971744	0.919772	17.718	1.56907	0.220304	7.87573	1.33845	0.506371	43.7644	1.09411	0.804679	36.8662	1.06063	0.861383	29.3827	1.18433	0.560786	13.5304
Q9BRA2	1550	2.1	2.1	0	TXD17_HUMAN Thioredoxin domain-containing protein 17 OS=Homo sapiens GN=TXNDC17 PE=1 SV=1	0	1.08148	0.698882	6.99322	1.52114	0.166648	4.16997	1.13642	0.457137	4.13551	0.967193	0.863637	7.01703	1.13546	0.64283	13.0481	0.949379	0.721977	4.11254
B4DMP4	1551	2.09	2.24	2.247	B4DMP4_HUMAN cDNA FLJ53136, highly similar to Homo sapiens Vac14 homolog (VAC14), mRNA OS=Homo sapiens PE=2 SV=1	1	1.08	0.620395	4.224	0.906586	0.833561	105.326	0.917529	0.716645	9.9008	0.917703	0.840662	71.4062	0.896256	0.855958	422.185	0.834194	0.578129	19.1377
B1APN9	1552	2.09	2.23	1.855	B1APN9_HUMAN Protein tyrosine phosphatase, receptor type, f polypeptide (PTPRF), interacting protein (Liprin), alpha 4 OS=Homo sapiens GN=PPFIA4 PE=4 SV=2	1	1.92208			3.8008			1.81266			1.6285			1.12483			1.13606
Q6IQ30	1553	2.09	2.18	1.667	Q6IQ30_HUMAN PABPC4 protein OS=Homo sapiens GN=PABPC4 PE=2 SV=1	1
B7ZM22	1554	2.09	2.11	0.5997	B7ZM22_HUMAN C9orf93 protein OS=Homo sapiens GN=C9orf93 PE=2 SV=1	1	1.08707			1.03107			1.02225			1.26493			1.00146			0.910026
Q9UKU6	1555	2.09	2.1	1.367	TRHDE_HUMAN Thyrotropin-releasing hormone-degrading ectoenzyme OS=Homo sapiens GN=TRHDE PE=2 SV=1	1	0.761984			0.815412			0.92993			0.805455			0.718839			0.80996
Q5T765	1556	2.09	2.1	3.469	Q5T765_HUMAN Interferon-induced protein with tetratricopeptide repeats 3 OS=Homo sapiens GN=IFIT3 PE=2 SV=1	1
P29120	1557	2.09	2.09	1.461	NEC1_HUMAN Neuroendocrine convertase 1 OS=Homo sapiens GN=PCSK1 PE=1 SV=2	1	0.936848	0.736817	6.61561	1.22568	0.289427	3.53878	1.06852	0.626195	3.54422	1.1149	0.472353	3.54966	1.04071	0.871485	11.9114	0.876861	0.530475	6.28198
Q9Y2E4	1558	2.08	2.94	0.5784	DIP2C_HUMAN Disco-interacting protein 2 homolog C OS=Homo sapiens GN=DIP2C PE=2 SV=2	1	0.848092	0.343947	3.51027	0.979774	0.914858	6.88693	0.957315	0.810067	6.06383	0.966702	0.789837	3.51031	0.947014	0.679453	3.51027	1.05438	0.686878	3.51039
Q9UHD9	1559	2.08	2.43	2.404	UBQL2_HUMAN Ubiquilin-2 OS=Homo sapiens GN=UBQLN2 PE=1 SV=2	2
Q53Y63	1560	2.08	2.1	2.301	Q53Y63_HUMAN Scavenger receptor class B, member 2 OS=Homo sapiens GN=SCARB2 PE=2 SV=1	1	1.0667	0.751019	7.31232	1.19029	0.635891	31.138	1.01541	0.974971	139.642	1.15904	0.394693	3.81439	1.05015	0.723505	3.82018	1.13089	0.756866	48.9736
Q14TF0	1561	2.08	2.1	1.413	Q14TF0_HUMAN Glutamate-cysteine ligase OS=Homo sapiens GN=GCLC PE=2 SV=1	1	0.827596	0.308161	3.54013	1.10282	0.833076	102.88	0.942279	0.917411	327.109	0.99259	0.952648	3.55453	1.09278	0.536439	3.54098	1.02974	0.910119	13.7391
Q53GF5	1562	2.08	2.1	5.983	Q53GF5_HUMAN Proteasome subunit alpha type (Fragment) OS=Homo sapiens PE=2 SV=1	1	0.903307			0.954916			0.80844			0.857597			0.994534			1.02448
O95630	1563	2.08	2.09	2.83	STABP_HUMAN STAM-binding protein OS=Homo sapiens GN=STAMBP PE=1 SV=1	1	0.922924	0.583377	3.7748	0.955748	0.738541	3.74582	0.938015	0.827616	18.7061	0.848426	0.616341	20.8108	1.04182	0.77851	4.20075	1.01455	0.911905	3.73602
[truncated: 351 more rows]
